# Supplementary material for: Towards accurate imputation of quantitative genetic interactions
Source: Genome Biol. 2009 Dec 10;10(12):R140. doi: 10.1186/gb-2009-10-12-r140 (PMC2812947; doi:10.1186/gb-2009-10-12-r140)
Supplement: Additional file 2 — S-scores in ChromBio, ER and RNA E-MAPs after imputation of missing values. [file gb-2009-10-12-r140-S2.zip]

Archive with 3 entries (3 files):
- CHROMBIO.imputed.txt
- ER.imputed.txt
- RNA.imputed.txt
