# Supplementary material for: Towards accurate imputation of quantitative genetic interactions
Source: Genome Biol. 2009 Dec 10;10(12):R140. doi: 10.1186/gb-2009-10-12-r140 (PMC2812947; doi:10.1186/gb-2009-10-12-r140)
Supplement: Additional file 2 — S-scores in ChromBio, ER and RNA E-MAPs after imputation of missing values. [file gb-2009-10-12-r140-S2.zip › CHROMBIO.imputed.txt]

	REP1	YBL036C	YGL004C	YMR173W	YBR119W	YDR143C	YGL222C	YER035W	YGR221C	YDL099W	YIR002C	YIR025W	YHR025W	YLR056W	YPR052C	YGR208W	YOR184W	YMR219W	YFL001W	YNR003C	YHR079C-A	YIL072W	YIL066C	YMR133W	YLR265C	YNL236W	YBL019W	YFL003C	YGL255W	YDR263C	YOL043C	YGL183C	YGR109C	YDL134C	YDL155W	YDL154W	YOR386W	YKL017C	YPL001W	YHL024W	YMR156C	YLR357W	YMR137C	YMR234W	YCR028C-A	YDL033C	YKL053C-A	YML090W	YGR181W
REP1	NaN	0.113979794	-0.221038	0.9340585	0.25369507	0.13055609	0.5895786	0.07077009	0.3021351	-0.26293683	-0.783986	0.025461582	-0.30630466	0.08348176	-0.11638293	0.16416597	-0.026336879	1.003968	-0.23144355	-0.013123651	0.276029	0.030068	-0.416996	0.055024	-9.757538	-1.1851479	-0.003359	-1.004874	-0.9233756	0.134855	0.295482	0.15721487	-0.26277	-0.009032	-0.033866	0.0287	0.02781	0.334008	0.08094	0.51235974	0.047828	-0.571929	0.030914	0.47627	0.282141	0.44231626	-0.35318127	-0.038051642	-0.22717
YBL036C	0.113979794	NaN	0.5853504	-0.75663894	-0.44496262	-0.29116642	-0.49995708	-0.07117283	-1.115432	-0.596531	0.10464945	-0.81940603	-0.28811777	0.24510483	-0.588491	-1.169569	-0.947587	0.21434277	0.823121	0.46845862	0.3587712	0.18694511	0.8599038	0.49997476	1.1483918	-0.23582906	0.27617288	0.08922337	-1.0857899	0.4810271	0.8892914	0.59046835	0.27402216	0.50698894	0.6864395	0.5018358	0.88540477	1.0237579	0.5169263	0.18535528	0.5783065	0.71885824	0.9246319	0.65832263	0.105152845	-0.218644	1.284238	-0.730726	-0.26208365
YGL004C	-0.221038	0.5853504	NaN	-2.399906	0.7204893	0.7249403	0.5734846	0.6664517	0.430373	1.462752	0.558279	0.059209086	0.0015327047	1.575505	0.347024	0.264309	-0.234967	-0.238358	-0.194131	-0.12742937	0.328807	-0.114311	0.992784	0.98328	1.939606	0.6316782	-0.392829	-0.15302	-0.52029186	-0.007067	0.312896	1.574071	-0.924561	-1.055406	0.974344	-0.111955	0.51272	0.55418	-0.508121	-0.606054	0.076814	0.564196	0.911406	-0.069504	0.201907	0.255954	0.492705	-0.708492	0.259222
YMR173W	0.9340585	-0.75663894	-2.399906	NaN	-0.24053353	0.028701147	0.19503374	0.32703438	-0.439947	0.288434	0.334201	-0.38211262	0.123531274	0.338433	0.204831	-0.051129	0.250573	-0.851171	-0.61711	-0.19555536	1.092617	0.275993	2.257806	0.715391	1.88345	0.6566547	0.241257	-0.014942	-1.3438871	0.120398	-0.045517	0.34942734	-1.274667	-0.169675	0.507526	0.372286	0.540844	1.582503	0.655698	-0.43220627	-0.08578144	0.714393	-1.279353	0.610931	-0.215206	-0.874783	0.359423	-2.322504	0.746607
YBR119W	0.25369507	-0.44496262	0.7204893	-0.24053353	NaN	0.40311256	0.26411256	0.52647746	0.25375	0.441057	0.35034975	-0.29234675	0.0910729	0.0012626207	0.55925	-2.515481	-0.313209	0.40223494	-0.753713	0.40807956	0.47659105	0.089561485	-0.09545702	0.3600904	1.069719	0.3300905	-0.080332346	0.005184076	-0.7708946	-0.07289489	0.47433215	0.50250125	0.32068792	0.0944765	0.6605837	0.2771239	0.44948778	-4.758021E-4	0.014543848	0.7830431	0.39206672	0.46003878	0.47096798	0.06062236	-0.043113586	-0.128848	-0.059259	-0.110572	0.5011376
YDR143C	0.13055609	-0.29116642	0.7249403	0.028701147	0.40311256	NaN	0.23522243	0.57827926	0.530991	0.540828	0.53187835	-0.27436617	0.33780122	0.077180676	-0.075206	-0.051549	0.056993	0.37922993	-0.440571	0.6790414	0.6377022	-0.17919432	0.2750228	0.38808948	0.8643181	-0.11324971	0.11504883	-0.09505951	-0.94116974	0.3028243	0.6566747	0.64246655	0.41022235	0.523431	0.4878584	0.85247254	0.6268729	0.29178455	0.44015005	0.63780886	0.41118827	0.6928727	0.54265666	0.39751625	0.12978214	-0.036263	0.035969	-0.27656	-0.25562117
YGL222C	0.5895786	-0.49995708	0.5734846	0.19503374	0.26411256	0.23522243	NaN	0.59973276	1.5386	-1.156319	0.17496155	-0.27147833	0.2744322	-0.112386726	-0.511609	-1.530503	-0.212159	0.21682845	-0.994043	0.27218398	0.79979676	0.20251445	0.6726544	0.46990106	1.1651793	0.11935076	0.34365866	-0.22082515	-0.994039	0.34221104	0.7754793	0.68039554	-0.03189838	0.32570642	0.6070468	0.40453357	0.65090233	0.09610077	0.113218404	0.8704171	0.5298619	0.28256303	0.1579982	0.24281298	0.2256537	-0.410794	0.428442	0.114238	0.64900655
YER035W	0.07077009	-0.07117283	0.6664517	0.32703438	0.52647746	0.57827926	0.59973276	NaN	1.025139	0.2765463	0.30868483	-0.001011915	0.6326452	-0.60808843	1.161614	-0.710246	-0.279961	0.5679779	-0.134554	0.59838855	0.09135365	-0.30346605	-0.03089908	-0.13134332	0.6971153	-0.23612605	-0.21197927	-0.22862028	-0.75068545	0.086863995	0.17104918	-0.099820584	0.3372012	0.11409311	0.1922313	0.36202964	0.49347025	0.46470767	0.22355515	0.6048156	0.39869764	0.60078275	0.10852601	0.23957764	-0.3075579	-0.159001	0.317828	-2.150719	0.024261683
YGR221C	0.3021351	-1.115432	0.430373	-0.439947	0.25375	0.530991	1.5386	1.025139	NaN	-0.151532	-0.376152	-1.307576	0.214344	-0.506935	0.162133	-1.1403302	-1.317468	-0.193828	-0.513558	0.22798	-0.20148952	-0.36696094	-0.4359712	-0.539062	0.09533054	0.07724839	-0.3064853	-0.5447642	-2.062814	0.09954749	0.14475839	-0.10745397	-0.08672281	0.24419522	0.22127105	0.5220447	0.2011972	-0.27255136	0.49858132	0.31706163	0.11340684	0.17705671	-0.15792409	-0.01787159	0.40652767	-1.111508	0.68742	-2.07188	-0.4701776
YDL099W	-0.26293683	-0.596531	1.462752	0.288434	0.441057	0.540828	-1.156319	0.2765463	-0.151532	NaN	0.016029	0.065592	0.431849	-0.266017	0.010583	-0.648954	-0.256266	-0.021223	-0.687342	-0.363083	-0.09695371	0.10327894	-0.11469037	-0.48766598	0.2442255	-1.717772	-0.19002433	-0.7004005	-1.175047	-0.03535143	0.37596056	-0.0032640728	-0.6130128	0.15168738	0.5085017	0.16709359	0.30213922	0.27351236	0.11174257	0.20097755	0.24712016	0.16421488	0.21651249	-0.20166875	-0.22842994	0.019755	-0.297425	-3.038101	-1.314928
YIR002C	-0.783986	0.10464945	0.558279	0.334201	0.35034975	0.53187835	0.17496155	0.30868483	-0.376152	0.016029	NaN	-0.027008668	-0.042803384	-0.019328	0.413418	-1.409659	-0.374173	1.233081	-1.053796	-0.2943859	-0.324885	-0.633044	-1.546466	-0.301486	9.1E-5	-1.2210104	-0.534566	-1.347086	-0.38719937	0.124187	0.588534	0.112155	0.414999	0.60119	0.150773	0.906563	0.814219	0.444452	-0.432174	0.549598	0.972236	0.030355	0.935028	0.106323	0.42309	-0.221906	-0.244453	-1.700064	0.337715
YIR025W	0.025461582	-0.81940603	0.059209086	-0.38211262	-0.29234675	-0.27436617	-0.27147833	-0.001011915	-1.307576	0.065592	-0.027008668	NaN	-0.21291114	-0.6074479	-0.077828	-0.468389	0.139269	0.1973099	-1.989897	0.38292181	0.04277559	-0.41994327	-0.2886118	-0.38559908	0.26266867	-0.8897099	-0.41631696	-0.7785425	-1.0498486	-0.18633305	0.14594674	0.09586393	-0.3731134	0.1324605	-0.069885306	0.29748577	0.12116071	0.33844727	-0.19837947	0.4711556	-0.24068618	0.21812944	-0.15123855	-0.11342458	0.06895643	-1.62875	-0.987968	-3.611214	0.011827013
YHR025W	-0.30630466	-0.28811777	0.0015327047	0.123531274	0.0910729	0.33780122	0.2744322	0.6326452	0.214344	0.431849	-0.042803384	-0.21291114	NaN	-0.6694761	0.117319	-0.646033	-0.434419	0.21016976	-0.418958	0.13585183	-0.031099107	-0.7936899	-0.7057734	-0.68434906	0.7029054	-0.32062566	-0.7917635	-0.7912804	-1.4588028	-0.6847607	-0.50678885	-0.016317638	-0.49701384	-0.49209645	0.07271273	-0.9871109	-0.15369469	-1.2043443	-0.4095934	0.13347723	-0.18286401	-0.26913446	-0.8673753	-0.45368356	-0.79107875	-1.009769	1.024931	-2.759735	-0.043751087
YLR056W	0.08348176	0.24510483	1.575505	0.338433	0.0012626207	0.077180676	-0.112386726	-0.60808843	-0.506935	-0.266017	-0.019328	-0.6074479	-0.6694761	NaN	-1.382147	0.013576	-0.149534	-0.315536	-0.794267	-0.49133217	1.385637	0.556251	0.357257	0.31179	0.639837	-0.07363339	0.499429	0.341994	-0.9553837	0.149336	0.655664	-0.24780682	-0.081351	0.059763	0.269651	0.286352	0.336242	-1.957076	-0.051473	0.6873674	1.42624	0.229099	-0.265195	-0.504462	-1.9572	-1.535901	-0.180304	-3.130713	0.468497
YPR052C	-0.11638293	-0.588491	0.347024	0.204831	0.55925	-0.075206	-0.511609	1.161614	0.162133	0.010583	0.413418	-0.077828	0.117319	-1.382147	NaN	-0.141567	-0.756342	-0.666011	0.428848	-0.522416	0.78956103	0.09047116	0.08471145	0.18923888	1.0830832	-0.548086	0.24392396	0.45498672	1.052748	0.4449025	0.6283084	0.43762958	0.40028453	0.8094287	0.8095402	0.25092116	0.9304787	0.13204573	0.7845421	1.2113029	0.6664805	0.6173346	0.6411982	0.8016976	0.37479866	-0.543214	0.623461	0.211742	0.283443
YGR208W	0.16416597	-1.169569	0.264309	-0.051129	-2.515481	-0.051549	-1.530503	-0.710246	-1.1403302	-0.648954	-1.409659	-0.468389	-0.646033	0.013576	-0.141567	NaN	1.174018	-1.464946	-3.495028	-3.019986	-0.18496563	-0.60199755	-0.7415947	-0.80800927	-0.009178443	-0.98939186	-0.6363026	-0.74744946	-1.621879	-0.3013755	0.003332065	-0.5325298	0.09001385	-0.1158131	-0.19457215	0.6790358	-0.10896624	0.11662779	-0.45067716	0.11545962	-0.71819085	0.045880638	0.421807	-0.09799479	0.27333513	-0.987175	-0.626706	-2.787645	0.076223
YOR184W	-0.026336879	-0.947587	-0.234967	0.250573	-0.313209	0.056993	-0.212159	-0.279961	-1.317468	-0.256266	-0.374173	0.139269	-0.434419	-0.149534	-0.756342	1.174018	NaN	-0.490684	-0.978992	0.651328	0.84183234	-0.33076638	0.38645527	0.0814796	1.1283226	0.081259	0.57860076	0.27933487	0.936797	0.3376644	0.5611813	-0.14142922	0.46463948	0.79052174	0.52027917	0.36178538	0.46730986	-0.04464015	0.64823306	0.63178575	-0.051550705	0.29087308	0.62226963	0.22012454	0.35296386	-0.371489	0.296624	-0.622505	-0.486937
YMR219W	1.003968	0.21434277	-0.238358	-0.851171	0.40223494	0.37922993	0.21682845	0.5679779	-0.193828	-0.021223	1.233081	0.1973099	0.21016976	-0.315536	-0.666011	-1.464946	-0.490684	NaN	-0.278786	0.557749	0.637031	-0.715856	0.661228	-0.07570952	0.151849	-1.341781	0.229591	0.187925	0.0146029275	-0.047467984	0.524321	-0.732138	0.225678	0.17868161	-0.454215	0.25402123	-0.370919	0.2266671	0.833927	0.348858	-0.862909	0.17823556	0.12779	0.062104665	0.37855935	0.541624	-0.414187	-0.93649	-0.143375
YFL001W	-0.23144355	0.823121	-0.194131	-0.61711	-0.753713	-0.440571	-0.994043	-0.134554	-0.513558	-0.687342	-1.053796	-1.989897	-0.418958	-0.794267	0.428848	-3.495028	-0.978992	-0.278786	NaN	0.295746	-0.4902086	-0.34684432	-0.9272359	-0.81610537	-0.1412765	-0.7521	-0.8756367	-0.6636696	0.62301	-0.33860248	-0.62909067	-0.26358736	-0.66865635	-0.2661777	-0.1157399	-0.31123722	-0.027162965	-0.76270807	-0.2281884	0.5813074	-0.17984086	-0.016257532	-0.6887801	-0.2843382	-0.22235988	-1.108785	1.857791	1.421545	-0.43196
YNR003C	-0.013123651	0.46845862	-0.12742937	-0.19555536	0.40807956	0.6790414	0.27218398	0.59838855	0.22798	-0.363083	-0.2943859	0.38292181	0.13585183	-0.49133217	-0.522416	-3.019986	0.651328	0.557749	0.295746	NaN	-0.15162458	-0.11523965	-0.10195587	-0.024835916	0.25211725	-0.9350998	-0.92646587	-0.13722464	-0.238258	-0.47283027	-0.37417108	-0.2817868	-0.5983445	-0.2101372	0.510814	-0.20116206	0.22999015	0.18505253	-0.46178418	-0.19946353	-0.17772281	-0.023756	-0.45702404	-2.8070345	0.08118215	0.770432	-1.283229	1.177994	-0.251232
YHR079C-A	0.276029	0.3587712	0.328807	1.092617	0.47659105	0.6377022	0.79979676	0.09135365	-0.20148952	-0.09695371	-0.324885	0.04277559	-0.031099107	1.385637	0.78956103	-0.18496563	0.84183234	0.637031	-0.4902086	-0.15162458	NaN	0.710785	0.308268	-0.015808	0.400844	-0.006402979	-0.220745	-0.686797	-0.08900465	0.638277	-0.999967	0.235934	0.996411	-0.329878	-0.352728	-0.291693	0.626574	0.325504	-0.712799	0.69901	-0.566772	0.085205	0.338069	-0.079649	0.258217	-0.0061262767	-0.42085052	0.5121917	0.11361
YIL072W	0.030068	0.18694511	-0.114311	0.275993	0.089561485	-0.17919432	0.20251445	-0.30346605	-0.36696094	0.10327894	-0.633044	-0.41994327	-0.7936899	0.556251	0.09047116	-0.60199755	-0.33076638	-0.715856	-0.34684432	-0.11523965	0.710785	NaN	0.13529693	0.726794	-0.330207	0.13895135	-0.830131	0.203626	-2.0908196	-0.007283	-0.230004	-0.082446	-0.445345	-0.756288	0.504571	-0.743329	-0.712103	-0.876284	-0.155246	0.495393	-0.585575	0.124053	0.158977	-0.782876	0.109237	-0.23072822	-0.18964349	0.16353865	-0.094059
YIL066C	-0.416996	0.8599038	0.992784	2.257806	-0.09545702	0.2750228	0.6726544	-0.03089908	-0.4359712	-0.11469037	-1.546466	-0.2886118	-0.7057734	0.357257	0.08471145	-0.7415947	0.38645527	0.661228	-0.9272359	-0.10195587	0.308268	0.13529693	NaN	0.813327	-0.769361	0.30874562	-0.174037	-1.433309	-1.3852552	0.138166	0.006524	0.17994641	0.310571	-0.299011	-0.910526	0.011886	-0.03859	0.069058	0.264198	0.220758	-0.99399	0.162254	0.476419	0.847972	-0.719889	0.5336017	0.21804783	-0.19655405	0.25996
YMR133W	0.055024	0.49997476	0.98328	0.715391	0.3600904	0.38808948	0.46990106	-0.13134332	-0.539062	-0.48766598	-0.301486	-0.38559908	-0.68434906	0.31179	0.18923888	-0.80800927	0.0814796	-0.07570952	-0.81610537	-0.024835916	-0.015808	0.726794	0.813327	NaN	-0.39672	0.4643398	0.071949	-0.806071	-1.3366555	0.08483838	-0.02757	0.760749	0.738675	0.018133074	0.449663	0.123157136	0.150847	0.33557472	0.90373	1.205168	-0.27253693	0.34880054	0.42463568	0.335168	0.30521044	-0.07432608	-0.7477651	0.27014738	-0.245713
YLR265C	-9.757538	1.1483918	1.939606	1.88345	1.069719	0.8643181	1.1651793	0.6971153	0.09533054	0.2442255	9.1E-5	0.26266867	0.7029054	0.639837	1.0830832	-0.009178443	1.1283226	0.151849	-0.1412765	0.25211725	0.400844	-0.330207	-0.769361	-0.39672	NaN	-1.3776263	1.04416	-0.497899	-0.0059876377	0.231804	0.437969	0.620558	-0.973975	0.836261	0.82642	0.100344	0.448545	0.634146	-0.277889	0.832358	-1.453769	-0.452353	-0.359167	0.160512	-0.490468	0.050503165	-0.046557505	0.21600881	0.5901
YNL236W	-1.1851479	-0.23582906	0.6316782	0.6566547	0.3300905	-0.11324971	0.11935076	-0.23612605	0.07724839	-1.717772	-1.2210104	-0.8897099	-0.32062566	-0.07363339	-0.548086	-0.98939186	0.081259	-1.341781	-0.7521	-0.9350998	-0.006402979	0.13895135	0.30874562	0.4643398	-1.3776263	NaN	0.48189658	-0.4464651	-0.9298411	0.5425014	0.3164747	0.21105087	-0.048014883	0.4391684	0.165947	0.5745084	0.26694357	0.21616	0.84142876	0.24502811	0.39712575	0.500511	0.47749168	0.8262249	0.45367664	-0.586357	-0.610344	-0.802074	-1.914832
YBL019W	-0.003359	0.27617288	-0.392829	0.241257	-0.080332346	0.11504883	0.34365866	-0.21197927	-0.3064853	-0.19002433	-0.534566	-0.41631696	-0.7917635	0.499429	0.24392396	-0.6363026	0.57860076	0.229591	-0.8756367	-0.92646587	-0.220745	-0.830131	-0.174037	0.071949	1.04416	0.48189658	NaN	-0.33332	-1.6044334	-0.018753	-0.410325	0.226517	1.025134	-0.191414	-0.906643	0.145984	-0.62878	-0.046539	-2.28929	0.126521	-0.329486	-0.135158	-0.463722	-0.976898	0.455369	-0.082799084	-0.44027448	-0.18711913	0.346467
YFL003C	-1.004874	0.08922337	-0.15302	-0.014942	0.005184076	-0.09505951	-0.22082515	-0.22862028	-0.5447642	-0.7004005	-1.347086	-0.7785425	-0.7912804	0.341994	0.45498672	-0.74744946	0.27933487	0.187925	-0.6636696	-0.13722464	-0.686797	0.203626	-1.433309	-0.806071	-0.497899	-0.4464651	-0.33332	NaN	-1.0108054	-0.88686	-0.940233	-3.328647	-0.087024	0.76115	0.099179	0.334363	0.591078	0.644941	0.677655	-0.355346	-0.671591	-0.202617	-0.283384	-0.393813	0.457505	0.4770716	0.14036396	-0.42857137	0.66853
YGL255W	-0.9233756	-1.0857899	-0.52029186	-1.3438871	-0.7708946	-0.94116974	-0.994039	-0.75068545	-2.062814	-1.175047	-0.38719937	-1.0498486	-1.4588028	-0.9553837	1.052748	-1.621879	0.936797	0.0146029275	0.62301	-0.238258	-0.08900465	-2.0908196	-1.3852552	-1.3366555	-0.0059876377	-0.9298411	-1.6044334	-1.0108054	NaN	-1.2446983	-1.3461096	0.12783466	-0.849868	-0.11574364	-0.71317106	-1.5144871	-1.066956	-2.075729	-1.8291942	0.15013747	-1.3510661	-1.3924204	-2.143377	-1.5643644	-1.9421072	-0.990165	-0.876748	-4.509244	-0.2877282
YDR263C	0.134855	0.4810271	-0.007067	0.120398	-0.07289489	0.3028243	0.34221104	0.086863995	0.09954749	-0.03535143	0.124187	-0.18633305	-0.6847607	0.149336	0.4449025	-0.3013755	0.3376644	-0.047467984	-0.33860248	-0.47283027	0.638277	-0.007283	0.138166	0.08483838	0.231804	0.5425014	-0.018753	-0.88686	-1.2446983	NaN	0.307939	-1.654123	-2.146725	0.12490909	0.32189	-0.17523038	-0.336449	-0.2832588	-0.460187	-0.773235	-0.488862	0.45384437	0.476837	-0.227813	0.102101415	0.7968351	-0.12476096	0.3122452	0.103107
YOL043C	0.295482	0.8892914	0.312896	-0.045517	0.47433215	0.6566747	0.7754793	0.17104918	0.14475839	0.37596056	0.588534	0.14594674	-0.50678885	0.655664	0.6283084	0.003332065	0.5611813	0.524321	-0.62909067	-0.37417108	-0.999967	-0.230004	0.006524	-0.02757	0.437969	0.3164747	-0.410325	-0.940233	-1.3461096	0.307939	NaN	-0.355906	-0.72125	-0.077097	-0.102689	0.034587	0.310587	-0.493132	-0.250481	0.012086	-0.143542	0.106543	-0.063682	-0.541172	-0.252976	-0.14546686	-0.33070153	-0.27122164	0.652516
YGL183C	0.15721487	0.59046835	1.574071	0.34942734	0.50250125	0.64246655	0.68039554	-0.099820584	-0.10745397	-0.0032640728	0.112155	0.09586393	-0.016317638	-0.24780682	0.43762958	-0.5325298	-0.14142922	-0.732138	-0.26358736	-0.2817868	0.235934	-0.082446	0.17994641	0.760749	0.620558	0.21105087	0.226517	-3.328647	0.12783466	-1.654123	-0.355906	NaN	0.307548	-0.320538	0.590389	0.038907	0.599777	0.619308	0.043494	-0.250777	-0.113315	-0.242484	0.341254	-0.150791	-0.2821971	-0.12894036	-0.2470064	0.0901444	-0.558639
YGR109C	-0.26277	0.27402216	-0.924561	-1.274667	0.32068792	0.41022235	-0.03189838	0.3372012	-0.08672281	-0.6130128	0.414999	-0.3731134	-0.49701384	-0.081351	0.40028453	0.09001385	0.46463948	0.225678	-0.66865635	-0.5983445	0.996411	-0.445345	0.310571	0.738675	-0.973975	-0.048014883	1.025134	-0.087024	-0.849868	-2.146725	-0.72125	0.307548	NaN	0.267827	-1.781965	-0.535864	-1.03654	-0.183409	-0.596622	0.443844	-0.302307	-0.007002	-1.206615	-1.471929	-0.347217	0.9638021	-0.026877273	0.3219373	-0.740934
YDL134C	-0.009032	0.50698894	-1.055406	-0.169675	0.0944765	0.523431	0.32570642	0.11409311	0.24419522	0.15168738	0.60119	0.1324605	-0.49209645	0.059763	0.8094287	-0.1158131	0.79052174	0.17868161	-0.2661777	-0.2101372	-0.329878	-0.756288	-0.299011	0.018133074	0.836261	0.4391684	-0.191414	0.76115	-0.11574364	0.12490909	-0.077097	-0.320538	0.267827	NaN	-0.45171878	0.010132182	0.400848	-0.0915041	-0.031377	0.121613	0.167333	0.17627232	-1.328725	0.10852	0.31801167	0.3480456	-0.3903511	-0.39264104	0.897408
YDL155W	-0.033866	0.6864395	0.974344	0.507526	0.6605837	0.4878584	0.6070468	0.1922313	0.22127105	0.5085017	0.150773	-0.069885306	0.07271273	0.269651	0.8095402	-0.19457215	0.52027917	-0.454215	-0.1157399	0.510814	-0.352728	0.504571	-0.910526	0.449663	0.82642	0.165947	-0.906643	0.099179	-0.71317106	0.32189	-0.102689	0.590389	-1.781965	-0.45171878	NaN	-0.55445206	-0.684393	0.02766	-0.381035	0.487665	0.254269	0.288424	-0.225617	-0.633071	-0.801543	-0.38597137	-0.24554136	0.8148192	-1.03264
YDL154W	0.0287	0.5018358	-0.111955	0.372286	0.2771239	0.85247254	0.40453357	0.36202964	0.5220447	0.16709359	0.906563	0.29748577	-0.9871109	0.286352	0.25092116	0.6790358	0.36178538	0.25402123	-0.31123722	-0.20116206	-0.291693	-0.743329	0.011886	0.123157136	0.100344	0.5745084	0.145984	0.334363	-1.5144871	-0.17523038	0.034587	0.038907	-0.535864	0.010132182	-0.55445206	NaN	-0.156251	-0.3562575	-0.821512	0.192392	0.134155	-0.2279274	-0.195243	-0.363411	-0.06675605	0.0877408	-0.04345467	0.1252	-0.079885
YOR386W	0.02781	0.88540477	0.51272	0.540844	0.44948778	0.6268729	0.65090233	0.49347025	0.2011972	0.30213922	0.814219	0.12116071	-0.15369469	0.336242	0.9304787	-0.10896624	0.46730986	-0.370919	-0.027162965	0.22999015	0.626574	-0.712103	-0.03859	0.150847	0.448545	0.26694357	-0.62878	0.591078	-1.066956	-0.336449	0.310587	0.599777	-1.03654	0.400848	-0.684393	-0.156251	NaN	-0.185911	-0.179668	-0.58393	0.291571	-0.139789	-0.210546	-0.435993	-0.405	0.40602756	0.25452533	0.28682423	-1.097254
YKL017C	0.334008	1.0237579	0.55418	1.582503	-4.758021E-4	0.29178455	0.09610077	0.46470767	-0.27255136	0.27351236	0.444452	0.33844727	-1.2043443	-1.957076	0.13204573	0.11662779	-0.04464015	0.2266671	-0.76270807	0.18505253	0.325504	-0.876284	0.069058	0.33557472	0.634146	0.21616	-0.046539	0.644941	-2.075729	-0.2832588	-0.493132	0.619308	-0.183409	-0.0915041	0.02766	-0.3562575	-0.185911	NaN	1.158397	-0.25851	-0.534774	0.18784611	-0.587036	0.770194	-0.026334992	-0.48723942	-0.30057767	0.032926947	-0.561671
YPL001W	0.08094	0.5169263	-0.508121	0.655698	0.014543848	0.44015005	0.113218404	0.22355515	0.49858132	0.11174257	-0.432174	-0.19837947	-0.4095934	-0.051473	0.7845421	-0.45067716	0.64823306	0.833927	-0.2281884	-0.46178418	-0.712799	-0.155246	0.264198	0.90373	-0.277889	0.84142876	-2.28929	0.677655	-1.8291942	-0.460187	-0.250481	0.043494	-0.596622	-0.031377	-0.381035	-0.821512	-0.179668	1.158397	NaN	0.043555	-0.872969	0.403603	-0.218965	0.225989	-0.505934	0.4256519	0.3713973	-0.62522835	0.078632
YHL024W	0.51235974	0.18535528	-0.606054	-0.43220627	0.7830431	0.63780886	0.8704171	0.6048156	0.31706163	0.20097755	0.549598	0.4711556	0.13347723	0.6873674	1.2113029	0.11545962	0.63178575	0.348858	0.5813074	-0.19946353	0.69901	0.495393	0.220758	1.205168	0.832358	0.24502811	0.126521	-0.355346	0.15013747	-0.773235	0.012086	-0.250777	0.443844	0.121613	0.487665	0.192392	-0.58393	-0.25851	0.043555	NaN	0.501355	-0.357902	-0.451721	-0.747179	-0.615112	0.080117285	-0.010059481	0.4411545	0.663896
YMR156C	0.047828	0.5783065	0.076814	-0.08578144	0.39206672	0.41118827	0.5298619	0.39869764	0.11340684	0.24712016	0.972236	-0.24068618	-0.18286401	1.42624	0.6664805	-0.71819085	-0.051550705	-0.862909	-0.17984086	-0.17772281	-0.566772	-0.585575	-0.99399	-0.27253693	-1.453769	0.39712575	-0.329486	-0.671591	-1.3510661	-0.488862	-0.143542	-0.113315	-0.302307	0.167333	0.254269	0.134155	0.291571	-0.534774	-0.872969	0.501355	NaN	0.061247	-0.32271746	-1.252823	0.277272	0.14492433	-0.25757653	-0.50715643	-1.450625
YLR357W	-0.571929	0.71885824	0.564196	0.714393	0.46003878	0.6928727	0.28256303	0.60078275	0.17705671	0.16421488	0.030355	0.21812944	-0.26913446	0.229099	0.6173346	0.045880638	0.29087308	0.17823556	-0.016257532	-0.023756	0.085205	0.124053	0.162254	0.34880054	-0.452353	0.500511	-0.135158	-0.202617	-1.3924204	0.45384437	0.106543	-0.242484	-0.007002	0.17627232	0.288424	-0.2279274	-0.139789	0.18784611	0.403603	-0.357902	0.061247	NaN	0.114095	-0.188579	-0.48654452	0.026252955	-0.011634579	0.26341063	-1.521395
YMR137C	0.030914	0.9246319	0.911406	-1.279353	0.47096798	0.54265666	0.1579982	0.10852601	-0.15792409	0.21651249	0.935028	-0.15123855	-0.8673753	-0.265195	0.6411982	0.421807	0.62226963	0.12779	-0.6887801	-0.45702404	0.338069	0.158977	0.476419	0.42463568	-0.359167	0.47749168	-0.463722	-0.283384	-2.143377	0.476837	-0.063682	0.341254	-1.206615	-1.328725	-0.225617	-0.195243	-0.210546	-0.587036	-0.218965	-0.451721	-0.32271746	0.114095	NaN	-0.939919	0.804486	0.74110645	-0.1058974	0.62017846	0.923284
YMR234W	0.47627	0.65832263	-0.069504	0.610931	0.06062236	0.39751625	0.24281298	0.23957764	-0.01787159	-0.20166875	0.106323	-0.11342458	-0.45368356	-0.504462	0.8016976	-0.09799479	0.22012454	0.062104665	-0.2843382	-2.8070345	-0.079649	-0.782876	0.847972	0.335168	0.160512	0.8262249	-0.976898	-0.393813	-1.5643644	-0.227813	-0.541172	-0.150791	-1.471929	0.10852	-0.633071	-0.363411	-0.435993	0.770194	0.225989	-0.747179	-1.252823	-0.188579	-0.939919	NaN	0.209341	0.31214523	-0.014704446	0.27186146	-0.42326
YCR028C-A	0.282141	0.105152845	0.201907	-0.215206	-0.043113586	0.12978214	0.2256537	-0.3075579	0.40652767	-0.22842994	0.42309	0.06895643	-0.79107875	-1.9572	0.37479866	0.27333513	0.35296386	0.37855935	-0.22235988	0.08118215	0.258217	0.109237	-0.719889	0.30521044	-0.490468	0.45367664	0.455369	0.457505	-1.9421072	0.102101415	-0.252976	-0.2821971	-0.347217	0.31801167	-0.801543	-0.06675605	-0.405	-0.026334992	-0.505934	-0.615112	0.277272	-0.48654452	0.804486	0.209341	NaN	0.19463806	0.18991633	0.59896284	0.771121
YDL033C	0.44231626	-0.218644	0.255954	-0.874783	-0.128848	-0.036263	-0.410794	-0.159001	-1.111508	0.019755	-0.221906	-1.62875	-1.009769	-1.535901	-0.543214	-0.987175	-0.371489	0.541624	-1.108785	0.770432	-0.0061262767	-0.23072822	0.5336017	-0.07432608	0.050503165	-0.586357	-0.082799084	0.4770716	-0.990165	0.7968351	-0.14546686	-0.12894036	0.9638021	0.3480456	-0.38597137	0.0877408	0.40602756	-0.48723942	0.4256519	0.080117285	0.14492433	0.026252955	0.74110645	0.31214523	0.19463806	NaN	0.412104	-3.837012	-0.45032
YKL053C-A	-0.35318127	1.284238	0.492705	0.359423	-0.059259	0.035969	0.428442	0.317828	0.68742	-0.297425	-0.244453	-0.987968	1.024931	-0.180304	0.623461	-0.626706	0.296624	-0.414187	1.857791	-1.283229	-0.42085052	-0.18964349	0.21804783	-0.7477651	-0.046557505	-0.610344	-0.44027448	0.14036396	-0.876748	-0.12476096	-0.33070153	-0.2470064	-0.026877273	-0.3903511	-0.24554136	-0.04345467	0.25452533	-0.30057767	0.3713973	-0.010059481	-0.25757653	-0.011634579	-0.1058974	-0.014704446	0.18991633	0.412104	NaN	-0.198293	-0.853675
YML090W	-0.038051642	-0.730726	-0.708492	-2.322504	-0.110572	-0.27656	0.114238	-2.150719	-2.07188	-3.038101	-1.700064	-3.611214	-2.759735	-3.130713	0.211742	-2.787645	-0.622505	-0.93649	1.421545	1.177994	0.5121917	0.16353865	-0.19655405	0.27014738	0.21600881	-0.802074	-0.18711913	-0.42857137	-4.509244	0.3122452	-0.27122164	0.0901444	0.3219373	-0.39264104	0.8148192	0.1252	0.28682423	0.032926947	-0.62522835	0.4411545	-0.50715643	0.26341063	0.62017846	0.27186146	0.59896284	-3.837012	-0.198293	NaN	-1.342648
YGR181W	-0.22717	-0.26208365	0.259222	0.746607	0.5011376	-0.25562117	0.64900655	0.024261683	-0.4701776	-1.314928	0.337715	0.011827013	-0.043751087	0.468497	0.283443	0.076223	-0.486937	-0.143375	-0.43196	-0.251232	0.11361	-0.094059	0.25996	-0.245713	0.5901	-1.914832	0.346467	0.66853	-0.2877282	0.103107	0.652516	-0.558639	-0.740934	0.897408	-1.03264	-0.079885	-1.097254	-0.561671	0.078632	0.663896	-1.450625	-1.521395	0.923284	-0.42326	0.771121	-0.45032	-0.853675	-1.342648	NaN
YOR297C	0.061669737	-0.368149	-0.982722	-2.077858	-2.340851	-1.01854	-1.307143	-1.24549	-1.258775	0.336614	-2.765898	-1.187071	-0.720093	-1.24662	-4.293042	-1.05754	-1.418796	-1.255791	2.683187	0.415481	-0.44472596	-0.79883695	-1.1259276	-0.33838636	-0.42115983	1.131085	-0.824378	-0.36264983	-1.0728561	-0.59804845	-1.8902581	-1.2164587	-0.5142824	-0.73897594	0.53526527	-0.11964891	-0.8024057	-0.054190073	-0.77469766	-0.025817411	-1.2420533	0.2508597	-0.5978701	-0.5510314	-1.7494286	-4.932974	-2.417255	-8.281699	-0.707749
YJR144W	-0.37423182	0.4207872	0.6550625	0.4175619	0.43751553	0.587813	0.5355035	0.14899729	0.31481725	0.065827504	1.165927	0.082242854	0.66326106	0.051462244	1.1023208	-0.47637174	0.2260326	-1.126912	-0.28117067	-0.11055772	0.53970534	1.097355	-0.510886	-0.950602	-1.221641	0.4816319	0.258157	0.060846	-0.46385026	-0.026768	0.598409	0.28511223	-0.816445	0.591898	-0.839206	-1.78191	-0.197852	0.434621	0.172343	0.45670894	0.816397	0.206615	-0.243282	0.20811	0.43669972	-0.55595607	-0.37167394	-0.6787313	-1.241526
YOR330C	-0.5748679	0.81419986	0.050279	-0.363667	0.6511111	1.027592	0.8580342	0.42286503	0.24884255	0.28011382	1.65634	0.7505363	0.14930515	0.115449145	0.72389764	0.024135798	0.34837538	0.676005	-0.6811055	-0.43743604	-1.246673	-1.192075	-0.722504	-1.556024	-1.247232	-0.56029695	-0.206572	0.207703	-0.8754208	0.196842	-0.708588	-0.24751718	0.547649	0.862933	-1.1011602	-4.209277	-2.31337	-1.897415	-1.317262	-0.35094887	-0.466738	-0.530293	-0.979837	0.037819	1.143715	-0.2906025	-0.69058037	0.08420129	-0.850792
YDL165W	-0.93366736	-0.66246533	-1.5992311	-0.57310253	-0.6386645	-0.54463494	-0.50207436	-0.46923748	-0.828661	-0.101102	-2.0543265	-0.47159964	-0.6604885	-1.8983803	-0.612923	1.225427	-0.572717	-0.109092	-2.201046	-0.5066634	-1.5112882	-1.3960422	-1.4139591	-1.2522488	-0.7929404	-1.318289	-2.0183566	-1.8740911	-1.0109705	-1.5018796	-1.3792611	-0.034106866	-2.2459009	-1.3190925	-0.29605842	-0.5470752	-1.7405354	-0.534675	-1.8378626	-0.5491771	-1.8570577	-1.572779	-1.7542869	-1.7504712	-0.6468224	1.254727	-0.403408	-2.219366	-0.108403
YHR071W	0.19923694	-0.013347173	0.44642097	0.41364634	0.3056428	0.25722882	0.18557286	0.355427	-0.178206	0.294298	-0.16184695	-0.27399588	0.043946154	-0.5345467	0.075665	0.256621	0.203636	0.12549561	-1.212444	0.13068014	0.43093798	-0.27028325	0.45546642	-0.05099946	0.09795192	-0.168857	-0.17682628	-0.30207458	-0.30946487	0.036674283	0.31504166	0.01208675	-0.7325998	-0.08236185	0.35749656	0.2505979	0.015751602	-0.08380567	0.5208956	0.3116934	-0.2443114	0.6384797	-0.65718466	0.15469612	0.13476606	-0.183191	0.293266	-0.494285	-0.52890044
YDR101C	0.23413001	-0.09790545	0.13091502	0.0020951657	0.75985974	0.6292088	0.3717656	0.52683425	0.317929	0.743729	-0.10534917	0.1304252	0.14478807	-0.71428627	0.589958	1.205477	0.440465	-0.45761985	0.358775	-0.3615079	0.0066842837	-0.5327745	0.43647107	-0.32513273	0.057755146	-0.38980585	-0.1913385	-0.38724974	0.14439265	0.17953247	0.3076295	-0.10932593	-0.41708997	-0.0954079	0.053107318	-0.014358899	-0.19788699	-0.0661516	0.2003872	0.09812955	-0.34371296	0.25315383	-0.46463448	-0.1133633	0.8255398	1.15169	0.747971	-0.271161	-0.17051047
YLR329W	-0.239269	0.17073458	-0.536741	-0.411851	0.17535472	0.33664355	0.40245548	0.019406844	0.130294	0.0065028155	0.309582	-0.21217555	-0.21961673	0.240528	0.7759371	0.19316915	0.4880359	-0.15929	-0.29586554	-0.5360514	0.23875	-0.371207	0.430334	0.154891	-1.334099	0.5621974	-1.137067	-0.4178	-0.6519265	-0.013462731	-0.141887	-0.950881	-1.456009	0.27456	-0.547765	-0.26663625	0.173772	0.537787	0.48099	0.152119	-0.303366	-1.050513	0.096396	-1.459719	0.398163	0.46411186	0.31118518	0.43533084	-1.559114
YDR146C	-0.5123	-0.5843965	-1.421712	-1.543557	0.20616236	-0.083740495	0.102641694	0.21359847	0.03617728	0.115134396	-0.129889	-0.21876207	-0.8740007	0.173432	0.42100236	-0.34286234	-0.50169134	-0.30919597	-0.82139707	0.855073	0.479205	-2.749542	-0.27885	-0.21577188	-0.383225	0.330881	0.334123	1.148342	-1.3706117	-0.22997531	-0.502216	-1.879017	0.313454	-0.6830068	-0.350317	-0.7506424	-1.70551	-0.17631823	-0.982855	1.080616	0.686579	-0.18180387	-1.08538	0.238433	0.56317455	-0.32915455	-0.9457691	-0.41447595	-0.429909
YML109W	-0.003263514	1.032239	0.426529	0.15782781	0.84874856	0.77348465	0.67933965	0.43006504	-0.002364517	-0.3236365	0.476663	0.2769156	0.037087616	8.0723176E-4	0.879695	-0.035407834	0.36757606	0.967992	-0.35063323	-0.47396114	-0.217126	-0.919445	-0.088536	0.1982	-0.361787	0.28297704	-0.557014	0.484687	-0.43724397	-0.057372	-0.008405	0.24050833	0.90102	0.338644	0.056992	-0.600517	0.411064	0.339088	0.029642	0.26218632	-0.40813	-1.077669	-0.181188	-0.115773	0.288822	0.20314951	0.16338474	0.38918447	0.714389
YPL121C	-0.049027	0.22540666	-1.049416	-0.117588	0.6197295	0.66829824	0.48371115	0.48629013	0.5935244	0.090425536	0.701404	0.321257	0.31211963	-0.502284	1.3093177	0.5671542	0.8463098	-0.015613	0.51816595	-0.47145468	0.929694	-0.524127	0.357375	0.396902	-0.854339	0.1732938	0.566475	0.179539	-0.45128754	-1.05949	-0.42715	0.257487	0.093368	0.211427	-0.35631	-0.563061	-0.175171	0.437218	-0.116675	0.264586	-0.063144	-1.002985	-1.233674	-0.052209	-0.073106	-0.43512163	-0.12839937	0.36197215	-0.471516
YAL015C	-0.213015	0.05024168	-1.178646	-1.799901	-0.2159316	-0.17735744	-0.063906826	-0.2521201	0.2836895	-0.18869613	0.185973	-0.50234026	-1.0527042	4.61E-4	0.35036072	-0.8640248	0.42374638	-0.14007483	-0.30035383	-0.6413739	0.099565	-0.349945	-0.412054	-0.07796111	0.413383	0.30457664	-0.044001	0.596557	-1.9090725	0.018834084	0.152035	1.335825	0.0686	0.019795932	-0.567819	-0.32327616	-0.159733	-0.33138484	-0.632022	-0.623783	0.221124	0.04533637	-0.534136	-0.224975	0.35546705	0.5020331	-0.47284728	0.16153659	0.400266
YER142C	0.146471	0.6907393	-0.010331	-0.732395	0.63911957	0.6878557	0.39169347	0.41356975	0.043196075	0.08115868	0.789759	0.14734328	-0.03648098	0.044359	0.4296112	-0.6012327	0.33233312	0.421313	-0.7418643	-0.5410156	0.571365	-1.421135	0.2775	-0.373728	0.97316	0.62697816	-0.281454	0.184164	-0.6443883	0.38785	-0.140625	0.448536	-0.652959	-0.046387	-1.242464	-1.06375	0.059277	-0.324585	-0.182265	0.304366	-0.17616	-0.367499	-0.852658	-1.334158	-0.264591	0.67128557	0.12774166	0.13035123	0.41205
YPL164C	0.219278	-0.282148	-1.377772	-1.984557	-0.30550048	-0.2147596	-0.13298725	-0.23537338	0.43239915	0.20096101	0.62805	-0.40569195	-1.1382254	0.066641	0.6544471	-0.1438553	0.29019293	0.15229338	-0.40369385	-0.74654764	0.559811	-0.603251	-0.089233	-0.021607224	1.086031	0.5568038	0.103558	-0.178418	-2.2958043	0.14163393	0.389971	0.412065	0.234426	-0.211169	-0.39616	-0.33460724	-0.179677	-0.32274017	-0.438875	1.058468	-0.717721	-0.08596806	-0.300455	-0.009377	0.0016302402	0.39621297	-0.12362427	0.007941081	0.393734
YER049W	0.129145	0.013641455	-1.51944	-1.131247	0.29011834	0.51281035	0.69157284	0.28201637	-0.34680563	0.418	0.468316	-0.2259921	-0.23778673	-0.017181	0.483316	-1.009365	-0.185488	0.378662	-0.608945	-0.9444186	0.434693	-0.940416	0.371276	0.897378	0.489203	0.38323188	-0.718134	-1.772873	-0.5865185	-1.465959	-0.191067	0.86918	-0.327558	-0.222249	0.33428	0.28114	-0.588299	-0.546004	0.284725	0.098902	-0.53598	0.742923	-0.334374	0.604694	-1.057253	-0.04182	-0.180448	0.345725	0.477157
YMR044W	0.030786	0.15425518	-0.718636	-2.307221	0.28917345	0.30041778	0.19304867	-0.11503523	-0.02027644	0.331766	0.506993	-0.5513383	-0.7292424	0.775496	-0.439401	-2.400893	0.00279	-0.717811	-0.215183	-0.3094033	0.077701	-0.051176	-0.603552	-0.042189	0.386992	0.17060846	-0.551217	0.052731	-0.6571567	-0.309376	1.306495	1.045943	-0.278225	-0.366262	-0.043359	-0.225852	-0.153335	-0.744172	-0.448553	0.293968	0.040128	-0.120582	0.274249	0.335366	2.228402	-0.417488	-1.130312	0.171229	0.234669
YDR155C	0.27115446	-0.709458	1.092289	-0.247481	0.089912	0.08875208	0.206122	0.386421	-0.255088	-0.368279	0.038608	-0.034109	-0.613799	-0.101558	0.006652	-0.516172	-0.018849	-1.534345	-0.473377	-1.401	0.849894	-0.308007	-1.149328	0.587034	-0.034552	-0.54367805	0.47921	2.117144	0.386459	-0.686325	0.404673	-0.10478264	0.777162	-0.070161	-0.502687	0.387807	0.414838	0.201464	-1.144996	0.5636838	0.24068	-0.326064	-0.214949	0.32782	0.111026	-0.431936	-0.215664	0.459265	-0.743721
YLR385C	-0.720158	-0.14999944	-0.928656	-0.934821	0.39476368	0.4169449	0.5414519	0.39221045	-0.438445	0.804059	0.647203	0.09121203	0.1134347	0.029183	0.644602	-0.208362	0.046456	0.26440337	-0.918029	-0.69335	-0.008624	-0.048564	-0.267837	0.101537675	0.638307	0.05751889	-0.491909	-0.051018	-0.11806355	0.14713597	0.183924	0.306954	0.035741	0.6681303	-0.594323	0.5329464	0.969622	-0.2960633	-0.245027	-0.563464	-0.635158	0.34123462	0.200247	0.237287	0.050305795	-0.141077	-0.594713	0.514876	-0.0589
YOR005C	-0.679923	0.3415212	1.398219	-1.197353	0.65644825	0.63940406	0.70661694	0.27055547	-0.134742	0.024969	1.268481	0.14059101	0.19726974	0.323449	0.186652	0.206068	0.648955	0.097486	-0.440441	-3.158926	-0.336529	1.338418	0.16819	1.286005	-0.040362	-0.566274	-0.652225	-1.173748	0.17177276	0.495067	-0.916766	1.314728	0.610603	-0.213775	1.181462	0.666448	-0.206571	-0.3905	-1.625019	-1.062382	0.03952	-0.410235	-0.073196	-0.824875	-0.023795	-0.131634	-0.390068	-0.511551	1.223748
YDR191W	-0.469541	-0.03398919	-0.354344	-0.557334	0.52580947	0.7051186	0.7325754	0.3074293	-0.140034	0.076218	1.822874	0.42845166	0.55204004	0.104273	-0.133922	-0.084013	-0.775263	0.77536356	-0.300138	-0.295472	0.2197	-0.152055	0.065902	0.42645	-0.695329	0.222301	-0.144054	-1.532179	0.6704329	0.5525543	1.382009	0.891627	0.997893	1.178314	0.755946	0.695649	0.947362	0.787605	0.183645	0.368268	-0.155844	0.776504	0.32928	0.414587	0.472513	0.284405	0.709327	0.864966	-0.347945
YDR409W	0.068524	0.6260249	-0.132508	-0.073026	0.16490522	0.24983576	0.41965586	0.0036717174	0.18210976	0.24858525	0.701758	0.5725631	-0.31986514	-0.053653	0.11384052	-0.13831466	0.3941088	0.019579398	0.3076189	0.46724907	0.192676	-0.358075	0.249509	0.2222055	0.261682	0.72646296	-0.464385	-0.482456	-0.0063755163	0.2801585	0.777234	-0.12705	0.044914	-0.088072546	0.447086	-0.18515272	1.344146	-0.45518905	-1.243051	0.713871	-0.176194	0.07862343	0.076167	-0.097349	-0.18182343	0.09821028	-0.19941384	0.405616	0.31208
YBR274W	-0.07606959	0.6808809	0.710192	0.1066221	0.34271353	0.30844805	0.6218409	-0.20441319	-0.20022291	-0.54193443	-0.180281	-0.007846247	-0.35880685	0.06179955	0.60716325	-0.18229765	0.66187626	0.445401	-0.64087164	-0.74767756	0.67827	0.744047	-0.253872	0.034551	0.05417	-0.32811743	0.494319	-0.812662	-0.4981722	-0.017707	-0.199754	-0.014801414	-0.237479	0.306351	-0.721597	-0.030576	0.244504	0.120991	-0.110536	0.19801778	-0.171387	-0.24703	0.344282	-0.039217	-0.718082	-0.13370031	-0.122379996	-0.07539591	-0.788345
YDR314C	-0.093826	0.80524945	0.38832	0.279949	0.5276193	0.5614886	0.7590393	0.37852156	0.05161619	0.15388465	0.710929	0.01024484	-0.49680367	0.022278	0.46375245	-0.45710745	0.36244357	0.994306	-0.76791465	-0.25637975	-0.333445	-0.537153	-0.022117	-0.540916	-1.245919	0.04652003	-0.251577	-1.155107	-1.0724161	-0.621309	-0.36376	-0.196066	-1.061248	-0.925186	-0.986194	-0.222485	0.62417	-0.102823	-0.995427	-1.912592	-0.266402	-0.467658	-0.354188	-0.376223	-0.240829	0.3355615	-0.29445073	-0.0877763	-0.839233
YHR157W	0.625493	0.5202892	0.807474	0.19011	0.8262845	0.67781943	0.6028531	0.37783512	-0.6599226	-0.045954887	0.461663	0.15847558	-0.498101	-0.135314	0.49815017	-0.5460181	-0.13578433	1.3142	-0.52457225	-0.6338382	-0.529402	1.044054	-0.173509	0.263616	0.102947	0.21777168	-0.264591	-1.05987	-0.77093375	0.604195	0.118904	-0.315979	-0.961504	0.653351	1.075035	1.126451	0.288187	-0.420039	0.466318	0.457414	0.581968	0.645923	0.932751	-0.287455	-1.232694	-0.16954029	-0.34420416	-0.11014856	-0.219351
YOR024W	-0.82722527	0.53516144	0.509407	0.42947537	0.7324969	0.78606755	0.882775	0.425942	0.043964356	0.30716348	0.450015	0.35788143	0.1202004	0.18444857	0.48541293	-0.19521539	0.5131159	0.695048	-0.35776994	-0.5711091	-0.104263	-0.028868	-0.245085	-0.16864	-0.11041	0.0628064	0.112854	-0.915783	-0.06510405	0.689547	0.085923	0.15105052	-0.912798	1.124203	0.077706	1.255537	0.590484	0.031633	0.68602	0.17353904	0.119033	0.485935	0.124684	0.767895	-2.223912	0.07170949	-0.2769106	-0.08397312	0.968733
YDL188C	0.673058	-0.051924534	-0.599453	-1.481435	0.21292488	-0.025745433	0.29657248	-0.098450035	0.084424086	0.11824635	0.039089	-0.39721835	-0.3636142	0.734611	0.88480324	-0.26841545	0.7972207	0.21460994	-0.29842025	-0.4884547	0.912603	0.474878	0.540591	0.7464345	0.322822	0.58034515	-0.324932	-0.14212	-0.22346655	0.5618433	0.182676	0.122205	-0.051854	-3.0415046	-0.363151	-0.3963671	-0.058146	0.2213318	0.324097	1.457534	1.57612	0.34357074	0.008506	0.341883	0.7729886	0.34167352	-0.26832536	0.57287425	-0.546885
YER179W	0.054123	-0.11613173	-0.426098	-2.50063	0.3913554	0.012565159	0.0017996969	0.049245924	0.6341367	0.31596085	0.462269	-0.16968566	-0.17516273	0.562544	0.21911457	-0.26403233	0.2518235	0.033567	-0.024440506	-0.6388299	1.214193	0.122019	0.854387	0.866737	1.331119	0.6817197	0.474627	0.369646	-1.0572221	0.161321	0.018159	-1.890224	-1.13692	-1.1249	-0.575018	-1.969877	0.536788	-0.74296	-0.782498	0.267802	0.221636	-0.840464	-0.492575	0.706937	0.204393	-0.022301856	-0.065714486	0.1740526	0.517847
YOR338W	0.371053	-0.14265503	-1.804218	-2.55934	0.11334675	0.3572394	0.31600267	0.44415987	-0.111507	0.107499	0.56166	-0.16923983	-0.26867622	0.240084	0.666527	-0.879652	-1.306846	0.54637223	-1.333675	-0.4552904	0.679674	-0.045574	0.292204	-0.24975018	1.166464	-0.11593361	-0.004984	0.097838	-0.25225908	0.1483847	1.051582	0.819027	0.001666	0.13066456	0.0745	0.15114902	0.839231	-0.18590629	-0.373466	0.554103	-1.147606	-0.05180245	0.161053	-0.501587	0.2426652	-1.334578	0.271843	-2.042834	0.524609
YLR035C	-0.501519	0.38029996	-0.127136	-1.7294	0.2695851	0.31750655	0.18247163	-0.13310327	-0.085712776	-5.43109E-4	0.898772	-0.22979815	-0.5969003	0.13428013	0.3777983	-0.74368227	-0.023766203	-0.168676	-0.9680333	-1.1962879	0.46361	0.210442	-0.392751	-0.551595	1.284513	-8.63675E-4	-0.417714	0.010982	-1.7317538	0.341	0.312377	-0.179101	0.532287	-0.277268	-0.008643	-0.482419	-0.503269	-0.351204	-0.784247	-0.282051	0.323517	-0.184049	-0.365622	-0.922904	-1.059279	0.31522667	-0.29389125	-0.086530246	0.403698
YML060W	-0.08179	0.630281	0.871597	-0.777948	1.2684476	0.5889613	0.5172441	0.6222395	0.14051461	0.13984255	0.614285	0.19310641	0.47870958	-0.395071	1.1184065	-0.29459077	0.19757979	0.21316	0.058419064	-2.047299	0.716481	-0.091842	0.058503	0.479324	0.906425	0.057103563	-0.475013	-0.331762	-0.16015495	0.278742	1.025713	0.611598	-1.333784	-0.373511	0.635114	0.018295	-0.13098	0.394826	-0.615035	0.414927	0.047332	0.43383	0.355351	0.140449	-3.226556	-0.21298033	-0.29902557	-0.036694318	0.865798
YML021C	-7.9E-5	0.6092015	0.285355	0.151856	0.98277044	0.5419198	0.61942995	0.6236861	-0.0027841462	0.102942616	-0.164399	0.109001115	-0.2830201	0.596329	0.33414212	-0.7322113	0.051200703	2.359224	0.038774338	0.03502835	-1.665591	-0.728114	0.700196	1.584223	1.088275	0.025755784	-0.975639	-0.683767	-1.7901218	0.190369	0.732009	0.3387	-0.499013	-0.356566	-0.339322	-0.475555	-0.891738	-1.61397	-0.817519	0.249225	0.980583	-0.236816	0.976174	0.617106	-1.646129	-0.23874864	-0.4290663	-0.01686088	0.432638
YDL227C	0.104818	-0.71475124	-1.474784	-2.214279	0.5144707	-0.41112766	-0.10854989	0.24201421	0.14665478	-0.08322442	-0.214908	-0.34574327	-0.346417	0.337372	0.15023506	-1.0929794	-0.5106736	0.874331	-0.085706145	0.359616	-1.526547	0.120369	-0.709769	-2.749662	-0.424493	0.23833239	-0.704379	-0.167933	-0.8607158	-0.68898	0.153038	1.060148	-0.480345	-0.16948186	-0.058272	-0.748937	0.136005	0.375865	0.479581	1.086517	0.638939	-0.820562	0.889792	0.447908	0.337484	-0.49442953	-1.0717164	0.19447808	-1.003188
YMR304W	-0.614149	-1.1918607	-1.053441	-3.845414	-1.5184203	-1.3343064	-1.2524459	-0.8122179	-0.030446006	0.41290024	0.082144	-1.4165661	-1.7528503	-0.069414	0.24095896	-0.2614735	0.10011823	-0.020385565	-0.4877662	-2.150068	-0.584304	-0.68626	-1.001052	-1.2107328	0.003954	-0.481802	-1.128717	-2.43068	-3.743294	-0.63740367	-0.437131	1.066098	-0.190511	-0.38195774	-0.03943	-0.6703167	-0.728972	-0.6941997	-1.175295	-1.15475	-1.177253	0.080189675	-0.070059	-0.434945	-0.67289346	-0.33159316	0.21673822	1.0513202	-0.053137
YNL253W	-0.438883	-3.14043	-1.204345	-2.967182	-2.38743	-2.935926	-1.646284	-0.951312	-2.189297	-1.819681	-2.796208	-2.299503	-1.617394	-3.060251	-1.782623	-4.625958	-3.920254	-2.226708	-1.974137	0.704883	-0.049564	-0.85301	-0.299911	-0.69855326	-0.252646	0.23108189	-0.549966	-2.835867	-4.010755	-1.1177688	-0.373182	-1.739484	-0.476888	-0.032966264	0.497681	-1.2152268	-1.644314	-1.0073575	-1.343677	-0.409784	-2.937206	0.50029266	0.003099	0.741666	-1.165125	-1.0896472	-0.224292	0.0047619403	0.27273
YDR052C	0.2732846	-0.7088148	0.04408166	-0.097226255	-0.30256978	-0.3161277	-0.31043136	-0.45035133	-0.610157	-0.938381	-0.02601194	-0.41862297	-0.9049793	-0.1592237	-0.791465	-0.15666428	1.040662	0.349678	-1.000169	-0.16096376	0.29660597	0.2760836	0.101093	0.11623135	0.634358	-0.3398927	0.15881053	0.16657828	-0.6013818	-0.14831501	-0.0553392	0.3307903	-0.14595865	0.005361574	-0.108936	-0.07225831	0.24142538	0.553219	0.01571238	0.24205743	0.16800922	-1.316802	-0.10015457	0.189279	0.6192929	0.835659	-2.731363	0.7999	0.169072
YML098W	0.39242342	0.66480595	-0.993458	0.701766	1.0339761	1.2471113	1.3769403	0.7484667	0.75208	3.88439	0.4459898	-0.17979084	-0.18172568	-0.8178792	1.895143	-4.909096	1.884751	-2.4242897	2.84406	-2.5428293	-0.102824695	-1.1271219	-2.2171903	-0.23671003	-0.8137773	0.39253795	-0.5473723	-1.5914676	-0.5161283	-0.80221385	-0.22760856	-0.8223622	-0.16012542	-0.84463364	-0.734617	-0.4733331	-0.15145966	-1.879221	-0.5536151	0.36190253	-0.6489393	0.471635	-0.13503587	0.40766898	-0.2609158	1.276235	2.195225	1.1820682	0.744954
YIL139C	-0.015444	0.29975104	0.639993	1.190903	-0.54942316	-0.5745586	-0.099441886	-0.4165318	-0.1709475	-0.35316807	-1.508956	-0.56305194	-1.8289354	0.773143	-0.07544415	-0.5310359	-0.38609788	-0.111034	0.020569889	-0.44425	0.213494	0.911575	0.454113	0.556701	1.585484	1.111289	-1.063682	-0.743953	-3.6917682	-0.125484	-0.658527	-0.535382	-0.138437	0.005797	0.286034	-0.451275	-0.678878	-0.503861	-0.036855	0.23995	0.177857	-0.110628	-0.579173	0.052218	-1.41573	-0.31042057	-0.042921487	0.013214794	-0.389758
YOR346W	-0.218039	0.35697126	1.277174	1.972317	0.07536891	-0.21016748	-0.0994837	0.24012682	0.234675	0.325066	-2.182068	-0.21081643	-0.5622439	-0.241278	0.490512	0.63684	-0.090605	0.240702	0.655735	0.6421293	-1.710061	0.290874	0.18302	0.24619092	0.043626	-0.052488	0.290848	1.077344	-1.8289143	-0.214354	0.618441	1.03367	0.486145	0.189674	0.199304	1.146143	-0.388049	0.934942	1.216871	0.394834	0.346754	0.612062	-0.169433	0.443251	0.12941	-0.797881	-1.063525	-0.999382	-0.66143
YPL167C	0.442347	-0.04792727	-1.063391	-1.385642	0.39382422	0.44057357	0.44988146	0.48859075	0.29334515	0.386182	0.169875	0.10985694	-0.4226957	0.643233	0.33227083	-0.49394366	-0.02587582	-0.14924236	-0.28962138	-0.029993	0.234277	-0.290908	-0.021445	0.49454105	0.217839	1.239825	0.262462	0.66969	-0.31258613	0.49509838	0.569696	-0.318671	-1.352656	-0.19329464	0.04987	-0.4221095	0.274004	0.14576809	0.098155	-0.234189	0.424056	0.27834806	0.275772	0.739926	0.28401724	0.08996676	-0.8000983	0.07124397	-0.005581
YKL114C	0.348473	0.046919342	-1.019787	-2.070407	0.30961192	0.18680222	0.12658694	-0.5012061	-0.17023675	-0.20862459	-0.247804	-0.34772784	-0.8840614	0.744149	0.61085916	-0.3207518	0.42539212	0.335972	-0.21779712	-0.9519487	0.574748	0.114063	0.810806	0.640903	0.756173	0.7261156	-2.132569	-0.971662	-0.5912616	-0.444595	0.766289	-0.234521	0.133192	-0.320195	-1.480861	0.324102	-0.200529	0.369617	-0.664546	0.386238	0.228792	1.095936	0.257912	0.582413	-0.908879	-1.6620595	-1.0309992	-0.99248224	-0.402923
YLR044C	0.5034309	-0.139715	1.389733	-0.566521	-0.163434	6.64E-4	0.204719	-0.407736	-0.046603	-0.833775	-0.247251	-0.464663	-0.875999	-0.7618642	-1.075403	-1.031144	-0.57091	0.019835	-1.279309	-0.071131	0.60094726	0.22213899	0.38531178	0.5172451	0.50776637	1.082953	-0.08190589	0.50460356	-2.316407	0.27053493	0.23881844	0.0742005	0.48732314	0.4162118	0.5063365	0.48867002	0.03420296	0.6016812	0.7564982	0.38172033	-0.32698333	0.77686775	0.7176787	0.4728456	0.36032277	-1.317209	0.71604	0.106857	-0.240579
YML030W	0.367257	0.3222	0.570636	-0.272869	-0.866886	-0.240895	-0.18896	0.049981	-1.210035	-0.144712	-0.2015	-0.437879	-1.286966	-0.528157	0.388038	0.458282	0.09007	0.295816	-0.224732	0.403152	0.50915086	0.0377504	0.5678566	0.19037674	0.9974344	-0.6731544	0.42006662	0.5507175	-0.569978	0.23601323	-0.16754973	-0.19402964	0.89368176	0.2744849	-0.031615146	0.24994205	0.28979263	0.28162572	0.35831508	0.44565853	0.037814673	0.08255849	0.55596775	-0.02873437	0.29428414	0.786269	0.180554	0.22835068	-0.5267717
YAL002W	0.14891854	1.283366	1.744692	0.933402	0.695717	0.569356	-0.799411	0.080718	0.412126	1.058072	0.269683	0.976639	0.796448	-0.664849	0.910469	1.289563	0.826847	0.70756	-3.8318	1.562781	0.012280888	0.99878365	0.37993848	-0.076384485	0.20861539	-0.37342876	0.014695955	0.07720529	0.548725	-0.21006347	0.16717707	0.49615297	-2.2316571E-4	0.25966397	-0.18157074	0.48386195	0.01266412	0.35775018	0.35453326	0.24597755	0.6015568	-0.027746676	0.35365102	0.4273404	-0.015063006	2.77864	2.618734	2.232986	0.50849694
YER083C	-0.1881367	0.497187	0.758396	-0.643741	0.215704	-0.001238	-0.3474	-0.676894	-0.992334	2.180315	0.288917	-0.497808	-0.745081	-1.119109	-0.181256	-0.976608	-0.22678	0.303736	0.838382	-0.713914	0.29917154	0.523212	-0.584306	-0.624062	-0.359084	-0.71128684	0.638686	1.434868	-0.082031	0.341521	0.417713	0.07255771	0.108251	1.055268	-3.913707	-0.709472	-1.355353	0.21084186	0.10132	0.43090102	0.684226	0.63663	0.080559	1.049661	0.9242775	1.691517	0.452163	0.79259	-0.908183
YGL020C	0.39632988	-0.668896	-0.5737097	-0.715857	-0.565735	-0.226235	-0.811282	-0.135062	-2.314551	1.001721	-0.547002	-0.874127	-0.296736	-0.351303	-0.490325	-0.657841	-2.670428	-0.255176	-0.999497	-1.76281	0.6011391	0.14257587	-0.06357177	0.56240326	0.08895796	-0.255898	-0.034451745	-0.5144155	1.256566	-0.14375116	0.2676416	0.22948077	0.014665195	0.063614346	0.38582215	0.52008134	0.019486295	-0.46276873	-0.18134879	1.2303162	-0.76739246	-0.20258595	-0.3126184	0.24733819	0.52107817	1.500357	0.471809	0.3086771	0.896704
YLR268W	-0.40676528	0.637336	-0.161571	0.112687	-3.52687	-4.223272	-0.123172	-0.78977	-0.090229	1.848438	-0.201812	0.171847	0.455087	-0.323184	-1.255796	-2.679248	-0.994816	-1.798766	0.916348	-1.939074	0.25988352	0.11861061	-0.27512684	0.26660848	0.7256322	-0.497895	-0.2877006	0.34069613	0.318082	-0.18040437	0.45706165	0.3799887	0.082220055	0.69740367	0.11362272	0.38668662	0.18618742	-0.180256	-0.076284006	0.55632186	-0.4966242	-0.3433244	0.9024929	0.46211293	-0.57162344	1.268308	0.233763	0.50858843	0.741422
YLR350W	0.3299316	-0.253295	0.554876	1.330397	0.677871	0.02182	-0.604805	-0.06002859	0.20625	-0.780404	0.445986	-0.430134	-0.211742	0.112643	0.966233	0.164219	0.580623	0.048767	1.699509	-0.789548	0.46237224	0.46058857	0.39898625	0.00848611	-0.1794202	0.722459	-0.13397992	0.52908367	-0.852598	0.17022038	0.16677123	0.5110346	-0.2503361	0.35576054	0.6624279	0.16976011	0.6233804	0.1981181	0.6383895	0.55395067	0.5626784	0.17020912	0.28589433	0.5873746	-0.59958255	0.644202	1.070765	1.603103	0.654692
YMR272C	0.39329344	-0.30760413	-0.157124	-0.57754475	0.27670765	-1.3704921	-0.24579434	0.1594288	-0.23078895	-0.2216055	-0.480759	-0.42326066	0.516015	-1.246946	-0.63428295	-0.84083146	-0.522909	-1.070709	-0.65795654	-0.8412018	-1.615923	-1.962342	1.100274	-0.074505	0.605374	0.25196034	-0.349399	-0.434691	-0.19076315	-0.149595	0.536363	-0.18883952	-0.453212	1.081209	-3.448885	-3.939972	-1.490801	-0.65815	-0.75517	-0.030357063	-0.408373	-0.990926	-1.316723	-0.737125	-0.268771	0.47561944	-0.76575905	0.2271849	0.145665
YOR089C	0.3143029	-0.310099	0.694912	0.803745	1.254515	0.40449	0.065456	0.400819	0.401186	0.223427	-0.419535	0.052871	-1.408522	1.044263	1.04428	0.940211	-0.115105	0.381237	1.839975	0.332294	0.5588375	0.48741025	0.09046614	0.2805856	0.19417126	-0.127006	0.044301536	-0.2376248	0.215051	0.22378886	-0.14092545	0.24672247	0.11180487	0.24912496	-0.1938606	0.32927668	0.36487958	0.04296573	0.121183045	0.47795084	0.20537874	0.083395876	0.2685605	0.17342527	-0.108950995	0.081121966	0.665155	-0.8667347	0.309549
YMR216C	0.16953714	0.45866117	0.5145036	0.5032934	0.47682798	0.6038114	0.6156997	0.4091781	0.23807687	0.869597	0.01942662	-0.09921978	0.02928091	-0.4654484	0.399273	-0.437983	0.240282	0.4955286	0.381045	-0.01832958	0.28352946	-0.2949687	-0.042599365	0.05791417	0.03802438	-0.573503	-0.5018918	-0.48818856	-0.7314472	-0.0036124047	0.4053818	0.25869435	-0.42870975	0.05814916	0.18268076	0.26010945	0.30877274	0.3237851	0.20644489	0.25967193	0.090013795	0.32759854	-0.24321102	0.21245027	0.014324411	0.710873	-0.279124	0.529201	-0.116022505
YDL005C	0.43357056	1.4184324	0.32175454	1.1719561	0.5596939	1.1920191	1.1873392	1.2126417	2.161428	0.803812	0.35764533	0.7917477	1.1359134	0.5732078	0.991127	-1.466219	-3.523282	0.5010796	1.898917	0.2943673	0.68183017	1.2813623	0.88276404	0.8698872	-0.054306395	-0.4863923	0.07858951	0.047490522	-0.340474	0.8581552	0.8924399	0.078117155	0.3002308	0.39462966	-0.019447615	0.30469877	0.91363394	0.39013052	0.38515833	0.5032676	0.49383274	0.2803852	0.9956536	0.44646248	-0.37321275	2.2416277	4.391178	1.656112	0.97332096
YGL025C	-0.89016837	-0.3126337	-0.083629705	0.969835	-0.97646666	-0.16719095	-0.35103914	0.26401192	0.547836	-0.6881925	-1.352315	-0.37700397	-0.22552854	-2.871335	-0.771463	-1.46391	-4.966539	0.065700136	-0.331967	0.3680893	-1.276916	-0.733798	-2.86645	-0.9714306	-1.979516	-1.4218804	1.217301	-0.473383	-0.3285784	0.49206662	0.333963	-0.708808	-0.374661	0.22715937	-0.049361	0.66042453	0.301817	0.55923903	1.095497	0.442791	-0.190371	0.56330466	-0.446872	1.322786	0.60908234	2.088328	1.163729	2.257356	0.09910665
YDR335W	-0.08194938	-0.048198905	1.20565	0.68389815	0.52856547	0.1611937	0.29952538	-0.0335554	0.02045914	-0.17038766	0.06353	0.22159004	-0.7808453	-0.1092237	-0.67544115	0.027960153	-0.1167083	0.411377	-0.6681724	-0.26441786	0.53428	-0.140963	-0.524515	0.417246	-0.029268	-0.07033244	0.139443	-1.316281	-0.70889324	0.287142	0.099927	0.029625738	1.16586	0.857034	-2.584757	-0.478519	-0.192654	-0.192954	0.896371	-0.14238003	-0.388378	0.712633	-0.273004	-0.381668	0.272872	-0.03680027	-1.1399041	-0.625094	-0.674693
YER111C	0.738574	-1.351942	0.174471	-1.513361	0.435905	0.127635	0.784501	0.375862	-1.123948	-1.04603	-0.481032	-0.509463	-0.137643	0.893106	-0.708369	-0.625581	-3.060123	1.451564	-3.238011	-0.252422	0.606424	0.269491	0.454012	-0.55439	-0.528774	-0.220822	-0.198414	0.398459	0.309078	0.470226	0.438532	0.150554	0.879835	1.300432	-0.813981	-0.646655	-1.978352	0.969996	0.192264	0.375083	-0.299625	0.317764	0.14763	0.189752	0.564932	1.202743	2.361528	1.284317	0.376423
YOL051W	0.40497494	0.970539	0.284643	0.482496	-2.419468	-0.114071	0.361488	-0.047235	-0.777039	0.224686	0.496028	-0.369522	0.420225	-1.248401	0.597374	-0.082507	-0.708895	-0.187466	-0.795154	-0.379083	0.6442654	0.13115288	0.3820528	-0.06443013	0.52635133	-0.006157	0.57102317	0.62788486	0.530631	0.03169974	0.2134885	0.1626932	0.5965236	0.6115012	-0.5957514	0.49714437	0.4376758	-0.061393663	0.31879961	0.2170684	0.19904312	-0.07478968	0.36949	0.036805157	0.1616419	0.13225853	0.717063	-0.3384095	0.044381
YER151C	-0.406755	1.38299	1.259543	1.335384	-0.781068	-0.750897	1.148102	0.790851	1.899304	0.98357	-1.029744	-0.106509	-0.112924	-1.849435	1.704961	0.462547	0.738959	1.575763	0.376116	-0.384156	-0.294476	1.116102	1.627888	0.5979667	0.990232	-1.003571	2.231344	1.745212	0.126839	-0.861243	0.165953	-0.313225	1.36272	2.061494	-2.580792	0.051917	0.94922	0.836454	1.043057	0.344964	1.134277	1.596864	0.969163	0.928732	0.841686	2.000498	1.589584	1.728499	-0.344983
YNR051C	-0.041695	2.129147	1.515788	1.535133	-0.206242	0.69597	0.967095	1.526817	0.960573	0.895673	0.973001	-0.367335	0.804753	-0.56926	3.278321	1.06656	1.66887	0.485558	1.408841	0.300946	-0.509886	0.558069	-0.914412	-0.44644916	-1.387388	-1.011379	-0.069207	-0.089495	0.077987	-0.19939943	0.386688	0.521433	0.616289	0.7003394	0.004907	-0.06751195	-0.30119	0.4784346	0.523385	-0.150534	-1.040712	0.7268154	0.418057	-0.026041	0.2507201	2.708807	3.328155	3.092504	0.794486
YNL199C	0.32435945	-0.131965	0.781673	0.642693	-0.137422	0.61337	-0.069586	0.741254	1.607736	0.304231	0.266784	0.858915	-0.155812	-3.70747	0.414517	-0.00698	0.360167	0.179783	-2.25297	-2.501378	0.1379438	0.3158143	-0.037317954	0.3279541	0.10189859	-10.0	-0.4071234	0.16149764	1.978774	-0.7559537	-0.35937178	0.3299197	-0.51401544	-0.6227415	-0.20937832	-0.3931113	-0.112123296	-0.11455112	-0.34150952	0.36743933	0.063013606	-0.350163	-0.61139214	0.02983969	-1.0170742	0.273546	2.232933	-0.1891712	-0.134736
YPL139C	-0.127984	-0.229924	-0.250879	-2.240457	0.524684	-0.055054	-0.431759	-0.584755	-0.717853	-1.107226	0.751783	-1.383548	-0.22774	-0.899967	-2.324813	0.161736	-0.145246	-0.997506	1.431434	-0.625232	0.336667	1.118317	-0.966759	-0.78064084	-0.463859	0.175089	0.108101	0.664064	0.617809	0.488391	-0.164451	-0.610847	-1.430805	-0.543472	-1.162758	-1.115383	-0.991648	-0.107484	-0.965036	0.142645	-0.614093	0.711497	-1.092999	-0.481863	-4.495311	-2.712834	0.475841	-1.192916	-7.194021
YPL181W	0.211493	-1.36664	-0.542858	1.328964	1.218605	-0.547988	-0.743914	1.184136	-0.247555	-0.898317	-0.113443	-0.213748	0.20699	-0.736466	-0.218809	-0.421947	0.275606	-0.386323	1.289082	0.46243	-0.682179	-1.307192	-1.032779	-0.940981	-1.464959	-1.559746	-0.642355	-0.20724	-0.607209	-0.213839	0.11541	0.609337	0.33528	0.305965	0.698642	0.630634	-0.338896	-0.590786	0.104946	0.256954	-1.151704	-0.396667	-0.792013	-0.107031	-1.091568	-2.928244	-1.236245	-2.859559	-6.613388
YIL084C	0.163377	0.7138504	0.717854	1.516395	0.13762419	-0.74215764	-0.20693307	0.31441197	1.006829	0.228352	-1.219328	-0.45880175	-0.37143803	1.318013	-0.421591	1.117122	-0.552372	-1.1852174	0.646283	-0.5476729	0.106007	-0.14201723	-0.28960082	-0.74995285	0.453206	-5.493023	-0.196729	-0.914779	0.041936174	0.27480546	0.300799	-1.402979	-1.143406	0.49982494	0.698958	-0.5126982	-0.561675	0.1639288	1.12008	-0.243269	-0.895956	0.56899464	0.755901	0.060517	-2.2315855	-0.97814	-4.947229	-1.462555	-0.44396
YAL013W	0.172871	0.458386	-0.726223	-1.679246	0.159943	0.292093	0.057127	-0.033181	0.855057	0.160636	0.067323	0.057208	-1.058931	0.374614	-0.789216	1.034771	-0.308691	0.232577	1.316628	-0.662951	-0.196387	-0.836362	-0.384023	-0.999472	0.98235	-0.18336229	0.401542	0.265775	0.514456	0.814949	0.62303	0.47892	1.642278	0.92644	-0.706152	0.454168	0.793102	-0.225065	-0.202899	-0.364539	0.32272	0.443999	0.433569	0.451263	-3.149624	-3.142152	-1.131482	-1.896122	-10.0
YBR095C	-0.373881	-0.73973	-1.413201	-0.903059	-0.51419216	-2.865976	-0.359751	0.618374	-0.714877	0.328937	-0.277206	-0.433511	0.479558	-1.059295	-0.282743	-0.067074	-0.813447	-0.948076	1.008129	-1.110365	-0.693272	-0.886934	0.035415	-0.468368	-0.217464	-1.488317	-0.787178	0.200592	1.45147	0.307287	-0.414847	0.47405	0.286072	-0.693534	-0.891596	-2.387412	0.269927	-0.00134	-0.79613	-0.594877	-0.63963	-0.179272	0.337577	-0.522793	-2.250187	-2.349721	-1.663362	-3.164283	-10.0
YMR263W	0.658396	1.18651	0.291541	0.473318	-0.180629	-0.195974	0.592922	1.02591	-0.465367	-0.845355	-0.144805	0.254758	-0.151427	-0.719287	-0.742588	0.269084	0.837711	-2.554774	1.296425	-1.079359	0.505011	1.138356	0.115367	-1.250222	0.989476	-0.1067	0.393766	0.257373	0.258655	0.098418	1.528809	0.069529	0.488579	1.758044	0.855959	0.694121	0.556454	0.038686	0.362272	0.720421	-1.747106	1.254206	0.064095	-2.804589	-1.542958	-5.072604	-1.489336	-3.584755	-10.0
YNL097C	0.060279	1.380324	-0.830679	-0.240642	0.242993	-0.051966	-0.191551	1.281199	1.089594	-0.036542	0.134508	0.497129	0.938171	0.662364	0.882753	-0.749824	0.037244	-0.929691	0.662728	-1.267898	0.455834	0.23659	0.373233	0.227362	-0.225701	-0.800863	0.623234	0.909468	0.891299	0.525471	0.43446	0.803266	0.542907	1.148606	-0.137143	1.042279	0.473052	-0.085427	-0.605271	-0.133257	0.089207	-0.017525	0.436435	-0.921631	-5.168185	-3.498521	-2.224473	-1.469979	-10.0
YNL330C	1.0014064	0.23033671	-0.265105	0.026874367	0.29819703	-0.80854523	0.112304986	0.35917196	0.136945	-2.112237	-0.3598873	-0.798459	-0.058970198	-0.34023696	0.746856	2.822236	-0.009608	-1.783296	2.961455	-1.231899	0.702223	-0.189483	1.148978	0.205909	1.178839	0.5011285	-0.059762	0.377729	0.79878354	-0.491675	0.250985	0.77327335	0.682428	1.213014	-0.783547	-0.10602	0.434917	0.3426	1.402613	0.23949185	0.497598	0.390575	1.078408	0.636969	-1.4893628	-0.941874	-3.438389	-3.858884	-10.0
YOL004W	-0.148543	0.164652	-0.58262	0.124075	-0.280503	-0.677364	-0.431829	-0.477948	-0.344546	-2.445929	-0.938706	-2.300367	0.009154	-2.195711	-1.055023	0.766872	-0.126643	-2.454056	2.361298	0.157563	-0.270471	-0.875772	-0.673686	-1.986471	-0.434882	0.931135	-0.972708	1.248622	0.855485	1.160865	-0.836025	0.368856	0.058269	2.184288	0.035384	-1.533556	-0.648997	0.126293	-0.332657	-0.728902	-0.412856	0.186472	0.055981	1.112978	-3.8253064	-3.270089	-5.386895	-6.369637	-6.810901
YIL040W	0.29539812	1.116961	0.836515	0.340599	-0.37867	-2.327166	-0.360196	-0.523637	0.174658	0.458393	-0.42824	-1.570304	1.121183	-0.778808	-0.378837	-0.348782	-0.06128	-2.93023	1.505377	1.743942	0.7292506	0.5843383	-0.45223984	-0.07062812	0.028991396	0.027287	0.19723816	0.47200704	1.255185	0.051382855	0.3375365	-0.11979982	0.16241531	-0.018137548	-0.25784656	-0.06938883	-0.1810048	-0.19185658	0.18174703	0.2781575	-0.27981776	-0.29090175	-0.16617633	0.074876845	-1.1385893	-0.492245	-0.300941	-1.349303	0.088735
YDL076C	-0.078261	-0.12635985	1.196125	0.293908	-0.023454912	-0.27865294	-0.3175871	-0.6758876	-0.087673	-1.2486113	-1.39804	-1.0337088	-0.67052805	0.533208	-0.389146	2.055481	0.331711	0.132356	-1.189855	-0.19360921	0.014096	0.451125	-0.30104	-0.069666	-1.277549	0.5327921	0.857247	0.214489	-0.8065659	0.151963	-0.584322	0.340436	-0.15067	0.459404	-0.145433	1.378332	0.465821	0.078711	-0.056493	-0.019617	-0.578931	0.221534	-0.396112	0.483835	0.231506	-2.399297	-0.510605	-1.303556	-0.097269
YBR193C	-0.021110415	0.07266444	-0.0024751672	0.40175185	-0.31496125	-1.0780987	0.031377442	0.46273413	0.060735	1.431098	-0.5319032	0.038189266	0.8212762	-0.23373167	-1.196449	0.756819	0.54235	-0.464866	1.595793	-1.2631862	0.08607282	-0.061436508	-0.31738165	-0.40140113	-0.49659315	-0.51264733	0.11301564	-0.49798608	0.37346983	0.70339787	0.30039927	0.34961766	0.1370823	0.48170114	0.874231	0.39085066	-0.3006708	0.707511	0.06824674	-0.19024602	-0.034223285	-0.088876	-0.26831517	-0.034602072	0.62889326	-1.74546	0.406228	0.539987	-0.56147
YGR005C	-0.3065548	0.5400859	0.65570486	0.61378294	0.31761092	-0.20845826	0.4359937	0.30300745	-0.205114	3.105343	0.74009264	-0.014341451	0.5449646	0.6646469	1.142094	0.289877	-1.013028	1.225141	-2.614587	-0.44118643	0.49890405	0.5634828	0.06635663	0.28873283	0.39208734	0.36334345	0.9706628	-0.03252863	-0.14946747	0.77441293	0.25267544	0.2322791	1.0786566	0.2550762	1.293725	0.52626926	0.63639826	0.333079	0.81601983	0.4339775	0.81115055	0.677475	0.29324058	0.9280488	0.041440725	-0.880982	-1.867027	-3.288802	0.553763
YER171W	0.45016658	0.31129807	0.721583	0.8172809	-0.4472647	-0.85157686	0.7102944	0.5833959	1.199386	0.537799	0.145452	-0.37320548	0.67270523	0.06640653	1.353646	0.865297	0.837747	-2.683079	0.063973	-0.115682684	-0.097997	0.866532	0.744987	0.34519	0.044075	0.70965976	0.906387	0.524916	0.12683348	0.488989	-0.880363	-0.16720892	1.410425	0.696373	-1.023794	1.098144	0.240939	0.463929	0.6191	0.19505483	0.626812	-0.852706	0.291269	0.215154	-2.470498	0.053915	-0.142532	0.551123	-1.811394
YIL021W	-0.30249956	0.76737434	0.601928	0.6978161	-0.16885206	0.7842708	0.46917552	0.45652544	1.106477	0.627689	0.065460786	0.44735885	0.68312144	-0.1540643	-0.74957	-0.16740325	0.5243555	-0.873242	4.304007	-0.97423655	0.4113821	-0.712845	-1.624714	-1.261466	0.398137	-0.3102803	0.784737	-1.321729	-0.80580974	0.164111	0.382733	0.11023139	1.473368	0.292924	0.601869	0.467602	-0.292669	0.502338	0.375307	0.502368	0.920834	0.04921	-0.97557	0.62205	-0.420752	-0.323715	-1.064439	-0.08993	0.864478
YDL115C	0.35333842	1.208855	-0.12317	0.32376218	0.4995535	1.3006227	1.2905107	0.7952653	1.958938	0.51161915	1.446013	0.9706849	0.08361074	0.98216146	0.301068	1.153054	-1.554903	1.07143	1.690591	-0.8807438	-0.35045	1.030544	1.225127	0.610929	0.165176	0.5626191	-0.723501	0.58024	-0.13786672	0.774504	-0.109313	0.62538725	-1.195168	0.60805655	-1.110704	-1.575083	0.533415	-0.645022	-1.000404	0.307694	0.700717	-0.089718	1.239419	1.022878	0.401224	0.05946	0.234094	-0.699688	0.928516
YGL127C	-0.116533	1.388548	1.331818	1.375834	-0.788137	-0.114279	0.211485	0.855783	0.682711	-0.445831	-1.19122	-0.936508	0.30703	-0.656441	1.847795	-0.250686	-2.175621	0.075947	-0.197118	1.010074	-0.565782	-0.235342	-0.226649	0.25100532	-0.268034	0.08657088	0.325949	-6.453699	-1.416971	0.38670585	0.334836	0.577601	0.224699	-0.106063776	0.106031	-0.37114415	-0.256525	0.027138889	0.006375	0.056052	-0.291703	0.40859094	0.726033	-0.254457	-1.6569105	1.375604	1.675336	-0.996249	1.684797
YHR041C	-0.092065	1.617521	1.727762	-0.027476	-0.016144	-0.383728	-0.236246	0.685856	1.214965	-0.389786	-1.92722	0.35601	-0.31803462	-1.467195	1.395511	-2.243197	-7.275802	-0.275488	-1.253812	0.10249864	-1.019539	-2.416436	-0.489061	0.038058806	-0.710631	0.068178125	0.345136	0.795595	-2.678039	0.5236834	0.718381	-0.15909	-0.308953	0.35464358	-0.310179	0.18245368	0.174142	0.61993843	0.50764	0.22686462	0.074736	0.85422707	-0.468893	0.738406	-1.1720945	-0.440305	2.653481	0.247098	-0.755659
YDR289C	0.145076	-1.324101	0.140628	0.342674	0.244732	-4.108238	-0.658987	0.551357	-1.025002	0.284907	-0.4297	-0.618563	1.098678	0.785286	-1.486638	-0.408795	-0.871194	-1.470967	-0.213289	-0.3223437	0.090441	0.665851	-0.550114	-0.057898	-0.552053	-0.082212105	0.613852	-1.306354	1.582492	-0.04420614	0.289579	0.597644	0.390888	0.163524	-0.282099	-0.110783	0.242979	-0.485511	0.396634	0.38695	-0.907767	-0.148663	-0.507458	-0.320768	2.642072	1.102731	-0.25145	-1.076348	0.214153
YNL222W	0.16249673	-0.37426794	-0.32454792	0.15171419	-1.2719843	-0.6310963	-0.9200869	-0.8230342	-1.079853	0.504102	0.2941685	-0.28471926	-0.14268985	-0.3284517	-2.389803	-1.0302227	-0.038011856	0.20757958	0.447045	0.5940659	0.3735671	0.23832855	-0.22006418	-0.23272969	0.033882998	-0.01587673	0.3279385	-0.33593962	-1.3571131	0.19900373	0.051775724	0.5575873	-0.22685505	0.2538686	-1.0636369	-0.13101304	0.2903043	0.077883795	-0.034783944	0.6700679	-0.6243448	-0.37044293	-0.2268004	-0.040110044	-1.1622566	0.903247	-0.302479	0.25498	-0.5741195
YDR392W	0.088345	0.425683	2.0547	2.492515	0.045882	0.168601	0.287255	-0.48642	1.640113	1.952485	-0.070485	-0.374176	0.765205	-0.80459	0.477843	-0.494724	-0.086558	0.220731	-0.594367	-0.989608	-0.323396	-0.213938	0.048807	0.0075247064	0.527944	1.0423	0.611208	1.824901	1.606813	0.697857	1.453771	0.567751	0.416765	0.992775	0.79363	0.972875	-1.008521	0.374049	1.193364	0.4215	-0.567341	1.434149	-0.191079	1.109176	-1.121981	-0.783236	1.989347	-0.716372	-1.747401
YLR055C	0.544045	1.632813	0.607767	-0.484238	1.219095	-0.029111	1.161573	0.508024	1.293709	0.186106	-0.006895	-0.238815	0.435344	-0.7666462	-0.235213	-1.1212	-1.403743	-1.111443	-1.629141	0.485777	0.610254	-0.594967	-0.374397	-0.033915974	1.173455	-0.816773	0.948338	2.787118	-0.292586	0.174007	1.058243	0.827075	0.696907	0.935959	1.313844	0.592099	1.938786	0.81903	1.846257	0.627538	0.169785	0.796608	1.145571	1.648999	-1.465309	-1.172279	-0.01566	-0.408381	-2.23537
YBR103W	-0.178363	-0.514085	-0.06493	-1.392633	0.34564343	-0.532941	-0.32181	0.181409	-0.266682	-0.381948	-0.156362	-0.6845	0.247808	-1.230343	0.114328	-1.010177	-1.865654	-2.082347	0.358849	-3.188217	-0.277168	-0.427769	0.114916	0.347007	1.00724	0.348303	0.980655	1.003146	0.768885	1.996911	1.847531	0.875609	-0.082968	-0.228082	0.65603	1.844244	-0.308998	-0.543461	-0.214374	0.322169	0.66808	0.100673	1.048747	-0.345643	-0.790385	-0.308898	-1.830992	-2.570013	-0.274484
YKR029C	0.17926528	1.38967	0.382729	0.101301	1.389836	1.039188	1.369	1.368806	0.903118	-0.695024	-1.338919	-0.429451	0.424074	-2.77606	-0.34936	0.304784	0.026062	-1.189233	0.254641	-1.125427	-0.626629	-0.023516	-0.026379	0.319824	1.245257	-0.095441	0.485738	0.68189424	0.656824	-0.15953	0.736308	0.63365245	0.063769	0.602684	1.218847	1.615561	1.677876	-2.647006	-0.167725	0.46749863	-0.009694	-1.017925	1.312544	0.511129	0.010814	-3.094884	-3.426437	-6.409322	-0.034229
YCR033W	0.007719317	-0.353747	-0.146067	-0.30949	1.379764	0.026185	0.152983	0.736949	0.226643	0.699432	0.135245	-0.64991	0.01076	0.428431	-0.030295	-0.113361	-0.470513	-0.254727	-1.862032	-4.635295	-0.14160267	0.046954606	0.20617896	-0.07110442	0.41052222	-2.042873	-0.19917041	0.49350137	0.138802	-0.30463094	0.23699574	0.28929794	-0.3174531	0.08711882	0.36066744	0.9950965	0.39864525	-0.9484377	-0.478861	0.12744828	0.23051476	-0.52088916	0.5136724	-0.14660951	-0.24649045	-0.918185	-2.161335	-2.952245	-2.942939
YGL194C	0.15189996	0.287749	0.654406	-1.57254	-0.669388	-0.396354	-3.822682	-0.490918	-0.603014	-1.211106	-1.899003	-0.8182	-0.643975	-0.357773	-1.544812	-1.308188	-0.240269	-0.173502	-1.394536	-2.981634	0.649531	1.973999	1.046161	-0.61468	0.68324	0.58196974	-0.256116	1.616136	-0.684191	-1.316153	0.238543	0.09955472	-0.599709	0.486131	1.10693	0.276033	0.051351	0.460782	-1.129518	0.47715783	1.371405	-0.332193	0.753184	-0.479949	-0.330331	-1.385218	-2.649067	-6.44804	-0.776264
YDR176W	0.64508504	0.095872365	-0.6969823	0.47720024	-2.8971064	-0.01412616	0.2868156	0.43672267	-0.22132	0.503563	-0.07059776	0.09717014	0.5658011	-0.7359441	0.379444	0.44764	-0.751998	-0.94492304	0.4899803	0.14030766	-0.3594072	-0.11110663	-0.42116076	-0.4571565	-0.30464113	0.4626702	-0.08391261	-0.85806096	0.52175796	-0.10068282	0.13104847	0.18061844	-0.4526837	-0.20524248	0.3153008	0.88232553	-0.5085793	-0.33549517	-0.5191807	0.18425944	-0.7286963	0.14749517	0.12288649	0.2609717	-1.068966	1.051376	0.4164555	0.713729	-1.1018776
YOR308C	0.549383	0.124938	-0.015929	0.70098	-9.581695	0.176546	0.838384	0.052518	0.098526	1.364376	0.999679	0.064766	0.349232	0.327603	0.538074	0.968868	-0.819036	-0.375829	1.539243	2.856938	0.244625	0.894263	0.320307	-0.087445	0.701389	0.245383	0.770859	-0.783868	1.110946	0.593436	0.353009	0.228832	0.020984	1.080143	0.999415	1.377133	-0.080797	0.508421	-0.67639	-0.021783	-0.012349	0.970746	0.775027	1.579182	-0.050612	-2.166081	-0.560604	0.108055	-0.889343
YIR005W	0.43099546	-0.01711	-0.078424424	0.3796086	-0.067400455	-0.121644504	0.0067657526	-0.1069781	-0.096065	-0.414931	0.3071318	0.39895478	0.268297	0.19587313	-0.77392	-1.313158	0.314705	-0.2430737	-0.006732006	0.22488758	-0.2524695	-0.024302863	0.13824593	0.23837419	0.16812766	0.6190852	0.045538075	0.015166188	0.024613496	0.2781686	0.5061816	0.28033432	0.5152667	0.26136935	0.3197698	-0.11416633	0.30466145	-0.052084155	0.5319251	0.03760922	-0.13571377	0.23499633	0.732951	0.18507004	0.637154	1.031359	0.31933576	0.472377	-0.4192032
YGL174W	-0.13569798	1.306986	-0.433072	1.051773	-0.68527	0.7644	0.082562	1.089772	-1.51205	-1.071442	0.495917	-0.089292	0.74363	-0.441857	-0.366107	0.710974	0.112748	0.04413055	0.646324	-1.757338	0.5699359	-0.07314059	0.40449676	-0.367601	0.43984053	-0.105076	-0.3422074	-0.45280418	1.226954	0.093681894	0.36443612	0.26697585	-0.1732689	0.47846872	0.079516925	0.44574896	0.5488883	-0.28981394	0.14512895	0.43809843	0.15821752	-0.0625191	-0.04692918	-0.15189952	-0.13570859	0.542371	1.07556	-1.151155	-1.089816
YAR003W	-0.162683	1.355988	0.009424	0.792154	0.613012	0.429268	1.463436	0.439357	0.189548	-0.433958	-0.408404	0.452055	0.088121	0.999393	0.261364	-0.259926	-0.068247	-0.266162	-0.207534	-1.095546	-0.202373	-0.544832	-0.746245	-0.135877	0.103101	-0.247124	-0.136632	0.185165	-0.716212	0.231713	-0.15608	0.193244	0.231398	-0.869922	-0.753097	-0.096062	-0.446589	-0.130789	0.900365	-0.24593	-0.335629	0.399092	0.474339	0.999894	1.032584	-1.203778	-1.016375	1.080454	0.175797
YBR175W	-0.043222	0.277329	0.506779	-0.382777	-2.660051	-0.556839	-1.189261	-1.285422	-0.609066	-1.478203	-1.06489	-0.876282	-1.128594	-0.791656	-1.742999	-0.154621	0.086868	-1.411074	-1.061572	-1.347818	1.126476	1.151787	-0.103768	0.535463	0.50088	-0.369934	-0.046199	-0.905359	-2.326273	-4.407493	0.428242	-0.193474	-0.951333	-1.428249	-1.136653	-0.664218	-2.151642	-2.045855	1.337627	0.379171	-0.932481	2.237751	2.505138	-0.218722	3.01646	2.409404	0.939045	1.002424	-2.141563
YDL074C	-0.68302	-1.423119	-1.206743	-0.642222	-1.196436	-2.044706	-1.283385	-3.711948	-0.940329	-0.65989244	-1.934466	-0.983218	-0.291508	-0.859715	-1.718713	0.553851	0.17081	-1.452877	0.579425	-1.802473	0.05076	0.782903	-0.599696	0.341678	-0.878279	-0.24652538	0.679062	1.160926	-1.146213	0.591769	-0.500002	-1.11784	0.451786	0.658268	-0.727332	-0.018459	-0.703199	0.704097	0.129395	-1.004483	0.438484	0.492094	-0.717044	0.711147	1.030864	-3.478172	-0.768087	0.147391	0.83278
YPL055C	0.101713	0.82607	0.759689	0.846982	-0.731047	-0.950704	0.033959	-1.421491	-0.945443	0.590085	-0.156787	-0.414756	-0.210771	-0.227258	0.28532	-0.146958	0.665809	-2.727033	-0.713708	-1.791762	-0.301482	0.117222	-0.825684	0.141402	-6.49E-4	0.303394	-0.073401	-0.04388	-1.02364	-0.116073	0.063081	0.303126	0.272988	0.758476	-0.022187	0.582598	-0.219309	0.129955	-0.108522	0.702335	0.394269	0.183773	0.927783	0.08998	-0.19023	-3.365827	-1.072593	0.225418	-2.527641
YLR015W	-0.051198	-1.478792	-1.161879	-2.835	0.026296	-1.048752	-0.487384	-1.181924	-1.810301	-1.565133	-0.762654	-0.392223	-0.989709	-1.827336	-1.802707	-0.570984	0.176085	-1.990914	-1.890432	-1.774933	-0.315375	-0.590557	-0.421047	-0.22309339	-0.682706	-1.478647	0.172389	0.578836	-1.345351	-0.85046476	-0.104553	-0.992038	-0.444637	-0.42930102	-1.830879	-0.6239674	-0.559247	-0.9313239	-0.848219	0.097689	-1.614728	0.085611835	-1.314277	-0.417472	-0.041993454	0.890547	1.575215	0.94939667	0.830132
YDR469W	0.057096	1.392649	1.301142	0.518036	0.749105	0.971702	1.363867	1.006837	0.887962	0.622689	0.683797	0.845529	1.313868	1.046957	0.348557	0.369205	0.860909	0.538993	-0.637484	-2.142025	0.237317	0.364473	-0.390412	0.32791975	0.907997	0.220834	-0.157736	0.837235	-0.243592	0.16045712	0.926347	0.508739	0.432487	-0.39431998	1.03809	0.31846964	0.426251	0.12698291	0.009308	0.741727	0.683913	0.44800037	0.543559	0.615865	0.8942759	-1.167778	2.730988	0.744325	0.215992
YGL244W	-0.025298838	0.19774443	0.139216	-0.2056855	0.09394343	-0.35474768	0.3075847	-0.5043055	-0.224353	0.867401	-0.883974	-0.31824234	-0.08533988	-0.064861536	0.062143	1.361676	0.552494	-1.147059	0.016599	-0.9177237	0.014292	-0.025926	-0.201628	-0.266409	0.0291	-0.139062	-0.258787	0.510751	-0.48514935	0.430603	-0.149724	-0.1980474	0.221501	0.004253	0.829131	0.47502	-0.661059	0.446535	0.434025	0.1398343	0.133191	0.058074	0.496617	-0.112924	0.522761	-0.583111	0.236746	-0.942613	-1.181268
YPL138C	0.243213	-0.422379	-0.274298	-0.84298	1.60003	0.747319	0.57841	0.445997	1.094617	1.33999	0.073714	0.578456	0.627713	0.012208	0.395059	0.751064	0.429367	-0.054845	0.142374	-0.845963	0.623235	0.10599	0.133981	0.287433	0.242179	0.666185	0.715363	0.763951	1.977392	-0.272715	-0.363272	-0.452429	0.104667	0.150349	-1.598147	-0.166601	-0.411315	-0.291609	-0.323776	-0.311033	-0.004374	-0.048404	-0.477431	0.085595	0.189099	1.812651	1.208779	0.920184	0.348823
YBR279W	1.1370151	0.5212791	0.77707916	0.7769945	0.23541765	0.52388835	0.859999	0.68606853	0.86537	0.454436	0.52464294	0.48183587	0.56709874	1.18266	0.964618	1.528559	-0.588349	-0.09367262	3.84023	-0.043502383	0.7461123	1.1121527	0.89186513	0.33156955	0.8927344	0.889807	1.3202903	1.205454	0.05830539	1.3775592	1.4386226	1.0136442	0.57363963	0.7232278	0.39436173	0.25958055	0.89274067	-0.12011863	0.8847377	0.9938778	0.49693796	0.24246415	1.5947858	1.2739716	1.6701397	3.263632	0.307502	0.870173	0.50453883
YGL058W	-0.26040184	1.3460966	1.163959	0.46346036	0.8529411	0.5467641	1.4055756	0.67176014	1.234392	-0.975935	-1.0177481	0.33020383	0.4564259	0.055611745	0.914279	0.71468	-0.546862	-2.211867	2.717619	-1.3538854	-0.307127	-0.557923	-1.380067	-1.918589	-0.60218906	-0.41942158	0.47924	0.936042	-0.47975928	-0.159786	1.058	0.02472455	-0.796799	-0.012301661	1.028212	-0.976513	0.755762	-2.049755	0.399328	-0.5322464	-1.269972	-0.21869427	-0.2619079	0.264106	1.252244	1.521217	-0.424514	0.705919	0.894688
YOL145C	1.689757	2.4063735	1.3594639	2.4050226	2.616713	2.6763015	2.5931244	2.5916765	5.421671	1.709827	1.8349853	2.3321548	2.2759113	2.1914062	2.286477	2.45728	1.132444	-0.13927568	5.939247	0.6090238	1.9001348	1.8031783	2.5172951	1.5961527	1.8322004	-0.537763	2.4987764	1.8753214	2.353502	2.352884	2.8834815	0.09062928	2.1572826	1.947641	1.1732615	0.3468356	1.9105046	0.13689184	1.2139654	1.7856015	1.3460032	0.72380775	2.586223	1.9240292	4.2204404	6.144508	4.6494	2.869394	1.0030242
YGL173C	-0.906913	0.107611	-0.015569	-0.662871	-1.555217	0.051354	-2.003322	-1.074188	-3.161123	-0.024159	-2.469814	-2.067495	-1.626498	-2.038364	0.161805	0.49958	0.310163	-0.186067	-2.950913	0.208779	-0.421986	0.208429	-1.12354	-0.39975268	-0.950009	-0.593854	1.029385	0.51408666	-0.654326	0.37592167	0.545631	-0.25038567	-0.46674642	-0.28838906	0.192674	-0.5366495	-1.020908	-0.76840115	-2.335662	-0.808864	-0.281934	-0.27396494	-0.079416	-1.270294	-1.6042974	-0.10297576	1.603762	-1.2140226	0.968367
YHR013C	0.155194	0.944896	0.702863	1.926778	-2.33593	0.789717	-0.936706	-0.237403	0.886287	0.212088	1.000382	0.998298	0.7069086	-1.21366	0.517083	-0.315161	0.724753	0.941903	0.595305	-0.545382	0.744181	0.131915	-0.540733	-0.144954	0.044606	0.08770695	0.982636	3.747898	0.862047	-0.866041	0.262399	0.016382	0.289089	-0.473963	0.233429	-5.394331	0.259431	-6.766277	-0.562021	-0.073826	-0.694291	-0.13509332	-0.748916	-0.353655	1.769224	2.365748	0.593683	1.2154837	-1.241933
YOL081W	-0.3154487	0.737861	-0.30933702	-0.719803	-0.653818	-0.111685	-1.051671	-0.906483	-0.925344	-1.348098	-1.323514	-1.194028	-0.512959	-0.00772	-0.679944	0.024731	0.172858	0.082703	-0.948852	-0.832265	0.100470014	0.5647834	-0.5635099	0.44639835	-0.3024835	0.260788	-0.1724567	-0.8068177	0.137142	0.2556403	0.08470601	0.025544483	-0.082257144	0.031767063	0.47305217	0.48783177	0.07812398	0.13072807	-0.30520946	0.69993645	-0.019811343	0.3429869	0.26516095	-0.047391403	0.34875345	-0.5178518	0.050176	-0.8003896	-0.667335
YJR087W	-1.0334332	1.357994	-0.04394553	-0.208377	0.242814	0.750973	0.355517	-0.396495	0.88244	0.302779	0.290824	-0.272756	1.031309	-0.054907	0.306381	-0.296337	0.78853	0.767617	-0.870851	-2.901363	0.15068841	-0.16845323	-0.02170743	0.4276363	0.01651316	-0.21973778	-0.15925756	-0.4072571	-0.382726	-0.24973018	0.0027851597	-0.026429228	-0.9741899	-0.44902456	-0.16780874	-0.04847921	0.015936164	0.14498413	-0.7026216	0.4388278	0.017411573	-0.072726	-0.2111252	-0.66228956	-1.6373386	0.48715022	0.467479	0.26338732	-1.156222
YMR001C	-0.18788223	0.92413205	-0.053972	0.27797663	0.7209966	0.57141584	0.856059	0.48579443	1.53492	0.556626	0.162308	0.23705222	-0.114642575	-0.3340677	-0.677619	0.42499185	0.70959485	-0.005265	-0.373723	-0.76455873	-1.281657	0.237024	0.18955	0.055155	-0.35991	-0.1779887	-0.07165	-0.32415	-0.49523944	0.429248	0.018605	0.1534701	0.493841	0.264469	-0.268538	-0.104462	-0.062522	-1.022299	-0.369822	-0.046725214	-0.30388	-0.46726	-0.099918	-0.161726	1.053267	0.271328	-6.647897	1.039985	0.054526
YAL042W	0.55542064	0.10831903	-0.17506729	0.13613239	-0.11401186	0.27758178	-0.12828206	-0.085860364	-0.739413	-0.03428	-0.4093835	-0.4237814	-0.49938908	0.25597143	0.086909	0.067887075	0.13298	0.10294615	-0.36083	-0.41640636	0.6362544	0.0040702727	0.45947197	-0.09508981	0.2802525	-0.37586117	-0.07395916	-0.13855991	-0.5318843	0.4237663	0.62832814	0.25815558	-0.22707316	0.12299324	0.052749477	0.29744554	0.51332426	-0.3959632	0.5029357	0.34797445	0.3728195	0.18060091	-0.27023825	0.3528327	0.75899553	0.018565	0.017892	0.282414	0.11087583
YMR060C	0.3764979	1.801742	0.640421	0.605958	0.668035	1.037153	0.157184	0.651661	-0.147317	0.397108	0.615801	0.45606	0.396815	0.252946	1.455514	-0.605533	-0.012326	-0.268824	-0.496402	0.563393	0.78818697	0.2810833	0.4265701	0.20313497	0.62432516	-0.3986736	0.2572908	0.37489256	0.276002	-0.09762282	-0.6344486	0.4431618	-0.35582098	-0.10660176	-0.20230351	0.09470573	0.7685304	-0.31763253	0.37244254	1.1058029	0.45115897	-0.097342476	-0.42090666	0.035818875	-0.8321253	0.233299	-1.838638	-6.307741	-0.18538533
YML008C	0.578518	2.278786	1.904441	1.070164	0.758629	1.150938	1.843215	0.759	2.339643	1.355961	0.819141	0.597305	1.743652	1.184084	1.037254	3.85567	1.82403	1.661882	0.966606	-0.597383	0.65770763	1.0092776	0.80563515	0.11650754	0.567724	0.6301681	0.80604947	0.3630015	1.5087	0.51823574	0.45978972	0.47793874	0.47711217	0.5637677	-0.18317609	0.8257024	0.27200463	0.06898663	0.66596943	-0.031427056	0.57517093	0.038354773	0.3401459	0.5529534	0.34130645	0.80661	1.159556	0.20733568	1.112694
YMR015C	-0.07002142	0.841313	1.508943	0.322998	0.324661	0.136205	1.511396	1.192495	1.464534	1.161434	0.414305	0.105574	0.459783	1.125259	1.476314	1.57824	0.703811	-0.101074	1.648346	0.756501	0.33708194	0.2664977	0.18703449	-0.13526686	0.53476816	0.414365	-0.024114195	0.118522696	0.795964	0.14364383	0.19725314	0.17765881	0.062247194	0.24418145	0.626426	0.3644305	0.40668622	0.42921996	0.60821354	0.4553994	0.13409925	0.48574746	-0.01082906	0.07793324	0.44108334	0.361488	0.936924	-1.0541373	0.589741
YDR108W	-0.05773332	-1.983011	-1.981196	-0.729652	-0.270802	-2.082819	0.081682	-1.18705	0.090164	-7.465969	-3.150686	-0.309533	-2.09013	-1.492538	-0.506252	-1.136831	0.21767	-3.03897	-3.526372	0.349777	0.31281978	-0.64253986	-0.50100166	-0.30159777	-0.26356882	-2.063119	-0.3168891	-0.051160555	-1.448935	0.54286546	-0.11928079	-0.5858175	0.16110513	0.7205312	0.2920455	1.132856	-0.14139134	0.7426137	0.5444287	0.068699196	-0.52306134	0.48514235	0.5577373	0.5760945	0.35856026	1.177727	-0.028131	0.61376125	-0.147843
YML071C	0.43952927	-0.702456	0.059605	-0.848345	-0.61802	0.498188	-0.726747	-0.649672	-1.302487	-1.510503	0.008174	-1.002814	-1.788402	-0.224499	-0.171448	-2.049205	-0.563024	-0.125614	-2.183097	-0.523533	0.70306736	0.51113373	0.45324492	0.21197134	0.6757598	-1.480863	0.37300083	0.566455	-0.453862	0.72868514	0.32898122	0.92221636	0.57070225	0.5042816	0.6425727	0.8461219	1.0198737	0.421539	0.7863688	0.7978095	0.71286976	0.6724327	0.24898739	0.7389569	1.1773894	1.364079	0.677432	0.3753569	0.468711
YIL076W	0.27086577	-1.599582	-0.415438	-1.613508	-5.599038	-1.336125	-2.839641	-1.390298	-1.397462	-4.054126	-3.038372	-2.486107	-1.134813	-3.023523	-2.650853	-2.839882	-5.242637	-0.663959	-5.064338	-0.60559	0.06838049	-0.11818062	-0.7768627	0.053609297	-0.088782355	0.123118	0.5271442	0.24671909	0.854847	0.3575534	-0.05473768	-0.7049984	0.39324346	0.82399595	0.08630203	0.9084841	-0.56337494	0.12230186	0.18274052	-0.1816475	-0.60757345	0.4017114	0.75428456	0.14917712	0.531953	-0.504636	-0.030514	-0.388495	0.654352
YJR073C	-0.45771202	-0.040064	0.003632	-0.321592	-2.056581	-0.724016	-0.541966	-0.543316	-0.605887	-2.346605	-1.059928	-1.966605	-1.535547	-2.590705	-0.503809	-0.077878	0.796823	-1.254405	-7.782363	-1.707017	-0.30788314	0.19523883	-1.113206	-0.03428253	0.26814732	-2.305375	-1.8373103	-1.7436746	-0.561332	-1.6146047	-1.2161418	0.30107588	-1.5784738	-1.3457118	1.2601333	0.11178609	-0.6949229	0.2410635	-1.7392491	0.8956326	-1.0985351	0.35949033	-1.3961815	-0.7178065	-1.0071976	0.500571	1.19358	0.188579	0.131085
YNL307C	-0.450115	0.255492	-0.929074	-2.550995	-0.159177	-0.283164	-1.280753	-1.217054	0.415686	-1.0241	-1.329041	-1.742825	-1.896975	-0.65159	-0.704917	0.139485	-1.442553	-0.433814	-7.005259	-5.20736	-0.410943	-0.125473	-0.791334	-0.4633839	0.152816	0.815696	0.158406	-0.261274	-6.723417	0.08099748	0.504615	-0.665979	0.143573	0.3486722	0.60933	0.22978409	0.483863	-0.2463142	-0.804297	-0.45466	-0.121596	0.7388852	0.0228	-0.471459	-0.5821157	-2.135235	0.897962	-0.138733	0.19859
YNL297C	-0.029046666	-2.709593	-0.655552	-1.800433	-2.661855	-3.257802	-2.057208	-1.572969	-2.040131	0.032613	-3.248651	-4.571163	-1.3064	0.141604	-1.831428	-4.59611	-4.015989	-2.172392	-3.540575	-1.024585	0.079170994	-0.08950101	-0.8046483	0.20278624	-1.211742	-0.352829	0.3082538	-0.58589584	-10.0	0.46187449	-0.19820069	-0.083411	0.19512841	0.13391177	-0.16731787	0.5754806	-0.6636245	0.017497294	0.3049774	0.64810693	-0.53128827	0.09171718	0.44954023	0.5501845	0.7340331	1.899236	0.753634	1.820424	0.679792
YDR477W	0.29890096	0.427036	-0.392941	0.435594	0.345241	-0.264925	0.152894	0.109526	1.697766	0.253093	0.609545	0.308404	0.493862	1.094198	-0.053123	1.346773	-0.653589	1.022786	-0.094295	-2.479783	0.4728835	0.29514253	0.33098283	0.3914284	0.5481566	-2.659822	0.44404247	0.20291437	-0.53194	0.32325584	0.26804087	0.6261679	0.08876899	0.53247225	-0.06272436	0.5003218	0.78503895	0.28338522	0.44163647	0.16122484	0.807904	0.3010711	0.17163388	0.24374147	-0.2140512	-0.306032	0.272558	1.170923	-0.810761
YGL115W	0.284659	0.523723	-0.154448	0.276687	0.671117	0.395251	0.930802	-0.13362	1.044851	0.194227	-0.046792	-0.644578	-0.37767	-1.318238	0.857788	0.656235	-0.375496	0.494129	-0.383302	-0.796182	0.56849974	-0.023668023	0.45439973	-0.89338833	0.12856661	-2.077073	0.3581634	0.3555337	-0.273476	0.33017927	0.24296057	0.4985739	-0.15517667	0.5758025	-0.8957843	0.8812953	0.3508499	-0.91088414	0.6444999	0.27499092	0.3817636	-1.0140527	-0.4321479	0.66255885	0.5031711	0.32782283	1.838558	0.49921378	-0.911667
YER027C	0.14509445	-0.27310428	-0.17972551	-0.27514088	-0.037591774	0.5357487	0.36611038	0.27559137	0.068623	0.45858	-0.2390965	0.01185826	-0.24058235	0.30083114	0.054726	-0.274847	-1.495526	0.06853454	-1.535386	-0.79756755	0.54758	0.9481491	-0.020980394	0.09391008	0.6437228	-0.327184	-0.17198206	-0.28452018	-0.16123104	0.28427464	0.23527065	0.22041516	0.7768224	0.0028938397	-0.30567175	0.25306484	0.41820216	0.014230341	-0.2733373	0.63701516	-0.044722103	0.05488798	0.28376856	-0.12381552	0.5041361	-0.839962	0.621747	0.007305	0.010123414
YKL212W	-0.077569075	1.200307	1.249354	0.469988	0.992334	0.435322	-0.384306	0.97302	0.770127	0.811093	-0.16982	0.570875	0.721522	0.593034	0.01897	1.079554	1.219473	0.302434	0.055668	0.071345	0.024894077	-0.06820246	-0.2640532	-0.14316031	-0.52568996	-1.805038	-0.69023186	-0.5567173	-0.256216	-0.81005317	-0.76824546	-0.17958297	-0.554521	-0.7978151	-0.89900774	-0.9577012	-0.5314316	-0.7983864	-0.3937167	-0.24857038	-0.25563994	-1.1171316	-0.57723373	-0.25583464	-0.052161563	1.575281	-0.094589	0.12326852	-1.1835223
YMR167W	0.327938	0.428422	0.849971	0.9941192	0.5642102	0.22532155	0.2577207	-0.081897	0.2935583	-0.23808935	-0.26429	-0.3884676	-0.15873423	-1.409132	0.80182177	-0.14090121	0.43274367	0.17768545	0.39806643	-0.1856707	-0.647915	0.373014	-0.171897	0.22309612	0.306646	0.4759325	0.567054	-0.97465	-1.0198407	-0.050616045	-0.310925	0.248684	-0.143412	0.2637798	-0.422109	-0.47387174	-0.103708	0.22188932	-0.066211	-1.199892	-0.1972151	0.020635748	-0.0019353642	0.006245	0.57362473	-0.0712827	0.25126475	0.3281068	0.17592885
YKL119C	0.61311466	0.374441	0.2453426	0.119512	-0.733909	-0.356843	-1.2514	-1.196164	-0.347267	-0.718386	-0.803735	0.842487	-0.133605	-1.135946	-0.880822	-3.94202	-2.312001	-1.280475	-0.591397	-0.101793	1.0229588	0.4871332	-0.043627266	0.5233444	0.69314104	-0.366224	0.17749906	0.31442848	-0.879306	-0.21413444	-0.18250795	0.0038069554	0.21861753	-0.10022277	0.10822409	0.43285072	0.02607213	0.19442691	-0.15588643	0.85289824	-0.1228444	0.2366505	-0.03082915	0.2855635	0.6128303	2.229512	1.1872	0.47873747	1.381184
YDR137W	0.80475	-1.6088907	-4.2972727	0.30616024	-2.0219183	-1.7922605	-0.64409477	0.062006827	0.102746	-1.002184	-1.1083002	-0.8498461	-0.5575951	0.52614635	-1.133636	0.084178	0.509037	-0.46655178	-0.8745946	0.6884823	0.63051516	0.9618581	0.34079707	0.68704665	0.9476475	0.3755682	1.341979	0.5021454	-2.2429507	1.311941	1.3674748	0.7018635	1.0408806	-0.9702197	-0.9163465	0.6150458	0.16396542	-1.3639598	0.96643275	0.6328518	0.47641897	-0.40538946	1.5049791	0.7992076	-1.139934	1.0885638	-0.02453717	-0.475508	-0.10811189
YLR039C	0.14513737	-0.166614	-4.906299	-0.668484	-2.836994	-2.306559	-1.958677	-0.471479	-1.271433	-5.392142	-0.716716	-0.314903	-2.057407	-1.3670037	0.024974	-1.071283	-1.236158	-1.261031	-2.356931	0.52412	-0.100934364	-1.7962301	-0.6657677	-0.13941394	-0.015535824	-1.275014	0.15096648	-0.32441917	-6.513766	-0.35047233	-0.051912088	-0.22570537	0.3521939	-1.3935418	-0.77141595	0.0040885825	-0.30184215	-1.2189233	-0.48428878	-0.14517654	-0.3101568	0.29608777	-0.11919121	-0.2303946	0.024860699	2.893397	-0.623958	0.70578	0.75415
YLR262C	0.02843978	-8.039268	-10.0	-1.82267	-6.629687	-5.191836	-1.912665	-0.728696	-0.472597	-7.105815	-5.270548	-3.142368	-1.547953	-1.492608	-1.437412	-0.215695	0.530111	-2.300421	-2.155098	1.114386	-0.7685187	-3.6302183	-1.8012207	-0.73606634	-1.0072953	-1.2323958	-0.25409335	-0.71497333	-5.616643	0.6089401	-0.6126518	-1.6943656	-0.06491716	-1.5640991	-1.5194113	-0.6153238	-1.6130992	-1.2603806	-1.4586885	-0.6698207	-1.4595937	-0.11072049	0.27351135	0.16348654	-2.0650852	2.625284	1.180615	-1.865615	0.952176
YDR359C	-0.130669	1.236237	2.250745	0.794318	0.383976	1.259394	0.4697498	1.366075	0.812817	1.165996	0.09688	0.554416	-0.004625	-2.513418	-0.071081	1.410333	0.814383	0.627255	0.714064	0.722722	-0.677471	0.03103	-0.609408	0.06561637	-1.808136	-0.28851596	0.504235	1.250945	-0.995122	-0.044588193	-0.375096	-0.36182913	-1.412652	-0.3297245	-0.111497	-0.4264086	-0.486566	-0.10086508	-0.733428	-0.223999	0.173326	0.12881358	-0.411864	0.744131	-0.31181753	0.81232	-0.088134	-0.14964752	-2.6430626
YAL043C	-0.52289444	0.5343374	-1.217069	0.6906008	0.6433791	0.32940164	0.93735856	0.46834004	0.40182093	1.512322	0.4271689	-0.10312082	0.6660098	-0.4484366	0.559267	0.374095	-0.532149	-0.707602	-4.088156	-0.65931463	0.6125193	-0.36034375	-0.7761616	0.6854775	0.008072764	-0.24023059	-0.48014838	0.08808484	0.051391695	0.3846899	0.046500884	-0.46435028	0.35313675	-0.22691934	-0.132374	0.5433206	0.24898127	0.557334	0.25615856	-0.7194211	0.21789384	0.814717	0.09927625	-0.11647984	-0.32770315	0.816254	-0.784908	0.155047	0.689101
YDL135C	0.079970434	0.25391716	0.6712507	0.15705784	0.560184	0.4943132	0.6529295	-0.1286851	-0.18165043	-0.677051	-0.6573038	-0.38458046	-0.17979512	-0.28999802	0.295508	-5.210896	0.554393	0.112321	-3.154752	-1.0995953	0.5868519	-0.027464176	0.29110628	0.33099964	0.26133442	-0.7053398	0.021727938	-0.228114	-1.2654278	-0.26251224	0.36290267	-0.030781342	0.069613144	0.032231744	-0.120276704	-0.3268953	-0.109450825	-0.467543	0.08923055	0.085514255	0.1371146	-0.548128	-0.03707271	0.10133367	-0.33067784	0.371609	-1.261613	-0.14363	0.294056
YGR186W	0.02118628	0.16083138	0.07747893	0.300528	-0.08332438	0.0032565899	-0.37681544	-0.015952416	-0.570475	0.711843	-0.10158235	-0.18955566	-0.2818748	-1.0350121	-0.593989	-1.8145026	0.239804	0.075143	-1.99065	-0.736829	0.017942647	0.16671836	-0.021887727	-0.0657541	-0.3607467	0.15088594	-0.7471332	-0.28333613	-0.51397747	-0.16586001	-0.18712574	-0.73943686	-0.57523	-0.040868398	0.090376	0.14852239	0.30831778	1.189916	0.23764674	0.2495395	-0.274134	0.71761	-0.49615198	-0.39910418	-1.423223	0.116176	-2.046996	0.463559	-0.009491197
YDR311W	-0.3114335	0.012820224	-0.03355175	-0.108767755	0.056403857	-0.058684777	-0.051642325	0.056285363	-0.503811	0.09947	0.25755653	-0.14188117	-0.22653392	0.667485	0.558074	-0.308574	0.06888	-0.670305	-1.464633	-0.7189141	0.8854536	0.06364182	0.46442574	0.44286177	0.38279262	-1.7058753	0.34078217	0.18809089	-0.45492044	0.03335354	0.36092532	0.33159095	-0.24053568	0.41983286	-2.577366	-0.04664127	0.609531	-0.914533	-0.16670261	0.32145917	0.17357111	1.07936	0.11077335	-0.08483877	-0.18765543	0.473969	-1.460023	0.338324	-0.933349
YKR062W	-0.03234307	0.14398749	-0.087445825	0.46050692	0.04161083	0.19934796	0.020615684	0.10226404	0.426234	-0.276064	-0.0990563	-0.1821004	-0.15206786	-0.23481475	-0.690023	-1.396542	0.282137	0.22961	-1.552305	-0.13777606	0.35118577	-0.66170514	-0.7151032	-0.5286378	-0.26049748	-0.46919233	-0.43684173	-0.54978067	-0.9142768	0.36762902	-0.070380025	0.025242077	-0.25528654	0.3987382	-1.344997	0.26625487	0.21250196	0.99709	-0.20062858	0.1279138	-0.028647577	0.573631	-0.5063824	-0.21872728	-1.7421839	0.674239	-1.423003	-0.30676	-0.558094
YGR274C	0.22801852	0.4220782	-0.314422	-0.10273005	-0.13652909	0.4864607	0.32961762	-0.046110883	-0.013984	1.444341	0.156325	-0.094300985	-0.29675862	0.13392828	0.181748	-0.629902	-0.301792	0.445327	-0.286565	-0.58730173	1.023621	0.437333	0.189865	0.066589	-0.106465	0.23563966	0.077529	0.424909	-0.26963606	0.85946	0.261225	0.08410902	0.469132	-0.027618	-0.409747	-0.527739	0.754288	1.112621	0.143257	0.5615417	0.434201	-1.35836	-0.303555	0.13906	-0.393074	1.511951	0.528267	-0.033243	0.546309
YLR087C	-0.16981748	0.45745	0.833889	0.431546	0.77413	-0.505021	-0.307869	1.223168	0.528342	-0.184769	1.306969	0.372246	2.159046	1.203644	-0.759993	1.476932	1.200254	0.619925	-1.821189	1.442663	-1.1049902	0.16208199	0.049688995	-1.1434227	-0.38949332	-1.0777512	-0.85717136	-0.52057904	1.618584	-0.4277676	-0.2383109	0.20004927	-1.1679806	-1.2198404	-0.72383636	0.64093006	-0.30054942	-0.84703904	-1.0045352	-0.17564695	0.1115064	-0.5242802	-0.18186626	-0.46524256	-2.1287737	2.030182	3.356422	-4.695017	0.37967673
YNL251C	0.47439477	0.14805882	0.853304	0.58627504	0.099221826	0.7488922	0.14606981	0.06525213	-0.524417	-0.290932	0.191182	-0.0856978	-0.48861185	-0.10485242	0.27328	-0.732946	-0.773665	2.13088	-2.865209	-0.70301694	1.120374	-0.104254	0.603734	-0.397036	0.714074	0.030277314	0.729964	-0.771555	-0.40873197	0.634973	1.33859	0.52979755	0.756242	0.565169	-0.035458	0.272487	0.859141	0.31445	-1.003699	0.98759466	0.841178	0.265823	1.095084	1.21859	-2.582931	-0.249249	-0.311448	-0.99369	1.039472
YMR227C	0.44638634	0.6093114	-0.338097	0.7257457	0.7442399	0.3943212	0.98571455	0.13719803	0.842958	1.739135	0.01541	0.43083212	0.3772492	0.27259287	-1.498264	-7.13941	-0.171604	0.80952984	-0.280144	0.38984308	-0.509651	1.166403	0.8406	0.633807	-0.79634	0.2219467	-1.344302	-0.21448599	-0.05933594	0.991965	1.331447	0.61376864	1.213168	0.756195	1.249304	1.887014	2.466398	-0.398913	2.230067	0.984378	0.771746	2.54815	1.085066	1.4495668	-2.400604	0.08392	0.138427	0.407793	-1.732572
YNL151C	0.34894475	-0.07903413	0.28640407	0.48487	-0.24301349	0.3343126	0.1519159	0.23356794	-0.183054	-0.510856	-0.46604773	-0.21735087	-0.32883918	-0.2983416	-0.104733	0.07702	-2.078418	1.394498	-2.881328	-8.145683	0.53799224	-0.34276056	0.37400723	-0.16261326	0.21496253	-0.41499203	-0.30929434	-0.14052573	-0.9792209	0.14507249	0.29425487	0.11186616	-0.5542648	-0.12411278	-0.152799	0.30975077	0.4615886	-0.149616	0.046925712	0.29560244	0.17638656	-0.927238	-0.3255187	0.4341658	-0.2794451	0.863004	-0.854999	-1.415882	0.278552
YNL290W	-0.40927744	-0.31569442	-0.372035	-0.31394574	-0.2584676	0.15162186	-0.29533964	-0.42127582	-0.26002234	-0.981765	-0.089758	0.041908406	-0.8658666	-0.34222853	-1.175446	0.577396	-1.047627	1.33261	0.333785	-0.78526425	-0.558867	0.268477	-0.467692	0.311083	0.319531	0.2161219	-0.544871	0.1957	-0.46642864	0.062656	0.302776	0.34999242	0.078904	-0.360184	0.853411	-0.54801	0.200378	0.402199	0.74763	-0.067262456	-0.263338	0.216201	0.335716	-0.463741	1.434359	0.981426	0.929086	-0.815295	1.20559
YOR023C	-0.7064687	-1.2214534	-0.6790004	-0.7772978	-0.69020945	-0.5399635	-0.39665174	-0.46746445	-0.044581585	-0.753827	-0.5951551	-0.28446844	-0.6444178	-0.9296285	-2.071907	-1.6713777	-3.33213	-0.122877	-0.797068	-1.2622603	-0.551216	-0.20565248	-0.51222366	0.2115179	-0.5877744	-0.257481	-1.0332195	-0.7242335	-0.40224645	-0.16603984	-0.61961645	-0.23088272	-0.5251538	-0.79549533	0.316465	-0.05391431	-0.1781147	0.165288	-0.30259523	-0.88224125	-0.5846566	2.455975	-0.08994059	-0.6178515	-2.0113451	1.16821	-2.337562	-0.123017	-0.1969
YBR198C	-0.21397057	0.05716239	0.051357	-0.016510027	-0.045934767	0.45115185	0.11407623	0.06675668	-0.868547	0.565922	1.134812	0.3826281	0.10867534	-0.27795288	-0.708983	-0.778686	-0.4271813	0.154783	-1.839953	-0.60499716	2.658229	0.414648	-2.167351	0.149574	0.03427	-1.4192963	0.491723	-0.686427	-0.70205253	1.354877	0.99636	0.7115107	1.108755	0.808496	2.713498	0.202541	1.301829	1.37761	0.098849	0.50881904	0.853614	-1.247858	0.282905	-0.027684	-4.876975	0.314192	0.351623	-1.925302	0.621975
YGR156W	0.25153434	0.047750223	-0.51157	0.46991462	0.40231413	0.35490814	0.26538157	0.4934232	0.133301	0.2299	0.386428	0.3849846	0.2918303	0.39800698	0.065903	0.38346875	0.14329778	-0.178119	-0.728042	0.6649174	0.774072	0.667032	0.87242	-0.100052	0.081797	0.16752648	1.469076	-1.068352	0.24427117	0.080824	0.629574	0.36738566	-0.486216	1.592556	1.43934	1.539297	0.216547	0.852477	-0.30428	-0.040378347	-1.022621	-5.380716	0.183021	-0.665446	-1.955907	0.914194	0.012768	-0.221936	-0.50211
YDL140C	0.19550343	-0.15525313	-0.330995	-0.07389092	-0.2307827	0.08052789	-0.077022746	-0.5269819	-0.178465	-1.971859	-0.497691	-0.64045036	-1.01228	-0.49941358	-2.071108	0.427523	-0.062766	1.36339	-1.396124	-1.0738457	0.081787	0.575367	-0.752489	-0.451338	0.009428	-0.40448168	-0.01773	-1.640087	-1.1070459	0.510741	0.302238	-0.31405422	0.080132	0.20872001	0.19617239	0.38439545	1.283165	0.14625496	0.427782	0.7068726	0.472731	-0.552442	0.305689	0.140601	0.047957	-0.570595	-2.720877	-2.16791	0.254679
YAL011W	0.152836	1.591345	0.514735	-0.752853	-0.504978	-1.022737	-0.052605	-1.202008	0.561702	-0.777647	-0.057574	0.18567	0.673508	-1.170002	0.951226	-2.229014	-2.296969	-1.467943	-1.533564	-1.791312	0.493654	-1.369712	0.678367	-0.322258	0.519786	-0.615784	0.863815	2.045643	0.404462	-0.337129	1.208986	-0.524332	0.403175	0.503859	-0.119539	0.218429	0.328824	-0.006967	-1.067733	0.447403	-0.195014	0.400569	0.663828	1.16494	-2.313086	-1.207183	-2.505502	-1.463937	0.249402
YDR334W	0.14924	-0.115992	1.483415	1.1634	-0.477252	0.183927	-0.436192	0.068028	0.854612	0.049091	0.396871	-0.163389	0.314093	0.060699	1.563766	-0.466407	-1.129061	-1.893379	-3.2119	0.538936	0.276728	0.30541	-0.241769	-0.43485588	-0.256629	0.216945	0.541793	0.717875	1.045203	0.27219123	0.248641	0.58617	0.601105	0.4290743	0.497828	0.51218677	0.730627	-0.13409433	0.086908	0.717433	0.139932	0.5071419	0.395259	0.278831	-1.6418811	-2.860441	-2.348293	-3.121491	-0.14725
YDR485C	-0.024007	1.948348	0.078633	0.418183	0.47309	1.202538	1.652537	1.668595	1.172945	0.106877	0.231142	0.51125	1.296069	1.783153	1.2015	-0.137613	-0.448502	-0.387396	-1.065701	-1.3863	0.641699	0.67162	0.31342	-0.713352	0.763475	-0.302385	-0.83367	-0.526731	0.737336	0.411257	1.306741	1.138588	-0.457981	0.995471	0.261252	1.212328	0.712134	0.056565	0.162132	0.731434	0.174267	0.618721	1.318421	0.836636	-3.331043	-0.093697	-0.162452	-1.328881	1.210595
YML041C	0.174893	0.851644	1.475993	1.331858	0.938085	0.265455	0.528051	0.256648	0.581541	-0.525006	0.594819	-0.02599	0.81515	0.766001	1.615282	-0.224357	-0.82182	-2.709183	-3.53184	-1.595538	0.427177	0.687307	0.580627	0.071064	0.652664	0.291875	1.176927	0.551112	1.517129	0.58784	0.837081	0.190875	-2.339891	0.254669	-0.415873	-0.139254	0.27243	-0.358716	-0.235673	0.550676	0.335591	1.380005	0.354202	0.289979	-0.799365	-3.445771	-1.856861	-2.139004	-0.065478
YLR085C	0.555749	-0.399846	1.719425	0.871861	-0.075683	-0.313838	0.220842	-0.993547	0.180494	0.182597	0.677155	0.280612	0.598204	0.26595947	0.064468	-0.167487	-0.672609	-1.248558	-2.126472	0.090839	0.56267	0.347583	0.133068	-0.15593413	0.548529	0.399434	0.230429	0.750339	0.198125	0.3603296	0.383765	0.93316	0.829326	0.33593747	0.439864	0.47978422	0.29587	0.16728537	1.085529	0.909591	0.189357	0.27252105	-0.008123	0.242239	-1.6164448	-0.923647	0.168906	-1.6690345	-0.303715
YBR231C	0.44033	1.273766	-0.811646	0.632678	0.204873	0.018992	-1.187134	0.445333	1.359192	0.613652	-1.45021	0.086419	0.564031	-1.799276	1.6791	0.195584	1.067331	-0.950055	-1.6381652	-0.674308	0.68018	0.223616	0.107308	-0.103778	-1.265176	0.2928869	1.328385	1.496029	0.964746	0.526417	0.823375	0.819589	2.253357	0.687893	-0.047929	0.147434	0.530747	-0.54787	-0.233392	0.771921	1.144217	0.459925	0.623747	0.929384	-0.479341	-0.062261	-1.525705	-3.23871	0.524188
YOL012C	0.591069	1.39416	-0.338953	-0.38112	-0.30402	-0.216548	0.526815	-0.180233	0.757703	0.25758	0.676971	-0.025879	0.347747	0.439588	0.270175	-1.364417	-0.087546	-1.428472	-3.117346	0.540856	0.709299	0.448125	-0.015124	-0.445875	-1.01239	0.67046	0.82179	0.72329	0.175616	0.084016	-0.467697	0.136066	0.13736	0.329859	0.327831	-0.293203	-0.340858	-0.812979	0.185371	-0.163713	0.943308	-0.281779	-0.462028	-0.961514	-1.18008	-0.405929	0.593559	-1.648516	0.044775
YNL107W	0.5362555	1.4919343	0.692276	0.28516296	-0.13820304	0.2565058	0.72628766	0.38082895	0.274008	1.710636	0.096103	0.5932204	1.1086339	-0.029540444	0.032187	-1.849362	-3.354333	-0.9000564	1.346306	-0.6496626	1.084894	0.3632749	0.225078	0.529946	0.16463365	0.205155	0.6447499	3.175076	0.70796657	0.35779333	-0.151684	0.34584415	1.15944	1.004781	0.116305	1.9193	-0.126265	0.681785	0.574937	0.49076945	0.34670654	0.82674384	0.7607914	1.083442	-0.99146163	2.622527	-0.097107	0.960617	-0.3447459
YJL081C	-0.6443264	0.6000228	0.07552054	0.8897683	0.59149706	0.513932	0.50198424	0.09317421	1.064441	-0.319483	0.078917295	-0.36336258	-0.13765493	0.065792136	0.493329	0.2544066	-0.30592272	0.17822799	0.378246	0.0574788	0.13999696	0.15296367	0.33002192	-0.17696951	0.27995738	-1.0750846	-0.046952274	0.19585972	-0.60908693	0.39336148	0.47214645	0.1955861	-0.21378072	0.1993281	-0.31521758	0.49075958	0.6293226	0.40390447	0.34556916	-0.1042042	0.1869506	0.43112516	0.3465941	0.67730796	0.28509754	1.651997	-0.590969	-0.379128	-1.4367394
YDR293C	0.15858546	-2.427382	0.9320326	0.271776	-0.155326	-1.622533	-1.350407	-0.38566378	-0.94947	-0.444555	0.10949	0.131296	-1.482354	-0.5484084	-1.573958	0.839803	0.64172	-0.168596	-4.219368	-0.14658886	0.3053448	0.2321255	0.39398226	-0.028879447	-0.07349925	0.36919388	0.099531285	0.1624095	0.716124	0.2715904	0.26048827	0.49275467	-0.27133375	0.24966289	0.57691914	0.79678816	0.4446684	-0.020016786	0.22235866	0.5578018	0.5320002	0.56149143	0.22651035	0.8354812	0.44833323	-2.990462	0.671548	-0.428574	0.10722269
YDR159W	0.013675	-0.345477	0.190146	1.109204	-1.801265	0.26209983	0.018916	-0.022295	0.357242	0.717889	0.182489	-0.366587	0.34476	-1.639867	0.531585	-0.401681	-0.340248	1.449514	-0.44964	0.436187	1.004619	1.754947	-2.001905	-0.014538579	0.104791	-0.165587	0.632853	2.208207	1.812625	2.952595	2.545014	0.06121	0.793205	-0.256728	1.07764	0.914689	-0.16095	1.40781	-0.028677	0.210821	0.857256	2.831993	1.313711	-0.582261	1.4080217	2.573329	2.726478	1.843017	0.279754
YOL072W	0.5379229	1.801239	0.275226	0.301299	1.245876	1.257867	1.467988	1.0231	1.360281	0.642931	-1.254691	0.696257	1.170992	1.106715	0.97971	3.889158	2.058498	2.562019	0.527595	-0.503718	1.679772	0.214946	-0.315424	0.415508	1.262403	0.1091467	-0.582692	3.221624	-2.34498	0.49452	0.71768266	0.41647908	-0.305082	0.030301	0.149426	0.617453	-0.050303	0.992774	2.429213	0.45597124	0.711397	1.054889	0.976409	1.159715	2.885826	1.350481	1.031044	0.102653235	1.105163
YHR167W	0.596463	-2.773035	0.162912	-1.029697	0.24196	-0.319923	-0.49627	-0.039507	-0.594773	-0.219371	-0.935032	0.143508	0.241126	-0.860565	0.273854	-0.206563	0.810997	-0.566833	-0.389105	1.878352	2.578372	-0.729191	0.182127	0.732873	-0.355653	0.690281	-0.281407	0.515994	0.774689	-1.278803	1.232646	1.2298081	0.446895	0.918807	1.769027	1.982726	-1.162877	0.59913	1.115105	1.834054	1.27312	1.335594	1.699251	0.453356	-0.389502	1.763865	0.808289	0.158122	0.978454
YML062C	0.088199	1.439715	0.983419	1.816032	1.533763	1.022708	1.219633	1.759475	0.715914	1.281	0.691945	-0.03517	1.333745	1.95709	1.437501	1.150604	0.461943	-0.610567	0.191282	0.669115	-0.411769	0.036774	0.18179	-0.027571	0.386301	0.858748	-0.065076	0.66687	1.607653	0.191317	-0.022488	0.595363	0.374475	1.079461	0.787717	1.165883	1.275674	0.331727	0.203493	-0.484047	1.060466	-0.310934	-0.005095	0.112742	0.498666	0.427889	0.749599	-0.917084	-0.532995
YBR245C	-0.048006	1.734118	1.339004	2.151644	0.198641	0.224115	-0.273603	-0.992483	0.217877	1.249662	0.531994	0.563802	0.360618	0.784832	0.42809	-0.218963	-0.317569	-0.115441	0.402315	-0.679741	1.035809	-0.588871	0.949526	1.398054	0.854882	-0.186903	0.099556	0.663804	0.793224	-0.350567	-0.262538	0.029882	0.203631	-0.052635	0.14136	-0.4924	0.0522	0.731887	0.920816	1.40999	0.573473	0.529544	0.866643	1.02705	0.788728	-2.725789	-1.018185	-0.679308	0.733795
YLR095C	0.374505	0.5450148	0.784052	1.133061	0.07414329	0.24362	-0.23822208	-0.17427039	-0.662152	-0.164413	0.346633	0.27076632	0.14239514	-0.530406	-0.357083	1.511899	0.244754	0.200931	-0.16269332	0.336768	0.540765	-0.243717	0.539959	0.523035	0.450259	0.897735	0.884339	2.161917	0.060096823	0.274078	-0.193526	-0.546126	0.72914	0.76923	1.801507	2.186459	-0.682497	-0.215235	0.21092	0.91903	0.267826	0.359714	0.170569	-1.599363	0.669925	0.231745	-0.45727327	-0.101804	0.653558
YEL018W	0.6009079	-0.26765567	0.108307	0.45776394	-0.0064175613	0.45830777	0.3323628	0.124171585	0.295725	-0.283766	0.079427	0.0013239388	0.25317737	-0.43184376	1.376747	0.497465	-1.810162	0.396249	-0.3883237	-0.100917615	-0.71814	-0.164418	0.177898	0.005186	-0.018583	0.753678	0.267042	0.446649	-0.5816767	0.319077	0.588152	0.555697	-0.108106	-0.81821	0.074993	0.72548	-0.199366	0.602124	0.839179	0.22109365	0.687813	1.043208	0.22876	0.417667	-0.877346	-0.51018	-1.3438104	-0.193305	-0.018013
YNL136W	0.795745	0.7374162	2.077259	0.273304	0.23625967	0.56817263	0.37434524	3.177724E-4	-0.013688	0.900384	0.582518	0.16154592	-0.2048912	-0.42082	1.127638	0.734876	0.343898	0.542529	0.754308	0.439864	0.315071	-1.235497	-0.087671	-0.261536	-0.033127	1.254719	1.000969	2.278902	-0.011539167	1.207204	1.937357	0.761882	0.385387	0.512584	1.807771	1.364872	1.789264	0.022209	1.071819	-0.089448	0.945618	0.724144	0.774039	1.107893	0.8397624	-0.200511	-1.880811	0.72296	-0.104073
YML034W	0.170426	0.609801	1.507515	1.518094	0.168829	0.362738	0.367642	0.169671	0.446086	-0.588763	0.835219	0.468977	0.135329	1.090612	0.351621	0.217269	1.301106	-0.247135	1.790247	-0.557194	0.087055	-0.027152	0.062147	-0.06907349	0.254756	0.797994	-0.034414	0.487189	1.748256	0.18858615	0.360408	0.593108	-0.915719	0.18626143	0.173516	0.5952433	0.584882	0.11373579	-0.66185	0.935168	0.325278	0.39989814	0.333409	-9.4E-5	-0.15882249	0.2934	0.618096	0.858002	-0.591528
YGR056W	0.21376757	-0.34254977	-2.59938	-0.18274486	-1.8965322	-0.8019804	-0.20169677	-0.16006517	-0.070863	0.121106	-0.65172994	-0.46885845	-0.19250852	-0.71985275	-1.993381	0.921203	-0.296829	-2.211062	0.2363167	-0.62717867	0.335192	0.228923	-0.538456	-0.98979	0.372234	-0.09125447	0.322477	0.10985494	-0.5314849	-0.224191	-0.180892	-0.19377807	0.665249	0.15343371	0.655919	0.21679	-0.323435	0.447653	1.026239	0.13924141	-0.282439	-0.376377	0.176741	0.156514	1.039556	-0.933927	-1.8786123	1.526697	-1.07588
YGR270W	0.47565615	2.032904	0.715671	0.577891	1.057836	-0.196094	0.777161	0.836316	0.368971	-0.178167	0.266379	0.309908	1.249527	0.033464	-1.198971	-0.082029	0.038621	-0.044002	0.752031	1.105972	0.16297995	0.7990078	0.25357848	0.044183727	0.025863478	-0.357602	0.63084614	0.37899342	0.241044	0.3828957	0.14093132	0.16309267	0.5858942	-0.51909906	0.0017960484	-0.2175135	-0.06906209	-0.7035278	-0.75077283	0.030663583	0.29232907	-0.28361744	0.21618335	0.39803636	0.33357292	-0.651852	-0.586543	-1.467119	0.171111
YJL168C	0.307091	1.213914	1.346217	0.865447	-0.208268	0.015721	0.601844	-0.179516	0.303822	-0.338771	0.110397	-0.214417	-0.136854	0.028801	0.242184	-0.593713	0.406804	-1.654723	0.16654	-2.245157	0.209817	-0.2017	-0.086404	0.371107	-0.223852	-0.322357	0.303016	0.498054	-2.169667	-0.023124	0.340135	-1.213704	-0.05623	-1.059654	-0.463749	0.091423	-0.889079	0.700859	0.30646	-0.059183	0.10884	-0.601632	0.073123	-0.506681	-0.748486	-2.319307	-3.786633	-2.902245	-0.615498
YMR075W	-0.37445	0.019818	0.256593	0.274125	1.10561	0.784807	-0.738033	0.479345	0.337121	-0.305476	0.471371	0.383661	0.52298	0.988283	0.561001	-1.082508	0.381774	-1.490664	-0.227885	0.18844	0.240693	-0.377266	-0.089161	-0.242649	-0.094764	1.667736	0.151031	1.079313	0.865927	0.066027	-0.859918	0.206264	0.189316	-0.91989	-0.189928	-0.733421	-0.371697	0.828159	-0.054875	-0.027625	-1.692879	0.213931	-0.72213	-0.044243	0.491364	-1.455358	-0.950248	-1.70092	0.192735
YPR023C	0.14696	-0.840752	0.947582	1.482949	0.480477	0.344051	0.632096	0.660893	0.702222	-0.441767	0.469471	0.863943	0.99585	-0.005819	-0.436578	-0.003233	0.055394	0.079797	-0.14201	0.074875	0.12621	0.819045	-0.103564	7.68E-4	-0.834107	0.386175	0.441559	-0.015111	1.123405	0.586169	-0.446981	0.11891	-0.052078	-0.167731	-0.229106	-0.056862	-0.340364	-0.247681	-3.816502	0.138427	0.407929	0.276907	-0.406406	0.054745	-0.310616	-2.446833	-1.070595	-1.711946	-0.057915
YJR082C	0.557796	0.66746396	1.008231	1.426137	0.93076235	0.459749	0.9612726	0.7212254	1.13396	0.564548	-0.267773	0.37509984	0.26797488	0.730139	0.794347	0.420745	0.338528	0.07742	-0.552202	-0.0060909027	0.440454	-0.171362	-0.139352	0.124146	0.532342	1.299402	0.945311	0.037245	-0.08171414	0.164554	0.033941	0.545617	0.186776	0.075556	0.743685	0.27734	0.230417	0.437628	0.606153	-0.436681	-0.328063	0.308258	1.437084	0.081609	1.052214	0.639569	-0.220944	0.030042	-0.056104
YCR077C	0.100409	-0.27338257	-0.047314	0.524969	-1.297142	-0.12635407	-0.85085326	-0.80149573	-1.239176	-0.642298	-0.86008	-0.8425416	-0.52765465	0.511246	-0.225478	-3.95821	-1.118707	-0.245878	0.363628	-1.116493	1.106751	1.324084	-0.640468	-0.179085	1.071414	-1.203586	1.337507	1.335779	-2.010173	-0.086454	0.402054	0.179305	0.827117	0.841784	0.798323	1.232534	-0.582561	0.719529	-0.486898	0.139848	0.964368	0.769608	0.043745	0.143552	0.848131	0.431332	-1.617792	0.930669	-0.191117
YJL124C	0.312019	-0.399811	0.495971	0.613807	0.267566	1.305737	0.436607	0.964924	-0.10472	0.853621	0.634417	0.749178	0.827094	0.063169	1.233596	-2.038211	0.193746	-2.637103	-3.213735	0.179892	-0.195508	0.298978	-0.13963	-0.812266	-0.311649	0.918224	0.883402	1.422529	-0.276637	0.300765	-1.117032	0.273676	-0.367046	0.801091	0.562449	-2.172889	-0.675711	0.121035	-1.242604	0.375097	0.751333	-0.942608	-0.405194	-0.874527	0.2231679	1.16124	1.955006	1.607312	-0.042238
YDR378C	-0.538275	1.880811	1.453269	0.798423	-0.684278	0.895584	0.7060511	0.507038	0.912233	1.362595	0.759988	0.332982	0.748768	0.690187	-1.616891	1.94929	-0.7277	0.592835	-3.283183	0.156754	0.056466	0.565331	-0.648467	-0.27847993	0.047487	-0.147118	0.795139	0.957384	0.26728	0.61254	0.851588	0.930935	0.858125	0.43434092	0.547176	-0.033395715	0.206998	0.5787456	0.560912	-0.628749	0.631761	0.04935703	0.652957	0.211547	0.5478496	1.635112	0.731844	1.292135	0.23512
YNL147W	0.45177788	-0.21012437	0.07321715	-0.34054828	-0.44487643	-0.077997275	-0.62980103	-0.85412556	-1.983915	1.158206	-0.111478	-0.017434122	-0.36990723	0.029517837	-0.425221	-0.47134948	2.022335	1.223228	3.232859	-1.046716	0.063234	0.024387	0.6625446	0.486513	1.985773	0.044524185	0.629605	-0.223722	-0.3274176	-0.728399	0.641744	0.4934801	1.387184	1.282693	0.306734	0.46031	-0.996263	-0.216974	0.232613	0.79800045	0.529109	-0.951374	1.825245	0.83002	2.830275	1.446312	-1.05806	-1.983136	-1.084419
YOR339C	0.08505943	-0.04594	0.864881	0.124594	1.033283	1.107648	0.577211	1.582934	-0.10493	0.456469	0.280445	-0.290459	-0.077934	0.734025	0.4435805	0.598715	0.721021	0.45957	-0.122638	0.332404	0.8124851	0.36492002	0.55187833	0.25935757	1.0663943	-1.0839283	0.44149613	0.607846	-1.701516	-0.09312914	0.25862885	0.0022885287	0.41828886	0.29322484	0.4428611	0.35829204	0.2978495	0.2202343	0.35370418	0.6532899	-0.021993702	0.10143864	0.4170653	-0.11203173	0.29156467	-0.26624498	0.320762	0.09578564	-0.2664405
YBR278W	0.050081	0.6348447	0.330647	0.977901	0.17239064	-0.0178466	0.27652398	0.32901844	-0.70916456	0.618758	-0.181556	0.25387317	-1.4635619	-1.137322	0.098869495	0.08325258	0.5094949	-0.753529	-0.44081828	0.447127	-0.528985	-0.818931	-0.342245	0.476207	0.308661	-1.381183	-0.160195	1.284479	-2.7094028	-0.169333	-0.62021	0.053856	-0.332175	0.359497	-0.976535	-0.03233	0.115622	-0.533279	-0.195445	-0.092029	-0.599674	0.477506	-0.094337	0.196721	-0.394319	-0.50415426	0.074221335	0.58101416	-0.853447
YPL129W	-0.33215377	0.25770822	0.17702837	0.72794235	-2.347574	-0.3112973	0.71404004	0.5900458	0.4838864	1.7372	0.644678	0.5181515	1.1070888	-0.41859034	1.380479	-0.11845525	-1.009203	1.049999	-0.277512	0.6837948	-0.08635354	-0.7360131	-0.55667114	-0.33848137	-0.43839756	-2.949569	-0.6176791	-0.87721163	0.4743919	-0.09964073	0.06912612	0.37378773	-0.30351868	-0.23112237	-0.077157	0.11130228	-0.28319448	-0.291995	-0.8547789	-0.53297734	-0.7201258	0.358923	-0.4836925	-0.23412256	-0.52856797	0.336945	1.400695	-0.685391	0.853454
YDR145W	0.15701093	0.5399509	0.030490384	-0.34900355	1.0609984	0.8579832	1.4828714	1.3750186	0.580301	0.456913	0.09334108	0.5375356	0.6673431	0.4732678	2.6547	-5.089744	-0.565538	0.378887	2.045653	-0.6511375	0.5428336	-0.031067852	-0.054138504	0.14060415	0.18105459	0.64960617	-0.20907257	-0.17988752	0.60740656	-0.055532612	0.36537388	-0.34866923	0.32948133	-0.040994003	1.315645	-0.11592172	0.6204079	-0.241778	-0.039402727	-0.05772714	0.59747505	1.767505	-0.24241807	0.22264673	1.2057528	0.976753	1.976184	-0.230549	2.35394
YGL112C	0.13345806	-0.16822714	0.50125664	0.43567553	-0.028850762	0.22951366	0.15703498	-0.101351134	0.379873	0.030177	0.30997092	-0.15337735	-0.08440045	-0.18913884	-0.161027	0.589761	-0.022439	-0.13722	-1.172501	0.18613371	0.6546537	0.12783843	0.39442804	-0.013392986	-0.08188667	0.21480139	-0.27986696	0.53122747	-1.0119294	0.43657655	0.04495734	0.33210784	0.08508586	0.21230955	0.841908	-0.13052024	0.5030871	0.052941	0.054561768	0.0023229003	0.4089867	-0.683778	-0.031639818	0.4112249	-0.23778984	-0.105576	0.602172	0.104008	0.269486
YMR236W	0.22382833	0.03720363	0.06402897	0.65718204	-0.0449597	-0.016204465	0.44776082	-0.30502382	-0.167635	-0.222602	-0.09549135	-0.08176335	-0.17373882	0.37227467	-1.328012	0.042770762	0.153149	-0.11872551	2.335482	-1.0104412	0.55770665	-0.008526515	0.44912013	0.49963358	-0.2982129	0.14917798	0.14027886	0.11347279	-0.41456825	0.8349598	0.7306813	-0.024911094	0.23026618	0.41531974	1.091883	0.29368472	0.4616346	0.859674	-0.12089466	-0.3473168	0.3985569	-0.23482	0.5632417	0.6093492	0.89059705	1.864483	1.996668	0.973279	2.248883
YMR005W	0.34310555	0.4004593	0.78661	0.63790804	-0.07504581	0.10121019	0.113446	-0.5543264	-0.81013	1.209246	-0.472698	-0.5281118	-0.29473636	-0.14263079	0.62187	-0.075096	0.50257	-0.651776	-0.550634	-0.4150294	0.263004	0.10293	0.333576	-0.370162	-0.590812	0.6230129	0.308598	-0.914445	-0.9408696	0.782705	1.05491	-0.17482726	-0.001948	0.220969	-1.428054	0.47213	-0.357043	-0.067919	-0.269846	0.3372045	0.703487	0.257975	-0.841967	-0.098153	2.152464	1.03633	1.230587	0.216791	-0.576745
YCR052W	1.2988384	-0.36832988	0.67391706	0.51833355	-0.18144417	-0.5481094	-0.37983954	-1.3133044	0.21891193	-0.538567	0.42048845	-0.60771525	-0.51006293	0.7845671	-3.444505	-3.745351	2.397482	-2.077344	2.85654	-0.65607065	1.6910836	1.056424	1.4280323	0.82822984	1.8882198	0.51826096	1.2990658	1.0852828	-0.8073937	0.8427264	1.4602581	1.566178	1.4546821	0.9638027	1.22748	0.9292909	1.1280745	0.13056	1.2845732	1.2403316	1.3636765	0.6709964	1.4389573	0.8705374	1.4287089	-6.750794	-0.649008	0.558848	-5.201448
YFR037C	0.07228331	1.1025112	-0.02926352	1.3508356	0.6637784	0.73304856	0.87782145	0.493908	2.111912	1.196425	-0.9838464	1.1785043	1.0191193	-1.7548143	-3.510867	-1.112308	0.73983157	-0.005858	0.751848	0.047622435	-0.99981767	-0.7010123	-0.27791527	-0.7725325	-1.0101169	0.16717054	-1.2567385	-0.38661003	1.0961214	-0.74222314	-1.0129966	-0.38659063	-1.7117754	-0.90859234	-0.431789	0.03715442	-0.8073941	-0.241968	-0.95501983	-1.123225	-0.52352273	-0.555706	-0.3544967	-0.55164	0.67758197	0.65056	-1.522851	0.498254	1.317432
YML127W	0.3865787	-0.100302435	0.4961764	0.81201553	-0.14466766	0.25045934	0.14631468	-0.4248448	-0.506294	-0.413597	-0.22600879	0.12848303	-0.2047033	0.08117781	-2.659008	0.476745	-0.032197	1.047134	0.97363	-0.7417135	-0.2297164	-0.42212504	0.11613215	-0.046653975	0.09253759	0.3938237	-0.15993005	-0.20550407	-0.22326042	0.64297515	0.32153186	-0.5072683	0.18066318	-0.08421865	1.21202	0.30480784	0.09774699	0.411808	0.032534536	0.2726518	-0.0947607	0.495657	0.59411854	0.77121764	0.7966931	-0.308713	0.31874	-0.505362	-0.11534
YLR033W	-0.13820602	0.2718842	0.2504298	0.6003786	0.7118138	0.51321536	0.25448513	-0.114924796	0.071737	0.61001	-0.4425527	-0.10625446	-0.15936132	0.44668636	-0.305929	1.651034	0.65944	0.677477	-0.155718	-0.7926486	0.8568539	0.25312662	0.92977715	0.1605776	0.7796846	0.31737477	0.7049641	0.8052726	-0.893283	0.684826	0.48060524	0.17416048	0.42671186	1.0254252	-0.996433	0.77884203	0.32394794	1.826452	0.7702489	0.053863358	0.13482024	2.278845	1.1303568	0.62198395	0.5139779	0.715389	-0.578235	1.706205	2.374202
YLR005W	0.6548792	0.61822176	0.54684967	1.0998893	0.9280003	1.1084424	1.7090731	0.898322	1.1419	1.33062	0.25987232	0.84483904	0.89442134	0.014814414	1.522501	1.264955	-0.037362	1.501745	-0.672269	0.41681102	0.80737644	0.14256158	1.1715701	0.49758926	0.84115463	0.49866238	0.3285522	1.0200197	0.36041683	0.47722667	0.30439296	0.5126131	0.25916824	0.24741538	-0.34021	0.26858398	0.31290415	0.669666	0.3614242	0.45097217	0.057286326	1.1987206	1.1006571	0.68240416	0.3407663	-1.025968	-2.481409	-0.01121	-0.367132
YPL122C	0.16924313	0.6622715	0.23716578	0.564644	0.6398006	0.10511603	0.43777102	0.3354403	0.555672	1.493035	0.12768574	0.14261805	0.2656876	0.20879567	-1.183092	-0.550054	2.493496	-0.46926	1.266113	0.09173057	0.30364558	0.0649035	0.30003735	0.23895824	0.61158544	-0.7261389	-0.06061923	0.33907166	0.26917034	0.39615875	0.61685103	-0.15594785	0.6397489	0.08309212	0.089445	0.5365753	0.45612827	-0.313314	-0.23444189	0.93143004	0.51434726	0.571962	0.5949619	0.3191317	0.6680735	1.659359	1.569712	0.236049	-0.004425
YOR174W	0.15224046	0.15569596	0.11348887	0.75264853	0.2277216	0.19698104	0.7641881	0.28633693	0.107472	-0.092804	-0.37989047	-0.013228242	0.28073788	-0.8117735	0.390514	0.015143	0.33045468	-0.500073	-4.006677	0.38731083	0.19064577	0.50874895	0.20162506	0.72609645	0.1446339	0.15257853	-0.28022823	0.05945348	0.10973023	-0.007012646	0.04800943	0.3923593	-0.049065147	-0.13352376	-6.441048	-0.09922645	0.15935092	0.479627	0.010362159	0.10470264	0.021747937	1.688895	0.14092974	0.46720472	-0.3997081	-0.993157	0.310125	0.07749	1.114167
YCR081W	-0.012936054	0.866696	-0.100257	0.404997	-1.612952	-0.251686	-2.382591	0.121572	-1.099072	-0.547866	0.03158	-0.187056	0.453221	-1.3690679	0.11566	-3.412387	-1.64975	0.839664	1.12238	-0.926696	0.03980292	-0.53436226	0.0095029045	-0.24987444	0.5746344	-1.082746	-0.523361	-0.36882907	1.414838	-0.5962834	-0.6651659	0.02341052	-0.6960182	-0.5571698	-0.114017	-0.58006656	-0.15964988	-1.1174	-0.65216416	0.07381409	-0.5452654	0.060002	-0.6098856	-1.0662184	0.058314968	1.459606	1.240278	0.67677	-1.721757
YDR443C	0.15232208	0.726136	0.627001	-0.054243	-2.658315	0.545529	0.458489	-0.193232	-0.201296	-0.189634	0.071339	0.149895	0.771124	-4.715201	0.094428	-1.909204	-1.557459	0.83976	1.222242	0.67064	-0.26565632	-0.45033008	0.0064346907	-0.4315725	0.6237758	-0.388355	-0.48142347	-0.64640266	-3.027403	-0.7814926	-0.38343313	-0.016716143	-1.1198188	-0.27987027	1.298392	0.083249375	-0.21776266	0.272415	-0.10285607	0.8283947	-0.53717	-0.111261	-0.6597051	-0.9586067	-0.7464191	1.999523	1.988587	-0.183643	-2.114436
YPL042C	-0.14800566	-0.159188	0.134557	-0.32614	-3.843773	0.422484	-0.503561	-1.14971	0.298795	-0.660226	0.390513	0.233713	-1.019074	-1.0932236	1.233928	-1.430795	-0.637425	-0.64418	0.49006417	0.5669036	0.23526245	-0.057474736	0.7053267	-0.36469913	0.59445155	0.087086	0.19648059	0.44873	-3.037074	0.075338624	0.18582843	-0.06365952	0.51314265	0.20739628	-1.807443	0.31210268	0.4421346	-1.620415	0.52450997	0.55657566	0.13388012	3.447548	0.5734096	0.33167714	0.77379936	0.363729	0.396104	0.660611	-1.555843
YNL025C	0.5414805	0.57523924	1.105496	-0.23978923	-0.19377163	-0.05241815	0.76556176	0.6434447	-0.370514	-0.199256	0.729118	0.030406661	0.8477394	0.11499509	1.287655	0.194007	0.549732	-3.529354	4.156438	-0.21452475	1.1563628	1.1309704	1.7266499	0.9007853	0.8523994	-4.705602	0.9261423	0.59900945	-0.531896	1.8083044	1.111432	1.0671937	1.5966895	1.5940596	0.768899	1.481936	0.79491204	0.525865	0.42423272	0.7058137	0.7609597	-4.713798	1.768054	0.4398125	1.7553201	4.437994	1.527317	1.276547	-1.9698672
YGL043W	0.058132	0.598921	-0.007305	-0.351586	-0.158011	0.198432	-0.110793	0.536859	1.077754	0.928817	0.243867	0.416961	0.841086	0.231611	0.334837	0.236715	-0.082903	1.37E-4	-0.621276	0.903799	0.453193	0.185832	-0.148348	0.5123345	0.697979	0.616142	0.813209	0.683822	0.632361	0.48109424	0.509282	0.268941	0.137126	-1.1540029	0.267561	0.36981058	0.123888	0.06166792	0.582521	0.630841	0.180522	0.33589795	0.670847	1.10049	-0.2116804	-2.228394	0.304411	-3.513123	-0.360651
YNR010W	0.09510019	-0.27815846	-0.37969568	0.20871109	-2.4416833	-0.492057	-0.97236276	-0.5414136	0.101124	-0.071456	-0.41988647	0.2789072	0.16696292	-1.4079462	-0.41141	-4.870871	-2.242944	-0.9188824	-2.571901	1.0704747	-0.43236583	-0.51761764	-0.08202012	-0.43036556	-0.90006113	-0.38055477	-0.5370403	-0.74747616	0.21872367	0.34167558	0.074133016	0.016437639	-0.58667094	0.161521	-1.0674847	1.46248	-0.9263903	-1.4535465	-0.8922261	-0.3978117	-0.585278	-0.4838571	-0.25713223	0.32352605	-0.6897884	-1.000607	-1.276647	-4.563416	-0.37874186
YPR070W	0.458183	-0.606143	0.456179	-0.342441	-1.880548	-1.726149	-1.986416	-1.973685	-0.246808	-1.062934	0.589635	0.048067	-0.542568	-1.608813	0.017655373	-2.730932	-3.339426	-1.075328	-1.638302	1.25942	0.641793	0.392157	0.749439	0.102435574	0.424027	0.071985	-1.061091	0.490397	0.070638	-0.25808647	-0.138484	0.163455	-0.494417	-1.0241909	-0.613694	-0.32427022	-0.866731	-0.59626526	-1.22389	0.128605	-0.69459	-0.73214525	-1.496621	0.378233	-1.610391	0.7342	-0.214932	-3.514388	0.083323
YGL151W	-0.039495595	-1.783082	0.056143	0.273962	-6.95666	-2.476242	-4.484795	-1.641965	-3.097704	0.119353	0.621234	0.106632	-0.863136	-1.468062	-1.799799	-1.847959	-3.54139	0.202021	-2.153091	0.453244	-0.21726988	-0.52217555	-0.25919697	-0.69581276	-0.95042765	1.819635	-0.7429876	-0.26236245	-0.15855	-0.14933293	0.007258603	-0.080930606	-1.1367549	-0.1777998	0.620094	0.040992066	0.3322542	-0.75109	-0.21099822	-0.46292776	-0.061845616	0.202288	-0.74072933	0.05691161	-0.40061748	-1.787292	-1.417501	-0.3049	-0.860618
YBL008W	0.902196	0.732258	-0.375349	1.401965	-0.081964	-0.218407	-0.131559	-0.026083	-0.07706	0.172208	0.857518	0.995011	-0.732748	0.980787	0.051275	1.460252	0.572016	-0.904393	-1.249016	-1.066397	0.656886	0.557034	0.543947	0.38497	0.483555	0.097493	0.24077734	0.541698	-0.217553	-0.051397	-0.234439	0.57958	0.550977	-1.126834	0.303222	-0.535749	0.795677	0.530256	1.093591	1.209799	0.955093	0.201928	0.857565	0.657544	1.034938	0.25327	0.425082	0.55955946	0.265425
YBR215W	0.059732	1.355554	0.282555	1.015581	0.76272	1.375648	0.118127	-0.100175	0.558081	0.706057	0.855949	0.551217	0.917333	0.51318	0.37618	0.426899	0.09673	-0.50362	0.801175	-0.047574	-0.242227	1.219058	1.214495	1.047037	-0.180784	0.147165	1.080261	0.769507	0.633557	-0.149309	0.08025	0.602214	1.816702	0.05253	0.097742	0.37952	0.656428	0.053565	0.551571	0.835255	0.030912	-0.137824	0.417886	0.634881	0.785538	-0.74287	0.32549	0.222768	0.2959
YJR140C	0.304665	1.369273	0.323425	0.834751	2.189454	1.348409	2.403964	1.424865	0.580989	1.011011	0.881161	0.550697	1.023088	1.603468	-1.077495	0.34158	-0.025275	0.286588	0.39089	1.556012	0.33327	0.347741	0.95924	0.188245	1.348327	2.059463	0.50436	1.321139	2.416967	0.16585	0.289279	1.663854	-0.369005	0.509223	0.668361	0.811175	1.559421	0.901441	0.979927	1.249342	1.164294	0.80735	1.189448	0.821834	0.89019823	-0.986066	1.142685	2.077931	0.780659
YOR038C	-0.246608	1.741313	0.595929	0.792789	0.618722	0.759679	2.019751	1.402505	1.227916	1.224028	0.705801	0.750526	1.245212	0.534021	1.291248	1.215911	1.209635	0.410385	-1.44118	0.792599	0.269655	0.32192	-0.315257	-0.021816	0.090435	-0.1052	-0.316979	2.300894	1.026789	-0.017126	-0.827338	0.725855	-0.258121	0.237748	0.01221	-0.123833	0.546721	-0.094356	0.641901	0.254654	1.335895	-0.195335	0.032097	0.607288	0.803466	-0.499485	1.715852	1.943874	-0.386165
YNL206C	0.030093884	2.094658	1.142644	0.257093	0.289592	0.997962	-0.324722	0.761431	1.293347	0.95342	0.453228	0.342213	0.235985	-0.624826	0.085284	0.584306	1.506791	1.062219	0.128663	-0.672844	0.4695244	0.1851005	0.40864396	-0.015208917	0.14914542	-0.39666924	-0.05329805	-0.056640614	0.452242	-0.28372228	0.19191772	0.20788965	-0.4624041	-0.07737029	0.10900776	0.10988353	0.17139058	0.331947	0.044081114	-0.61427283	0.043042216	-0.09178795	-0.03336343	-0.059732188	0.08024624	1.389261	1.129993	0.006035	0.372013
YBR009C	0.630829	0.539379	2.108297	2.109698	0.543576	1.200955	0.777648	0.260763	1.150251	-0.395534	0.064013	-0.158549	-1.375438	0.727227	0.431362	0.990488	-0.299763	0.384616	1.925017	0.371013	0.20889	0.013529	0.119847	0.014179931	1.081363	0.574769	-0.30137	0.89011	-0.706814	-0.0923619	0.141473	0.472391	-0.266487	0.4324567	-0.494519	0.44284335	-0.060672	1.1980494	1.752643	0.592185	-1.017469	0.19746198	0.2398	1.083754	0.07851815	1.502902	1.819163	0.746907	-0.454056
YBR010W	0.546062	0.31371397	0.72378	2.124745	0.12667952	0.6756617	0.79600173	0.3502108	0.157288	-0.095316	-0.037452	0.2438287	0.0739967	-0.084104	0.109175	0.445506	-1.313514	-0.300101	0.25748	1.52042	-0.194025	-0.221292	0.128208	0.025887	-0.149531	0.231455	-2.216493	0.877355	-0.6895264	-0.208965	-0.748118	0.07384	-0.00298	0.758659	0.422246	0.277256	0.30967	0.05341	0.729412	0.209163	0.03027	-0.252745	0.280617	0.622548	0.993909	0.556157	1.352532	1.204446	-0.632657
YNL031C	0.398346	0.734147	0.742261	1.26986	0.07651	1.061741	0.75870043	0.324698	0.09381	0.192956	0.179169	0.342726	-0.035605	0.887784	-1.271252	0.749061	0.404587	0.37022	-0.144497	-1.06676	0.734489	-0.018562	0.250081	0.191191	0.919365	0.189079	0.207833	0.247604	-0.662996	-0.196036	-0.270745	0.530631	0.580264	0.468639	0.310139	0.684785	0.592931	1.336504	0.90145	-0.727896	0.112266	0.202972	0.302536	-0.74831	0.018726	0.601248	0.907872	1.602383	-0.517615
YNL030W	0.467741	-0.461685	0.677704	0.590543	0.195859	0.614136	1.370888	0.139925	0.938232	-1.07497	0.754767	-0.334262	-1.263692	0.174239	-0.422734	0.271786	0.341326	0.614426	-0.257966	-2.254025	0.45591	-0.748364	0.478433	0.194265	-0.521623	0.64723	0.108054	1.004218	-2.321061	0.197626	0.070652	-0.021476	-1.199116	0.889031	0.25526	0.553534	0.136622	1.30695	0.462071	0.379957	0.162262	0.405141	0.325681	0.455902	-0.132632	0.52657	1.280341	1.259228	0.204464
YER161C	0.27419654	-1.24838	-0.748597	-0.357297	-0.029473	-0.499156	0.596204	0.385302	0.196398	-0.470433	0.052944	-1.057262	0.37405	-0.469782	0.501742	-3.220642	-0.546867	-0.528065	-0.681737	0.71395	0.5552548	-0.22727807	0.30942452	-0.11927542	-0.02332117	0.232834	0.4638191	0.77420646	-3.155452	0.32199407	0.05799102	0.3924005	-0.09034477	0.39965028	0.6234687	0.082999825	0.3483806	0.37251836	0.6534884	0.20934053	0.5047031	0.7984692	0.21908048	0.4278351	0.03442844	0.166584	0.455462	-0.978667	0.097763
YKL160W	0.081098	0.253362	1.17935	1.979342	0.49928	-0.878597	0.154654	-0.146579	-0.001224	0.266305	0.461308	0.512419	-0.187431	-0.34	-0.879951	-2.046568	-1.059094	-0.018386	0.936956	-1.047858	0.811334	1.237742	-0.216945	-1.529603	0.151033	-0.188212	0.573707	0.72804	0.792732	0.243335	-0.283506	0.619593	-0.001059	0.411779	1.225856	0.321764	0.290047	-0.79555	0.527919	0.659185	0.320315	0.532972	-0.524237	0.202652	0.499308	0.646891	1.600902	0.431815	0.45097
YGR063C	-1.3213612	-1.4337898	-2.041058	-0.27212483	-0.15918317	-2.3271856	-0.37061602	-0.1429976	-0.3697309	0.2470476	-0.945795	-1.0022827	-0.25748846	-0.20791554	-0.9462686	-1.1206453	-0.5850094	-1.474078	-0.80140424	-2.2993517	1.102532	-2.30583	-1.477042	-1.615228	-3.038455	-1.7974976	-0.981593	0.320908	-0.39582598	-0.28067592	0.129157	0.36184898	-2.129607	0.118646	-0.092692	-0.918691	0.097138	0.996632	0.635981	-0.9898582	-2.844114	-0.843875	-0.92293	0.433169	-1.3979387	-0.21829511	-0.4378399	-1.8747414	0.976309
YLR418C	0.570242	0.8017779	-0.092635	1.337152	0.20654821	-0.60645986	-0.013268472	-0.7526334	1.082786	0.707725	-0.936533	-0.76037604	0.22686003	0.330591	-3.202347	-1.277284	-0.331197	-0.67741	0.59377	-3.2062469	0.029647	-0.063408	-0.874924	-1.978774	-0.112001	-0.82132804	0.707612	0.415951	-0.311951	0.602996	0.290635	0.633833	-2.106305	-0.003596	0.987387	0.537019	2.329525	1.25788	1.036953	1.024016	0.456492	0.098023	0.919437	1.139994	-4.002234	-7.430757	-3.330226	-7.527511	-5.297361
YOR123C	0.015022	1.007725	0.674001	0.428601	1.128976	0.649481	0.559968	0.104513	0.388354	0.126942	0.281784	-1.725399	0.333441	0.968533	-1.471943	-2.118622	-1.737386	-1.35934	0.941851	-10.0	-0.106788	0.883305	-0.237688	0.061131	0.481427	-2.382216	0.295356	-0.053002	1.328429	0.421006	0.136324	0.866337	0.154228	-0.984331	-0.031114	0.018318	-0.778683	-0.320721	-0.498522	-0.269337	0.128881	0.472411	0.916895	-0.61218	-4.497673	-3.488759	-2.501658	-3.996783	-1.345711
YPR133C	0.36861718	0.25018665	0.43042874	1.504423	0.21452747	-0.07446605	0.45387334	0.028553404	0.521977	0.001241	0.27609107	-0.033441346	0.2128759	0.26353312	-0.323032	0.964978	-1.308629	-1.405005	2.508677	-0.6265085	0.416223	0.4337897	0.09654856	-0.5593634	0.29695606	-0.47998068	0.2909035	0.59758687	-0.006777521	0.34514874	0.19384831	0.39460447	0.6975863	0.45656794	0.188272	0.28894126	0.2556855	-0.532126	0.72077036	0.5680713	0.3191255	0.487483	0.43381205	0.4421392	0.32144076	-0.418308	-2.530709	2.303029	-0.139428
YML069W	0.8090078	0.02180144	0.18492769	0.30504507	0.30677038	0.37064692	0.66824806	0.031143636	-0.408362	0.54416	0.23822658	0.21308808	0.29684937	0.32139942	-0.008813	0.61609	0.726151	0.76863	-0.476539	-0.40436903	0.11015213	-0.15202063	0.6994766	-0.11751983	0.288032	0.39086574	-0.3802436	0.6560782	-0.20412394	0.5085712	-0.008083591	-0.4532428	0.85492164	0.1866977	-0.071116	0.34952822	0.49698654	0.691324	0.3525002	0.40721965	0.4196957	0.223644	0.5846664	0.27920175	0.646407	-0.889687	0.72032	-0.2610677	0.393825
YDL002C	0.155485	-0.079628	0.20632	1.398436	-1.017645	-0.663629	-2.132826	-2.171884	-0.80414	0.179389	-0.258871	0.244287	0.367835	-0.889243	-4.243408	-0.631031	-1.817872	-1.960993	-0.737498	-1.629768	0.428643	0.254207	-0.264491	-0.301227	-0.773088	0.752392	1.100073	0.188169	0.908722	0.981335	0.100508	-0.143403	0.233971	-0.016026	-0.279877	0.832178	0.407099	0.296824	0.356326	0.934047	0.644815	0.222848	-0.646057	1.223721	-0.137129	-2.54293	0.381297	2.17244	-1.835466
YFL013C	0.337739	-0.331032	-0.608146	-1.043432	-2.049556	-1.377902	-1.995473	-2.321211	-1.885551	-0.376232	-0.12465	-0.549527	-0.857608	-2.57917	-3.232453	-0.192279	-1.047975	-1.261668	-1.3898281	-1.774244	-0.117743	-0.032643	-0.723471	-0.136427	-1.540577	-0.200678	-0.183078	0.24047655	0.925318	-0.087472	-0.033417	-1.118012	0.035802	-0.253455	0.341754	0.868961	0.815722	-0.568715	0.423811	0.04591	-0.027923	-0.396548	-1.161487	0.623784	-0.48369	1.759956	0.789471	0.991903	-0.444022
YER092W	0.209536	0.856769	1.572265	1.33418	0.1265495	0.008703151	-0.2226071	-0.22009929	1.197265	-0.245152	-0.015921	0.41974473	0.38579482	-0.774027	-0.802973	0.904386	-1.635588	-1.216247	0.050159965	-5.498818	0.259947	0.642749	-0.241706	-0.845002	-0.567714	0.306826	0.966955	0.284367	0.68676656	0.308069	-0.701085	0.184231	0.918107	-0.714461	0.444861	0.568634	0.010543	-0.021935	0.924335	0.095528	0.058909	-0.009292	-0.424969	1.064371	0.109044	1.891008	1.2953229	1.995838	0.593824
YLR052W	0.594591	0.21307747	-0.805056	0.053373378	-0.5353497	-0.6208636	-1.2412406	-1.2484136	0.712554	0.242552	-0.009729	0.26704764	0.22080784	-1.0489719	-5.61781	-0.396214	-2.672278	-0.602872	-0.11156661	-2.005432	0.874127	1.523415	0.495896	-0.190608	0.87378	0.618821	0.522844	0.133735	0.41154504	0.722545	0.725281	0.19061768	0.927334	-0.347342	0.574282	0.46864	0.718365	0.556856	0.581183	0.15355809	-0.190962	1.071595	0.585785	0.047674	-0.2055818	1.21122	0.58711773	0.361646	0.841433
YNL215W	-1.347278	-0.871208	-0.557442	-1.912626	-0.937926	-0.87561	-0.005872	0.084259	0.169133	0.094816	-1.660271	-2.481994	-0.189493	-3.150003	-0.98889	-0.784484	-1.450278	-1.232446	1.625729	0.739538	-0.547371	-0.043112	-1.741805	-0.138573	-0.524847	-0.39119363	-0.304026	-0.639503	-2.73282	-0.664822	-0.302999	0.198761	-0.058575	-0.390418	0.649711	-0.245961	0.096235	0.742699	-0.192696	0.233008	-1.044689	1.160051	0.856203	1.168347	0.286991	2.601079	1.439825	-0.660389	-0.281056
YOR141C	-0.478194	0.78291184	1.593172	1.540044	0.5523512	0.13405763	0.17877284	0.3134274	1.170232	0.536461	1.304738	0.27276373	1.1317363	-1.4598202	-1.571611	-1.151627	-0.490577	-1.137785	0.76111376	-0.7814849	-1.733647	1.063583	-0.978446	-0.507291	-0.208653	-0.453879	0.981218	1.80755	0.4821022	-0.219813	0.664301	-0.208488	-3.054695	0.171284	0.783555	-1.147936	-0.90012	0.137586	0.648758	0.493961	-0.831229	-0.447822	-0.504572	1.170689	0.130266	2.174389	0.9272955	-2.854414	0.197484
YBR088C	-0.036315337	-0.18328524	-0.893105	0.046343017	0.059341695	0.17747973	-0.32537967	-0.27438435	0.19960558	-0.07049156	-0.278933	-0.51522976	-0.971628	-0.3779083	0.20966479	0.350362	0.045321297	-2.256812	0.15456128	-1.1352036	-0.063667	-1.628736	0.123591	0.28738	0.796154	-0.05571743	0.74509	-1.168379	-0.79030895	0.251392	-0.575942	-0.121781744	-0.405224	1.137418	-0.168134	-0.397411	1.480394	1.67361	0.078631	-0.16096798	-0.273164	0.444092	1.391021	1.387967	-0.501928	0.43408448	0.24807395	0.9135868	0.90564
YML102W	0.521526	0.5726249	1.691412	2.101866	0.4674183	0.12403389	0.62776005	0.4096235	0.476146	0.89255	-0.667114	-0.121374644	-0.25528297	-0.135739	-0.375239	0.368507	0.45769	-3.817883	1.046316	0.085918	-0.178882	1.055263	-0.616878	0.069063	-0.032407	0.761738	1.792682	0.728215	-0.7211939	-0.488323	-0.550044	0.172641	0.37132	0.139816	0.999246	0.835714	0.71559	0.053263	2.205414	-0.040344	0.493546	-0.667071	0.179358	0.539362	0.712533	0.820101	1.925046	1.2839584	-0.497701
YPR018W	-0.624804	0.2891823	0.175649	1.299779	-0.4456332	0.16414797	1.0138417	0.11269028	0.67845935	-0.011742446	-0.663147	-0.3461483	-0.5385059	-2.217897	0.1572618	0.450191	0.2543092	-2.21909	-0.66918963	-1.145677	-1.424504	1.616111	-2.249626	0.605689	-1.654572	-0.319958	-0.857679	-0.031991	-1.9452451	0.7321	-0.989576	-0.290451	-0.97156	-1.019467	0.249488	-0.382477	-1.105777	0.240083	0.33933926	-0.140264	-0.057217	-0.21812	-0.267941	0.987921	-0.18027	0.77343845	0.12445022	0.38083497	0.53171
YBR195C	-0.600772	-0.06539068	-0.222241	-0.382354	-0.37053278	-0.45985776	0.51015294	-0.36389017	-0.17053336	0.300585	-0.646707	-0.9919984	-1.1242169	1.985606	-0.046714	0.07281	-0.584358	-3.798461	-2.66099	-1.716954	0.304099	0.283257	-1.025374	-0.274407	1.120995	0.183689	0.515183	0.458166	-2.2489939	-0.877404	-0.396121	0.708902	0.617432	0.497582	0.309297	0.213772	-0.102241	-0.28596	1.145225	0.265154	-0.208252	-0.176326	-0.138581	0.452759	-0.117501	0.030667	-1.482236	0.382277	-0.842298
YIR009W	0.13466507	0.12231224	0.254436	0.5728046	0.5301118	0.070289426	0.5937979	0.19811627	-0.14770986	0.27399752	0.18058462	-0.09636915	0.16553995	0.19621617	0.83604604	-0.008555554	0.5636438	-0.133785	0.059046373	-0.31380346	-0.112151	0.191058	0.259306	-0.107949	0.035465	0.37919602	0.048854	-0.386213	0.4178274	-0.92971	0.390511	0.7080192	0.479289	0.622802	-0.842272	1.333483	1.611459	1.192644	1.085843	0.5796429	0.257335	0.673664	1.47228	0.9497373	0.26269	0.23071723	-0.4481521	-0.017244669	-0.748171
YMR179W	0.28898564	-1.050431	0.59184	0.65271425	0.007224	0.063282	0.396299	-0.536478	0.798513	0.267667	0.009605	-0.337631	0.477195	0.690324	0.291766	-0.381001	-0.526299	-0.61762	2.073899	1.019667	0.20780286	-0.27704564	0.18202278	-0.30880514	-0.45188212	0.170311	-0.29654545	0.18748507	-0.268582	-0.0538029	0.34870964	-0.42991275	0.33481562	0.12256111	0.08941213	0.16110317	-0.17898504	0.4742648	-0.114159524	-0.5079583	-0.38408342	0.048362628	0.76712525	-0.26126808	-0.2421082	4.103085	2.933402	0.619001	-0.711949
YBL103C	0.70558816	-0.475387	-0.133396	0.053835	-0.263373	-2.001342	-0.02946	-0.260013	0.408815	-0.837639	0.177532	1.364434	-0.714578	-0.311486	0.427283	1.251597	0.869424	-0.446209	-0.242495	1.745852	0.7295539	-0.114410125	0.7221711	-0.11355104	0.6147758	-0.2342553	0.6000362	0.59878933	-0.296384	0.72810507	0.9327576	-0.05775512	0.7738915	0.7200455	0.21217917	-0.035829715	0.52198374	0.4174641	0.68005365	0.35349515	0.34800056	0.21877256	0.58226854	0.64323044	0.9855368	1.408386	2.422127	2.625608	-0.74814314
YOL067C	-0.1237843	1.067654	-0.030567	-1.73645	-0.475225	-1.412159	0.113654	0.711983	0.125644	-0.679109	-2.252057	-1.306733	-0.80681	0.360648	0.303231	1.340649	1.189517	-0.270046	1.393877	0.550189	0.12397688	-0.14696953	-0.26294625	-0.3554738	0.4364228	-1.112874	-0.63562584	-0.31165403	-2.873604	-0.5730769	-0.3421543	-0.51381767	-0.5081163	-0.38070738	0.4462902	0.3228979	-0.6566894	-0.32797703	-0.108092315	0.74232996	-0.977789	-0.16820402	-0.42747188	-0.03917411	-0.101559445	-0.068695	2.577905	1.522453	-1.388705
YGR200C	0.48794907	-1.937791	-0.690298	-0.721451	-3.719037	-1.648803	-1.4898	-1.888584	-0.2900852	-0.34112	-1.63762	-2.651352	-1.118605	-3.334853	-0.354192	-1.8535767	-1.27173	-2.406436	-5.342536	-2.807709	-0.23964179	-0.5900845	-0.5988743	-0.50170994	-1.0577123	0.700406	-0.57636255	0.08181341	-0.688017	-0.06057071	-0.4578966	-0.8996641	-0.35988632	-0.043750357	0.7281113	0.44319326	-0.24234949	0.32459834	0.13673961	-0.057859667	-0.84662694	0.50192994	-0.379981	0.531359	-0.5881029	3.241817	0.569504	1.209597	-0.4625807
YPL086C	0.37940073	-0.193992	-0.282884	-0.807459	-0.166664	-0.664495	0.219367	-0.881341	0.006754	-0.696468	-1.572451	-2.384464	-1.315841	-1.650612	1.007553	-2.130257	-1.672436	-1.209047	-4.157392	-3.550402	-0.00872237	-0.66331786	-0.5922386	-0.5723382	-0.6731482	-0.548478	-0.4622435	-0.2260149	0.305494	-0.3153145	-0.27179882	-0.81132305	-0.6430399	-0.19064818	0.5257693	0.18086185	-0.19618642	-0.3045608	-0.07620603	0.53997636	-0.81785345	-0.19326042	-0.83066547	-0.029836537	-0.779915	1.229286	0.542089	2.855808	-1.12134
YMR312W	0.28348854	0.755003	-0.41568	-0.237309	-0.754353	0.248467	-0.01882	-0.851003	-0.450124	-0.52403	-0.392711	-1.089119	0.592538	-0.920928	-0.216694	-3.158873	-1.037087	-1.115227	-5.788244	-2.214275	0.06017972	-0.13720693	-0.30132508	-0.6680981	0.064322166	0.348202	-0.2833314	0.028591948	0.193222	-0.14465788	-0.46618795	0.36717033	-0.47717574	0.031442694	0.046755884	0.007939543	0.26696572	-0.4214043	0.06619882	0.7981598	-0.046989538	-0.09037724	-0.7681015	-0.2702681	0.019089386	1.398404	0.946267	0.872298	0.641629
YPL101W	0.2076016	1.188688	0.961662	-0.225149	0.924354	0.611693	1.078477	0.150344	1.25915	-0.170356	0.213096	-0.006289	0.076841	0.683274	0.86582	-0.576121	-0.769974	0.229766	-3.622581	-0.268728	0.6700709	0.299586	0.40371767	-0.45742416	0.71825325	-1.742538	0.21194799	0.74837357	-0.548437	-0.025070952	0.35378513	0.030969061	-0.07177322	0.48356828	0.7197879	-0.01559076	0.6953192	0.25865304	0.6949597	0.4775311	0.08833624	0.22658353	-0.055779506	0.27322134	0.2193263	1.341365	-5.7542	3.159479	-0.368091
YHR187W	-0.42420712	0.69418913	0.2195209	0.085879005	0.060363527	0.4609993	0.2532501	-0.17478614	0.336262	0.921426	0.20164604	-0.52122796	0.5126734	-0.25139108	0.562542	-0.204396	-0.615998	-0.13607328	-1.5334678	-0.43251967	0.5846723	0.15710078	0.46720213	0.49186376	0.40379807	0.029819073	-0.11263031	0.38717857	-0.14198089	0.6240398	0.6333893	0.5346431	0.26100644	0.71243125	0.49821734	0.9055144	1.0168562	0.18193087	0.4049609	0.08574593	0.05514009	0.57111543	0.45201105	0.48435503	0.40440777	0.656594	0.41714695	0.442774	0.5290546
YLR384C	-0.22141857	-0.7802109	-0.087213494	-0.17816688	-0.4642717	-0.3456172	-0.048627805	-0.2809861	-0.450151	-1.25509	-0.812034	-0.94984853	-0.33299375	-0.7430869	-1.316141	-0.5961	-0.747856	-0.28902978	-4.516288	-0.30244797	0.017347509	-0.6623817	-0.33601573	-0.1395711	0.031812564	-0.74156123	-0.601135	-0.8359067	-1.1276779	-0.16706897	0.23578459	0.18590665	-0.41014248	0.041836355	0.14980583	0.31972095	-0.026761657	0.07012682	-0.50171494	0.10736421	-0.22230607	-0.015712768	-0.0428443	-0.244142	-0.33721584	0.718169	0.938174	0.467233	0.12977551
YFL023W	0.6460068	1.783114	0.113765	0.337153	0.56795	-0.772129	0.589025	-0.007841	-0.03376	-0.842129	0.13529	-0.068156	0.141665	-0.138051	0.269288	-0.405483	0.649061	-0.143565	-2.070949	-0.187183	0.65127784	0.08526533	0.33025745	-0.100422055	0.69342315	-0.814185	0.07475482	0.3667687	-1.218466	-0.12452253	0.38494295	-0.028597273	0.4040332	0.65365285	-0.331431	0.21012324	0.5517528	0.1072319	0.2518596	0.2244436	0.019699244	-0.07974349	0.37138268	-0.5226635	0.6388199	0.8390115	0.861587	-0.5994795	0.032451
YIL128W	-0.304482	0.71688	1.152014	1.343956	0.081016	0.225354	0.150426	-0.748666	0.165712	0.067196	0.222806	-1.203643	0.221426	-4.869426	0.23776	0.174377	-0.032982	0.284815	-4.89687	-0.249157	-1.175378	-0.290912	-0.627899	-0.29405308	0.319365	-2.771315	0.186988	-2.479275	1.846821	-0.4621643	-1.978895	1.181817	-1.060437	0.10507419	0.197086	-0.86705554	-0.534234	-0.07119519	0.652962	0.121906	-0.657509	0.145527	0.494784	-0.448496	-1.4538567	2.090073	1.117838	-0.11156398	0.405118
YGR246C	-1.9157763	0.07064101	-1.0739264	-1.2535642	-0.19762997	0.10798564	0.31117332	0.1601148	-0.80112976	1.080462	-1.3345654	-0.72226405	0.15854003	-1.736818	0.671151	-0.007781	-1.543781	-1.403711	-2.415887	-1.8246766	-2.0164618	-2.583017	-1.3406844	-0.681487	-1.4093635	-0.4204389	-1.9806294	-1.4791055	-0.26191136	-1.6108663	-1.3865936	-2.0001915	-2.0767877	-1.5782691	1.380203	-0.42044315	-1.6095034	0.136254	-1.7628078	-1.7224863	-1.4658124	0.593597	-1.5768847	-0.957748	-1.0050025	0.069676	0.317571	-1.013231	0.434934
YPL180W	0.09623128	-0.946271	-1.985617	-0.006196	-0.218287	-1.085714	-0.935895	-1.129845	-0.144635	-0.68664	-1.006317	-0.814968	0.375611	-1.346016	-0.41311	-0.967622	-0.497208	-1.49081	-0.628908	1.650913	0.015849583	-0.7435267	-0.04319627	-0.2871992	0.14225234	1.180942	-0.45036405	-0.9843666	-2.225055	-0.5418728	0.01953311	-0.20754124	-0.6235007	-0.7758047	0.59696436	-0.04444679	-0.09567825	0.100171275	-1.1020643	0.17645645	-0.85859144	0.1489115	-0.45665184	-0.58455956	-0.13280645	-4.301447	-0.667017	-2.1177647	-1.207159
YGL133W	0.120756	-0.254188	0.700214	0.38857	0.835732	0.193798	0.31604	0.533492	0.727841	0.075482	-0.926119	-0.335225	0.725549	1.312844	1.674155	0.704063	0.495356	-0.61949	-2.557251	1.1251	0.24412	0.581029	0.772377	1.167056	1.60865	-0.595673	0.266837	0.415022	1.313134	0.138542	-0.232396	0.105965	0.286725	0.039681	-0.291555	0.538642	0.718196	-0.204304	0.882967	0.478383	-0.071943	0.484298	0.263777	0.81679	0.26218766	0.663304	1.843286	1.67278	0.362526
YOR304W	0.318609	-1.674419	0.290851	0.721693	0.489264	0.184344	-0.138698	0.734264	1.26129	-0.134445	0.568624	-0.143299	0.893991	-0.837714	1.667299	1.383127	-0.691317	-0.414818	-0.324018	0.3713	0.217292	0.179238	0.171363	0.15101	0.399021	-0.446554	0.153738	-0.119873	1.341751	-0.870464	0.081125	-0.148848	-0.112556	-0.294794	-0.863928	-1.08586	0.868928	0.219903	0.144296	0.372297	0.192944	0.085288	0.429181	0.753621	0.714199	-1.862599	1.811139	2.352401	-0.723436
YNL021W	0.53763527	-0.9756387	-0.03446217	0.2248411	0.094420485	-0.17003645	-0.15720864	0.13588102	0.259781	-1.377463	-0.069514535	-0.42145675	-0.14044674	-0.26433793	0.658102	0.65630746	-0.2209414	-0.3398672	-1.063055	-0.29596063	0.7513425	0.26944774	0.34801582	0.51648724	0.035692707	0.65384835	0.23454201	0.16937792	0.16715942	0.0761307	0.3717676	0.33340886	-0.1159775	0.124677405	-0.031860866	-0.013161562	0.50490165	-0.109472096	0.1347604	-0.07288028	0.15555312	-0.028443469	0.84240085	0.38898906	0.0591801	1.657741	3.088001	1.924083	0.35135967
YNL294C	0.31957066	-1.17879	0.617033	0.128119	-1.324254	-0.26318	0.074996	-0.163537	0.296622	0.048413	-0.311741	-0.116895	-0.091854	-2.233929	-0.078098	-0.923834	-1.207298	-1.079143	0.42519	0.010382	-0.031879704	0.21583311	0.046824906	-0.38709408	0.32881933	0.193333	-0.21867043	0.20560434	-0.748912	-0.4754538	-0.24470314	-0.34505892	-0.27630213	-0.053439207	-0.025859527	-0.69085294	-0.006286351	0.23488119	-0.0034062273	-0.1504776	-0.6706269	-0.21101102	0.091953605	-0.43488333	0.043807026	-0.2058433	0.39788	0.27252603	-1.082106
YAL024C	0.03355179	0.53182995	0.527209	0.3729164	0.67325854	0.49787703	0.42082253	0.7111927	0.41034052	0.062302005	0.637875	0.069500454	0.7820055	0.1887447	1.0831211	0.4262911	0.3272344	0.048834	0.54061455	0.0033615853	1.003721	0.327812	0.977097	-0.092293	-0.135652	1.0527469	0.847379	0.035206698	-0.562473	-0.255667	-0.145543	-0.2735327	-0.217204	0.228316	0.173495	-1.023907	-1.015082	0.230366	0.418453	-0.3345666	-0.949299	-0.38506	0.244268	0.157639	0.725762	-0.06590728	0.9544619	-0.13061458	0.069682
YHR200W	0.445214	-1.03998	1.259784	0.917657	-1.868973	0.005733	-0.498964	-0.477138	0.314399	-0.510445	0.146502	0.148214	-0.25165	-1.13206	-0.332121	1.061011	-0.187465	0.291739	1.177831	1.15501	-0.725276	1.230676	-0.793732	0.282423	-0.132386	-0.131187	0.486052	1.282378	2.527776	1.120173	0.811036	0.330288	1.647388	0.098989	0.489977	0.035148	-1.180564	-0.297093	1.385909	0.574901	0.696896	0.118109	0.910974	0.422491	0.512831	0.464412	0.941626	1.38167	-0.314209
YMR198W	0.166353	2.313227	1.663436	1.235259	-0.324857	-0.043357	-0.653484	-0.148675	1.39407	0.214955	-0.904667	-0.940348	0.570336	-0.523272	-3.054368	1.340722	0.935482	-0.33154157	3.090481	3.180088	0.788588	1.908997	-1.384531	0.527298	1.120255	-0.24331093	1.813903	1.967223	1.190411	0.265604	-1.029656	0.113503	0.957539	-1.410112	-7.228462	-1.01875	0.422194	-0.876134	0.807041	0.616926	-0.877828	-0.996653	1.565261	-0.179232	-0.04981898	2.317608	2.151877	1.225408	1.065795
YKL101W	0.95793813	0.986206	0.836173	-0.333204	0.783089	0.618503	0.80282	0.340624	-0.222668	0.540475	-0.849043	-0.819784	-0.523545	-0.325661	-0.08074	-0.055233	-2.421354	0.64358	-0.10107	-0.450532	0.5116006	0.858158	1.19575	1.031609	1.672953	-0.857078	0.281692	0.959243	-1.17552	0.511839	0.162644	0.1022917	0.349777	0.54876	-0.979531	0.819599	0.590051	0.981608	-0.347807	0.86734754	0.643432	-0.109633	0.06672089	0.124235615	0.295641	0.447584	-0.933507	-0.542944	-0.18822
YPR119W	0.077059	0.4296282	-0.30717	-0.42538	0.35735264	0.46394005	0.29779258	-0.2195236	-0.033009525	-0.297089	0.233468	-0.0877516	-0.40607426	0.177424	0.237959	0.3965182	0.275806	-0.112448	0.16887	0.328547	-0.139944	-0.545655	0.271246	0.23429336	0.558455	0.255231	-0.266505	-0.326328	-2.0507586	0.40134153	0.391036	-0.318169	-0.478769	0.3912925	-5.737874	-0.014287284	0.506541	-0.623206	-0.052167	-0.689325	-0.356367	0.007343	-0.063245	-0.004038	-0.42223373	-0.370282	-0.422773	-0.36954	0.203284
YBR057C	0.604847	0.43700197	0.165622	0.493527	0.34591347	0.2919253	0.8566786	0.20641926	-0.5397354	0.47516116	0.845418	0.53514796	-0.23466986	-0.110651	0.10024203	-0.49239486	0.4303643	0.384608	-2.666556	-2.399671	-0.218151	0.106666	-0.432341	0.096316	0.15513	-0.113935	-0.902227	-1.663656	-0.678629	-0.028435	0.278656	0.132451	-1.030884	-0.91217	-0.885733	-0.463895	0.496003	0.386153	0.102722	-0.060775	-0.092538	-0.294101	0.113534	-0.041094	0.449744	0.18030499	0.18402635	-1.2362503	0.325264
YEL037C	-0.151666	0.526629	0.943202	0.911747	0.278745	-0.086298	0.321739	-0.820462	-0.117929	0.629101	0.337562	-0.103819	0.26318	0.625848	-0.442143	0.094189	0.97968	0.334903	-0.688863	-0.736336	-0.695417	-0.216689	0.05284	0.355453	0.072419	0.19507259	0.196195	0.4571	-0.855744	-0.443767	-0.824572	0.055055	-0.164744	-0.790815	-0.205252	-0.088293	-0.894941	-0.599352	0.382783	0.206223	1.008533	-0.036897	0.01818	0.216956	0.681205	-0.717767	1.197973	-0.236513	0.362604
YFR010W	-0.178727	0.637828	0.577191	0.376555	0.873284	0.311538	1.029372	1.13991	1.232079	0.85151	-0.720634	0.626297	0.968951	0.127441	0.709955	2.203687	1.22714	-0.518764	0.47591022	-1.029024	0.367328	1.515844	0.807376	1.106416	0.572377	0.150051	1.184599	1.2211248	0.171909	0.630413	0.27916	-0.49651	1.575234	0.164007	-0.820118	0.422971	-0.224729	0.147658	-1.200608	-0.087658	0.937268	0.287846	0.767012	-0.410397	-0.853148	0.565794	0.904193	-0.103217	-0.239637
YKL213C	0.323797	0.768791	1.144193	2.415348	1.376696	0.376516	0.307146	0.7750158	1.661348	1.039316	0.864844	1.257776	1.023011	1.173492	-0.258438	3.247649	3.259871	0.538524	0.438089	-2.809247	1.013147	2.165072	0.049567	0.776467	0.975473	-0.276961	0.856225	2.307533	0.689529	0.65143	0.504385	0.375069	-0.270413	0.896165	-0.179482	0.693127	-0.956594	1.98621	1.524579	0.993602	0.776751	1.21413	0.786671	0.971377	0.982561	-0.374397	1.856805	1.657303	0.022661
YBR173C	0.223808	1.035204	2.052566	1.416855	0.22091603	0.35299385	0.16747771	-0.26895937	-0.3205132	-0.25148934	0.754321	0.21588981	0.43412492	-0.321216	-0.2812835	-0.1492112	0.045192502	0.036874	-0.21038768	-0.3931092	0.423453	-0.674286	0.135052	0.069834	-0.923794	0.049764	1.651797	1.449401	-0.12737569	0.346565	1.670531	0.566144	0.549644	0.630841	-1.599727	-0.198326	-1.517212	-1.087543	0.624531	0.529116	0.331673	0.440076	-0.54522	-0.335096	1.877496	0.31572816	0.23909576	-0.2901714	0.414197
YOR073W	1.5834953	-0.4921533	-0.76900977	-0.09775546	-0.38920036	-0.7300609	-0.6429453	-0.32734713	-0.586426	-5.680545	-0.79471445	-0.40232792	-0.38688937	0.5318684	-0.48327	0.08027	0.787407	-0.71532404	-0.646329	0.7454705	-0.80307704	-0.27368382	1.0807184	-0.32688543	-0.21846667	-0.17648588	1.2242309	-0.19057876	-2.011725	1.7453355	0.81253177	-0.08134826	0.06540512	0.84948015	-1.0964774	0.41946846	-0.4098396	0.40570825	0.657412	-0.83557796	-0.068300836	-0.5468968	1.4789693	1.0317084	1.42739	5.128102	2.600353	0.918256	0.042309526
YDL097C	0.38883704	-0.10298687	0.304597	0.17887072	-0.51321757	0.03873066	0.0344497	-0.5279666	0.2787284	-0.17538488	-0.714926	-0.13214748	-0.069452524	2.8664482E-4	-0.02000402	0.49412778	0.5573761	0.624507	-0.4639423	-0.44036278	0.295694	0.007533	-0.470949	-1.378409	0.521197	0.29365644	-0.491338	1.267255	-0.655906	0.103246	-0.045813	0.19744103	0.098845	-1.450778	-2.333714	-2.299952	-0.028026	1.444333	-0.390543	0.046893682	1.305727	-0.427799	-0.928639	1.325445	6.542095	0.89724857	0.9205217	0.6182717	-0.818734
YGR135W	0.087215	0.944588	0.734255	0.33523	-0.502675	0.309201	-0.2772	-1.384582	0.660812	-0.84747	0.291554	0.151695	0.031106	0.820394	0.599336	0.845173	0.920287	0.689993	0.797805	-0.127614	-0.80929	0.851958	0.135882	0.066254	0.487288	0.267011	1.427826	-0.873012	-2.169567	0.600572	-0.347146	0.495581	-2.335815	-1.135954	-0.484174	-0.416638	-1.444625	-0.805807	-0.646972	-1.157974	-0.79202	0.435567	-0.48237	0.197082	-0.35940498	2.635375	0.9755	1.464221	1.417764
YDR363W-A	0.008042	-1.328655	-1.432341	-1.93748	-1.265248	0.60801	-0.07729	-0.206694	-0.236301	-1.096655	-0.236148	0.005187	-0.060278	0.725772	0.075294	0.930773	0.174901	-1.778471	-5.33067	-2.138178	0.72156	-0.345559	0.322607	0.027756	0.651318	0.016827	0.545272	1.227125	-0.224507	-0.414174	0.400931	1.169643	-0.044822	0.849107	-0.124823	0.268052	-0.278486	0.607389	-0.56646	0.155636	0.476007	0.10041	0.266975	0.071735	2.196492	-0.458039	0.178622	2.663225	0.532913
YDL020C	0.356612	1.414026	0.919061	2.262965	1.192101	0.426299	0.045905	-0.678404	0.491884	0.506595	0.775411	0.829056	0.637365	-1.096238	1.289317	1.821894	1.955231	0.085017	1.450158	-1.009178	0.477779	0.815453	-1.258429	0.808549	0.034248	0.67227	-0.316847	1.528368	-0.690244	0.32734	-0.090917	0.280473	0.260677	0.338409	-0.108337	1.15709	-0.458439	1.266514	0.965146	0.437486	0.499687	0.224573	0.469377	1.324844	1.138731	0.018530726	1.068907	1.070888	-0.468506
YDL190C	0.23328266	1.449568	0.512771	0.028468	0.102274	0.414656	0.12829	0.642667	0.138763	-0.542331	0.386083	-0.03085	0.23577	0.146323	1.181397	-0.529363	-1.06687	0.582786	-0.108236	2.037997	0.29271615	-4.6292788E-4	0.6141874	-0.2952381	0.5590962	-0.52604145	0.054329835	0.37033322	0.159199	0.051579237	0.3415077	-0.2016747	0.42496163	-0.021267937	-0.110570095	-0.043983687	0.19557898	0.10060317	0.16014461	-0.22067666	0.09571967	0.23434739	0.38423184	0.046880476	0.49412602	0.568859	0.661251	0.72555	-0.6731715
YBL007C	0.13452953	0.4178309	-0.42380336	0.4541892	0.5373344	0.8057081	0.40118626	0.6963717	0.45354	1.188512	0.09925126	0.5864232	0.051791947	-0.34068054	0.435183	2.056796	0.853694	-0.3984703	0.980229	0.14472403	0.47460154	0.0023951773	-0.11361858	0.20795122	0.3722986	0.028596928	-0.119454965	0.30775917	-0.28514904	0.13150336	-0.32285213	0.2708592	0.34890822	-0.10920199	-0.73525524	0.03025	0.64464223	-0.40180027	0.28571653	0.18486007	0.13113949	0.0046893726	0.0023245427	-0.02996487	0.6180639	2.252372	1.460951	1.472235	-0.37429193
YER155C	0.10352516	-0.110705	0.563182	0.660681	2.81E-4	-1.085675	-0.135238	-0.910502	-1.129729	-0.077495	0.697934	0.673827	0.121762	-1.066869	-1.653307	-0.77237	-0.43831	0.476714	-2.422143	0.123859	0.36948785	0.7262292	0.4121689	-0.23689385	0.055350415	-0.434694	0.4545549	0.77083874	0.645309	0.29933706	-0.0991567	0.9897815	0.053651243	0.021001682	0.3868455	0.27460995	0.3998303	0.8600841	0.26002553	0.64140594	0.47592768	0.52769065	-0.1906466	-0.009653845	0.32481223	0.731151	0.5205	0.505156	0.611348
YBR171W	0.21394348	-0.437837	0.081789	0.258442	-0.235997	-0.727343	0.233556	-0.15054	-2.109779	0.279432	0.101079	-0.347645	-0.078284	-3.42901	0.265711	-1.609933	0.189228	0.710433	-0.882952	-0.684475	-0.23156542	-0.58832	-0.0817261	-0.70777553	0.2890554	-3.808648	-0.21492425	-0.26561773	-5.700672	-0.7461544	-0.25545743	-0.5960757	-0.52429736	-0.35558736	-0.0057128984	-0.05431325	-0.12318031	-0.24959834	-0.1227594	0.06891922	-0.5058623	-0.29152122	-0.6309862	-0.960473	0.092461534	0.0552481	0.106258	-0.8611531	0.55054
YDR245W	-0.43792558	-2.732445	0.685161	0.251623	-0.81419	-0.432055	-0.5264	0.316462	-0.745091	0.115892	-0.495347	-0.300826	-2.328423	-1.382192	0.230825	-4.158675	-1.04745	0.657004	-0.731447	-0.66756	-0.28229037	0.0047236416	0.052105486	0.059963807	-0.80419874	0.264412	-0.55627984	-0.30510163	0.339935	-0.006916589	-0.30458352	-0.15348253	-1.0271463	-0.9117011	-0.3057021	-0.11440158	-0.30798614	0.10685834	-0.39849058	0.18109305	-0.31140256	-0.27502695	-0.044930167	0.18065457	-0.800809	0.53992826	0.920709	0.40183234	0.023303
YJL183W	-0.7859196	-4.333115	0.527895	-0.494248	-0.678541	-2.955454	-0.023995	-0.013994	-0.854564	-0.42723	-0.113428	-0.154851	-2.682452	-1.0658746	-1.121282	-2.567659	-1.960246	0.673066	-1.463976	-0.446267	0.107109345	-0.042074297	0.072965205	-0.08691689	-0.4168818	-1.262995	-0.41690966	0.18091723	2.408635	-0.07364883	-0.61064774	0.0744493	-0.75320715	-0.10020873	-0.074256234	0.089268364	0.09855187	0.6969053	-0.091137335	0.60392475	-0.062902965	0.45879388	-0.57529193	0.15638094	0.20764863	0.873841	1.962988	0.2280645	-0.017623
YEL031W	0.9745915	0.206514	0.37229	-2.172284	-1.145693	-0.392846	-1.462669	-1.142578	-1.575796	-0.99338	-0.524423	-0.884453	-1.555349	-1.352885	-0.249031	-0.728917	-0.652216	-0.041587	-1.709858	-0.398053	0.88086575	0.8109263	0.5154183	1.1207665	0.90697277	0.011537	0.4687563	0.38175565	-1.471447	0.4664014	0.5319377	0.99743944	0.49766213	0.113774635	1.3132524	0.58746576	0.5264888	0.6441787	0.4025108	1.636517	0.16307452	1.16366	0.45131153	1.0550243	1.1834426	2.166294	-1.490573	1.122784	-0.095889
YER019W	-0.441707	0.53124076	0.362623	0.302127	0.24330537	0.49290144	0.1753272	0.25816172	0.1557863	-0.485623	0.804332	0.07633173	-0.49560732	-2.940109	0.022525	-0.859953	0.238179	0.13815	-1.313709	-2.691133	0.17812	-0.5145	-1.104528	-0.271333	-0.722552	-0.56685	-0.571674	-1.744665	-1.4659661	-0.450612	0.133676	-0.330279	-1.677162	0.389948	-2.29762	0.096079	-0.654774	-1.330556	-0.18771	-0.531224	-1.795693	0.077869	-0.821567	-0.426585	-3.648705	0.111551	0.157863	-0.128545	0.441629
YBR135W	-0.047684636	-1.086579	-0.038914524	-0.36288795	0.0646179	0.061920434	-0.13691795	-0.0135282185	0.343475	-1.340487	-0.18884863	-0.64470196	-0.10847424	-1.712995	-0.433797	-1.1737682	-0.42967337	0.55841506	-2.867343	0.32847437	0.11223756	0.21996611	-0.4263372	-0.57052946	0.088235304	-0.36301607	0.17159526	0.7167116	-0.70564044	0.0013178247	-0.16626504	0.8792908	-0.1943327	0.064060606	-0.6881645	0.12887391	0.5142041	0.76734304	-0.25043184	0.7692546	0.15206863	0.29803777	-0.13071597	0.05391603	-0.7226315	1.085913	2.297211	0.219971	-0.05273613
YNL298W	-0.019385	0.3307753	1.834241	1.597009	0.13256149	0.10451299	0.47444487	-0.083994605	0.55626994	-0.14529902	0.024674	0.02183019	-0.26409906	-1.421891	0.19958384	0.021892134	0.20229287	0.521946	-0.6842393	-0.436773	0.516682	0.049522	0.412063	0.106151	0.621329	-1.322786	-0.186798	1.032824	-0.9386427	-0.537174	0.215371	-1.387302	0.868471	0.999746	0.514189	0.68906	0.350769	0.800656	1.020642	0.137669	-0.737411	-0.463505	-0.654245	0.302512	-0.8551177	0.20817979	0.046468943	-0.2908298	1.142999
YDL056W	-0.127155	-0.3460625	-1.107714	-1.965395	0.51658547	3.7020072E-4	0.06865486	-0.084071144	-0.6721855	-0.75898993	0.513841	-0.42477643	-0.595985	0.09286992	0.456317	-0.7055771	-0.3482669	0.181225	-0.39705524	-0.1735901	-0.836694	0.023929	-1.042632	-0.259227	0.723737	-0.22569568	-0.334579	-1.213274	-0.4379006	0.435271	0.301871	1.198752	0.361736	-1.065165	-0.235377	-1.341687	-1.354348	-0.167948	-0.224163	0.120405	0.002719	0.149728	0.303288	0.777882	0.306422	-0.053304512	-0.8878489	0.20948033	0.199977
YHR178W	-0.17211531	-0.98364997	0.33159357	-0.15546541	-0.4792591	-0.26018327	-0.5464494	-0.02131049	-0.773378	-0.843958	-0.080540925	-0.8281562	-0.29981878	-0.60698485	-0.237751	-3.329765	-1.544004	0.100808956	-0.188407	0.008160694	-0.710922	-0.2854337	-0.20533651	-1.4155513	0.30840537	-0.5238764	-0.22749819	-0.44639385	-1.3303086	0.022302587	0.1444189	-0.054351773	-0.09414488	-0.43414614	-0.8313177	-0.07459432	0.28538236	0.1779628	-0.024895983	0.44191742	0.35033572	0.31054398	-0.03978795	0.46869493	-0.10461157	-0.937341	0.248688	-1.155428	-0.068326674
YFR040W	0.6016909	1.297134	0.856305	0.626357	0.10725	0.768438	1.215356	-0.258449	0.645821	0.571727	0.073504	0.379115	1.061859	-1.478747	0.800523	-0.19138	-0.080014	0.288792	-0.260951	0.541612	0.54225534	0.18224506	0.31680337	-0.254723	0.7987387	0.694054	-0.032197926	0.3567378	0.619996	0.13956189	0.42103094	0.16174208	0.35727215	0.16029932	0.22963478	0.4154684	0.21176894	-0.4194927	0.4278416	0.5168711	-0.26026687	0.07397727	0.13812317	0.36688715	0.5462534	1.953926	1.393851	0.828238	0.111299
YIL153W	-0.20648709	0.15333712	0.16024	0.5413377	-0.09273916	0.103174396	-0.40253997	-0.10066296	-0.4799722	-0.4581523	-0.463723	-0.52475864	-0.31021446	-0.70048535	0.06755359	-0.95599616	-0.30504987	0.161462	-1.3771474	-0.40959287	-0.038759	0.184602	-0.933409	-0.442417	0.356442	0.093610935	-0.291806	-0.982241	-0.7076629	-0.314199	0.532618	0.23150375	-1.072633	-0.881613	0.071384	0.189082	0.159497	0.526166	0.596221	0.16068852	-0.497648	-0.879315	0.28192	-0.319577	1.775255	-0.048081152	-0.37492365	-0.9220056	-1.393313
YGL066W	-0.480085	-0.34204802	0.44815	1.176349	-0.14775059	0.515788	-0.124739565	0.26503235	0.1614101	-0.600674	-0.277693	-0.22719061	0.07028169	-1.220277	0.33801717	-0.47267202	0.074568	0.058871	-4.807883	-3.440902	-0.483477	0.546172	-0.492892	-0.3595059	0.375001	-0.075087	0.336685	0.070133	-1.5878481	-0.013358868	0.296678	0.48481	0.272077	0.16229129	-0.350327	0.027712772	-0.62493	-0.434183	-0.73363	0.412426	-0.375424	0.856148	0.208974	0.400943	-0.568992	1.1808212	2.053951	0.022144	-1.040468
YCR009C	0.26181275	1.536799	0.693138	0.628318	-0.98969	-0.132223	-0.307211	0.442354	0.125733	-0.757792	0.057471	0.09397	1.400605	-0.276027	-0.190673	1.10487	-0.242387	2.03967	-1.251058	0.579987	-0.6142533	-0.9303461	-0.59375113	-1.1295472	-0.43673566	0.854821	-1.1412638	0.13557006	1.541454	-1.2824426	-0.9653177	-0.662153	-1.5136026	-0.63527375	-4.903774	-0.48848334	-0.37892	-0.452812	-0.07460704	-0.66862786	-0.3940839	0.737732	-1.3415778	-1.2949394	-0.60454714	-1.684166	1.151978	1.178453	-1.66044
YLR337C	-0.73605376	0.6771606	0.19377723	0.016468922	0.20093718	0.0047811656	-0.32342988	0.12488861	-0.726567	-0.699214	-0.6492686	-0.55712694	-0.32332614	-0.58775115	1.276233	1.95992	2.293952	0.22601235	-0.661418	-0.94473255	-0.23444869	-0.37972334	-0.07164391	-0.33143297	0.03734806	-0.71720266	-0.4997651	-0.3434647	0.10879975	-0.18905492	0.25357705	-0.0010759601	-0.64147323	-0.10404722	-1.6447879	0.17501852	0.0033798718	0.08400945	-0.29262513	0.27413955	-0.24554256	0.067084506	-0.77560693	-0.39158565	0.65673715	0.711892	0.899466	-0.881588	0.32136846
YFR019W	0.441346	0.46914703	0.091725	-0.094346	0.6482084	0.6789063	1.0218987	0.3171736	0.982263	-0.12399032	0.223972	0.40902	0.2690539	1.311597	1.430297	2.721337	1.116271	-0.12691051	0.015054236	-1.0650558	0.681178	-0.062135	0.209402	0.19504265	1.503254	0.10445685	0.511611	0.54162407	-0.16014715	0.3565225	0.233423	-0.073056	0.062989846	0.38518554	0.097823	0.35959545	0.050448	0.8728788	2.112625	0.366768	1.653209	-0.3104864	0.542718	0.819799	1.0216646	2.21446	2.447578	2.522365	0.30936
YBR255W	0.2642126	1.667546	1.745908	0.476869	0.230563	0.544067	0.276728	0.259013	0.771948	1.540498	0.680141	1.175251	0.579582	0.054221	-0.223121	1.734921	0.549481	-0.129962	-0.039734	-1.481999	0.5874711	-0.20859347	0.32077473	-0.20051098	0.93364114	0.343769	-0.13581485	0.50259227	1.341866	-0.44806656	0.25843716	-0.09427485	-0.061190303	0.08125464	0.53607154	0.36020488	0.68362755	0.1747098	0.7416367	0.55181044	0.06079017	0.4980818	-0.4940688	-0.89415705	0.41206115	0.802585	1.522804	-0.2844172	-0.108568
YHR151C	0.28400335	2.342154	2.110903	0.981982	1.259676	1.00329	1.338356	0.863594	0.856988	0.69879	0.814086	1.574882	0.799238	0.654535	0.419179	0.744699	1.564923	1.035737	1.263283	1.123426	0.16485442	0.5995101	0.581646	-0.17243497	0.852321	0.153993	-0.07455896	-0.16622758	0.8377	-0.22595252	0.3592466	0.30178097	-0.34183404	-0.31515867	0.5071744	-0.11836558	0.24542724	0.1904449	0.1605291	0.24107218	0.07275247	0.36847925	-0.1212321	-0.24688643	0.2685332	-0.025362	1.155106	0.518499	0.976968
YBR289W	0.39994007	1.211825	0.424137	0.923081	0.98896	1.262183	0.771924	-0.027838	1.368983	0.227324	1.36772	0.763339	1.363299	3.219752	1.033269	0.826989	0.568778	0.964133	0.057729	-1.604025	1.033291	0.568029	0.93224925	0.51704955	0.8355345	-0.026159327	1.0467253	0.8698502	-0.043496	0.5517858	0.663748	0.7045017	0.69421226	0.6950084	-0.10677994	-0.1296126	0.61007357	-0.0040639774	-0.045325663	-0.017855696	0.8215376	-0.1730653	0.5387077	0.5781939	-0.3069338	0.786385	0.829643	-0.2431448	-0.37412184
YJL176C	0.54674804	2.229905	0.850936	1.441701	0.115966	1.589404	1.912213	1.996537	2.332463	1.248392	0.923683	1.199135	0.412267	1.183356	1.674461	2.038038	1.745074	1.474515	-1.722568	-0.606938	0.3566407	0.3980598	0.3814217	-0.3881987	0.8143417	-0.27948302	-0.051595744	0.23650505	-0.669798	-0.008728533	0.16432592	0.4020383	0.3369752	0.2965925	-0.045596823	0.2683425	0.4566943	-0.61099184	0.13793163	0.64153296	0.24924529	-0.32594305	-0.10575899	-0.31154644	-0.76575947	1.852632	0.597138	0.6454186	-1.073715
YBR089C-A	0.073582225	-1.0230705	-0.1165153	-0.5290618	-1.3241042	-1.7884089	-2.510961	-1.2864549	-0.317581	0.860601	0.12269516	-0.24069677	-0.08212088	0.4437685	-10.0	-0.449959	-0.209085	0.1460966	-0.387913	-0.3891777	1.2265129	0.38123584	0.10932748	0.65252954	0.6673426	-0.30348426	-0.2381501	0.15903455	-0.52404004	-0.0058743954	0.3988764	0.9939443	-0.11006029	0.06704085	0.5368655	0.26914388	0.5326454	-0.18427274	-0.1604818	0.6826402	-0.13996273	0.53135663	0.022430168	0.16668123	-0.5022507	-0.914062	-1.629766	-0.310847	0.07913155
YDR127W	0.25202832	-0.46287185	-0.062316	-0.55124205	-0.423157	0.12914392	-1.3820157	-1.0320638	-0.848371	2.30577	1.750881	-0.31059486	-0.2929887	0.6440229	-4.467966	-0.00901	0.889076	1.452615	-7.044062	-4.007882	0.344539	-0.089343	-0.367107	-0.129262	0.476728	0.07614	-0.820195	-0.151029	-0.87263954	-0.410288	0.316074	0.44203293	-0.291205	-0.554344	-3.989816	-0.497058	-0.688193	-1.728178	-0.678238	0.03857299	-0.809613	0.951288	-0.810516	-0.269709	-3.847928	-2.704556	-0.944883	-2.829443	1.537356
YMR112C	-0.056342937	0.060523152	0.7200491	0.5309696	-0.60857195	0.14216655	0.037018325	0.609058	-0.06874786	-1.124996	-0.2610983	0.44681075	0.69106364	0.097288676	0.25407115	-1.7229637	-1.613507	1.091587	-0.073749	-1.4818078	0.49297857	0.18418069	-0.23716046	0.124944724	0.30734393	0.318772	-0.24517246	0.046737723	-0.13881886	0.068551295	0.196531	0.16997102	-0.014316631	0.06499419	-1.642682	-0.6790663	0.09246813	-0.354493	-0.3557214	0.21001352	0.05929794	0.499475	0.11336551	0.07349409	-1.2332985	0.8201861	-1.0041244	0.643908	-1.194201
YPL226W	0.34303537	1.533947	-0.272307	0.579359	0.852424	0.228654	-0.315682	1.661678	0.545765	0.15432	0.362569	0.311055	0.061409	-0.986319	0.983112	0.708094	2.023713	-0.135671	-0.631133	0.376149	0.47896045	-0.036597665	0.63823235	-0.9366748	0.6506793	-1.251504	0.61280626	0.23536834	1.089921	0.42255884	0.41772175	0.7424688	0.045042098	0.63161105	-0.5483747	0.8241267	0.29905662	-0.85744363	0.4992281	0.85903656	0.16594827	-0.68514204	0.0935152	0.07248494	0.6199312	1.343706	1.152601	1.431283	0.0986813
YPR075C	0.5589069	0.2999797	0.47922444	0.14454032	0.9183932	0.590154	1.0328306	0.35508603	0.279153	0.209139	0.071709834	0.20299032	0.15230912	0.20581678	0.06737624	0.746673	1.455184	0.63551074	0.207595	0.3900862	0.29248023	-0.02031856	0.43794435	0.014408667	-2.407797	0.66739416	0.050115474	0.03293856	0.05757983	0.30693606	0.32633233	0.09401171	0.34437135	0.2737071	0.1447843	0.29497558	0.13350105	0.33765128	0.43693373	0.39119884	0.16043144	0.29928395	0.35227877	0.37357256	0.6534979	-0.9097	-0.387402	0.622403	-0.11023891
YPR120C	0.080855	0.00971143	-0.454347	-0.563716	0.12446783	0.23454453	0.24607868	0.2940331	0.21985458	0.2849971	0.798227	0.34765327	-0.007982609	0.537511	0.5808324	0.42484334	0.68532854	0.3730819	-0.096946135	-0.733766	0.14517	-0.040438	0.121807	-0.28310874	0.769587	1.053859	0.548926	0.711824	-0.37878296	0.029147746	0.549002	-3.310906	-3.313828	0.076650046	-1.354833	-0.030750811	0.419448	0.2982536	0.212804	0.033263	0.379001	0.09575047	0.773559	0.552741	0.5341749	0.24414994	0.08036694	0.12773648	0.672728
YFR036W	-0.005967	-0.18075396	-0.714033	-1.282541	0.45699683	0.32272834	0.37366527	0.11016239	-0.4615407	-0.487025	0.482605	-0.3185781	-0.21001081	-0.916865	0.214074	-1.1558961	-0.051253	-0.026414	0.182311	-9.528448	0.386329	-1.286057	-2.157507	-0.45424178	0.653322	-1.216777	-0.130347	0.08106	-0.38491386	-0.0383007	0.205967	0.016976	-0.49469	0.33871183	-0.907921	0.4486927	0.63038	0.032879	-0.991662	0.661183	-0.132801	-1.265092	0.695627	0.504764	0.32768086	0.699551	-0.654838	-0.180408	-0.206369
YJL122W	0.27766836	0.1135906	0.6006336	0.42841277	0.69818157	0.56030154	0.46413356	0.59768283	-0.157316	0.12839	-0.109831594	-0.03435457	0.08729266	-0.01917932	0.934418	0.29647064	0.539727	0.1904386	0.122631	-0.11181755	0.3253919	-0.18161574	0.60117745	-0.29274172	0.44178247	0.0934956	0.008392255	0.06718947	0.13954164	0.23709913	0.20308723	0.0018859197	-0.20135887	0.17202915	0.24299437	0.29393294	0.03131264	0.37886164	0.6525929	0.38518962	-0.085754916	0.64678645	-0.3492327	0.39239562	0.7415762	0.278705	-0.502574	0.391593	-0.3880007
YMR275C	0.22543205	0.06480144	0.26569924	0.19909498	0.12134334	0.122652195	0.009346798	0.56419885	0.145377	-0.015792	0.13688254	0.13749056	0.23860739	-0.05861304	-0.207233	-1.262389	-0.100194	0.07918359	1.103751	-0.18172374	0.33666164	0.0059151715	0.2819871	-0.089908384	0.06697491	-0.7580278	-0.21924095	-0.21093301	-0.0142363515	0.22392377	0.11960238	0.48417014	-0.35719222	-0.1766272	-0.2158427	0.37534606	-0.14598899	-0.07884646	0.079519324	0.6559445	-0.26996955	0.77017057	-1.0597265	0.30296907	0.36775008	0.718588	-1.21879	-0.184742	0.054210994
YAL040C	0.046961	-2.311925	-1.611759	-2.799836	0.491365	1.96799	-0.444028	0.611757	0.613546	-0.186045	0.280042	-0.783754	0.375543	-1.570979	0.638411	-1.248584	-1.577201	1.614359	0.528101	-0.285029	0.635544	-0.204003	1.253776	-0.268426	-0.147395	0.011396	0.712608	1.644324	0.211595	0.131275	0.542498	1.245036	0.339827	-0.494665	0.648946	0.597808	0.410262	0.989463	-0.245035	0.776373	0.203633	0.27446	-0.366212	-0.172156	1.672317	1.842556	1.450207	1.171825	0.446272
YER167W	0.22693257	0.05988467	-0.328361	-0.47503796	-0.01336518	0.077617384	0.50896037	-0.23878475	-0.36479288	-0.55150896	-0.05456	-0.03559574	-0.4976475	-0.15651818	0.24084595	-0.29939663	0.11072013	0.805928	-1.0085608	-0.3294231	-0.417043	0.380692	-0.20222	0.18558	1.173863	0.26336384	0.123824	0.716345	-0.2054878	-0.225998	-0.389877	-0.49149445	0.16217	-0.71744	-0.325607	-1.470029	-1.249804	-0.39802766	-0.713355	-0.25801924	-0.353967	-0.033917	-0.6444479	-0.777328	0.220818	0.17692235	-0.11142748	0.038599677	0.197174
YMR039C	-0.20430052	-0.1354357	0.47689354	0.038827885	-0.2331832	-0.0660097	-0.08589291	-0.42001843	-0.316914	0.16278172	-0.17528261	-0.36754853	-0.29542935	-0.3450413	-0.25326157	-0.164365	-0.100628	0.4920288	-1.0120151	0.31634602	0.2882864	0.01864648	-0.307672	0.27174735	-0.011911541	-0.3026249	-0.36364666	-0.42053717	-2.109613	0.06287907	0.07116552	0.19387676	0.035550557	0.03746642	-0.28073326	-0.048804957	0.30637538	0.12367117	-0.2111618	0.33579743	0.12745102	0.2317964	0.04307125	0.0491001	0.097412765	-1.459265	1.381893	0.420896	0.48468897
YFL039C	0.25342664	-2.0343332	-0.4342	-2.2563362	-1.5782539	-0.6283517	-1.6466973	-1.3348496	-2.749192	-0.623838	-0.29915944	-1.253578	-1.340123	-0.8182111	-1.064164	-3.077028	-1.081182	1.033254	0.661838	0.57546806	0.25571886	-0.17727347	0.12862769	-0.30117133	-0.20405075	0.11665454	0.09686738	0.32915258	-1.1803757	-0.24639767	0.24150519	0.29178953	-0.21581435	0.3535027	0.031992406	0.41076428	-0.006909134	-0.390942	-0.060277414	0.37965408	-0.32272813	-0.326281	0.10532152	0.0730592	0.07076135	-0.7372875	-1.008478	0.102013	0.332402
YLR102C	0.120902	0.6118676	1.061336	0.684927	0.38700238	0.4207153	0.7575412	0.1723344	0.14468706	0.30382323	0.889955	0.2870788	-0.30719247	0.513597	0.4194658	0.036741946	0.21680555	-0.223233	0.010753568	-0.662657	0.198631	0.545271	0.234435	0.245121	-0.682873	0.320503	-0.070558	-1.009883	-1.1713848	-0.442152	0.305001	0.165883	-0.069564	0.244013	0.091687	0.024932	-0.434818	-0.188376	-0.423832	-0.181707	-0.099572	-0.370783	-0.191056	-0.928562	-0.679975	0.21586403	-0.2704466	0.48272347	-0.897741
YNL068C	0.40890026	-0.13688247	0.5997429	-0.46924362	0.19127776	0.33489656	0.3973132	-0.29674572	0.033919	1.348351	0.49396577	-0.19948892	-0.32718518	0.5716393	-1.350159	0.719616	-0.791389	0.59729075	0.044649992	0.009145828	0.5150526	0.06847075	0.4775089	0.40751052	0.8631944	0.34915102	0.38471845	0.38484183	-0.24745362	0.50126714	0.70100534	0.32173142	0.919873	0.60750675	0.4570042	0.396141	0.16297136	0.7683587	0.20400196	0.4925443	-0.00866056	0.87498915	0.75115484	0.30151704	0.5490739	-1.110698	-0.8877239	-0.093127	0.1673391
YCR092C	0.090413	0.8992023	1.089955	1.414112	0.54759794	0.7490834	1.0931857	0.40485802	-0.119803585	0.3149899	0.484702	0.4059636	0.054709814	0.098319	0.67150056	-0.27393216	0.5232234	0.39106953	-0.5287773	0.30864263	-0.348615	0.331691	-0.02898	0.15152903	0.355554	0.5960153	0.004329	0.2078	-0.616796	0.12596913	0.014471	0.585887	0.760277	0.075035214	0.804899	0.04631578	0.575824	0.15716118	-0.145594	0.712207	0.870579	0.10950981	0.330896	0.171437	0.44278625	0.008840742	-0.47766542	-0.2213143	-0.660312
YDR505C	0.274545	0.5433757	0.82151	1.206653	0.36430785	0.35090336	0.26906756	0.3144669	-0.9028559	-0.3435463	0.366216	0.3856911	-0.07510548	0.749981	-0.37689468	-0.9137923	-0.64793295	0.667584	-0.56458294	1.305987	-0.280915	0.594516	0.245617	0.556149	1.324348	0.27593416	0.347368	-0.762822	-0.14758484	-0.220378	0.303875	-0.333458	-0.218174	-0.167149	0.154011	-0.631335	0.261339	0.780552	-0.057365	0.38598	0.341135	-0.45188	-0.09831	0.507804	0.200042	-1.1057119	-1.1541461	-0.3979136	-0.32974
YOL104C	0.552512	0.19875804	-0.223482	0.177514	0.55866987	0.30196565	0.6709203	0.29032117	-0.1659441	0.0026322783	0.081446	0.20573968	-0.006656476	-0.216586	0.54909414	-0.850622	-0.19433862	0.263821	-0.034618374	-0.31949264	0.506542	-0.014135	0.023028	0.50307	0.46003	0.17937678	-0.414806	0.421242	-0.13327955	-0.361261	-0.916782	0.340844	-1.417167	-0.150751	-0.16752	-0.881373	-0.026589	0.529381	-0.57559	0.643545	0.217357	-0.269913	0.29736	-0.071864	0.325776	-0.74387586	-0.9095087	-0.7139487	-0.462752
YDL164C	-0.30650613	0.5366918	0.222848	0.5074793	0.44303387	0.6923222	0.7040499	0.3801107	0.18916734	-0.092851	0.087044	0.036872778	-0.41279432	-0.5315973	1.247677	-0.40837	-0.187109	0.408249	-0.002717	-0.43776417	1.143506	0.477008	-0.364815	0.752825	0.917419	0.3676255	1.190105	0.079241	-0.4966986	0.207943	-0.248582	0.210307	-0.126223	0.1973	0.3449096	0.2066441	0.992163	-0.730845	0.371186	0.29603517	0.707653	0.873469	1.27915	0.761751	0.020799	-0.06810833	-1.141378	0.02259	0.422071
YOR217W	-0.1299668	0.45069164	0.918086	0.4976068	0.9367638	0.78338885	0.93599224	0.14287359	-0.16029248	0.38437968	0.395126	-0.031335045	0.09125969	0.33246467	0.5731186	0.058947623	0.35039917	0.204468	0.32609546	-0.0885915	-1.019712	-0.045392	0.93315	0.405225	0.223751	0.5095285	1.104378	-0.645821	-0.18980882	-0.247352	-0.544458	0.30183902	0.243972	1.210481	0.705074	1.152723	1.536602	0.212314	0.591351	0.033106707	-0.872575	1.182063	1.143538	0.808061	-0.219384	0.061979614	-0.54582417	-0.10367204	0.602293
YOR341W	0.102527484	0.198827	0.020521	0.78999835	0.11927321	0.3114055	0.090739995	0.0360654	-0.946333	1.190719	-0.087622	-0.092812136	-0.1793254	0.20556666	0.48372	-2.067384	0.476135	0.700565	-1.365064	-0.6452412	0.64402	-0.003638	0.18254	0.22467	0.74674	0.61369145	0.569707	0.003868	-0.13241494	0.597625	-1.047403	-0.5455085	0.458287	0.907946	-3.744752	0.157674	-0.32984	1.224653	1.390062	0.22011109	0.730548	0.713299	0.493555	0.5191225	-0.567934	1.403804	0.004407	-0.976336	0.655819
YER123W	0.07675846	0.74305564	0.632202	-0.2278856	0.58195204	0.6388096	0.83520615	0.05923465	-0.48573092	0.08262668	0.715426	0.20699245	-0.18951619	0.15011051	0.69495755	-0.403453	0.40240285	0.53605	-1.435579	-0.5465354	0.294661	0.759128	0.480921	0.608932	0.226829	0.26445982	0.058583	0.632272	-0.49926513	0.387365	0.14189698	0.27785817	-0.304283	0.705756	-0.485832	0.423707	0.342109	-0.205155	-0.15741	0.15078528	0.430297	0.141167	0.363756	-0.359821	-0.223206	0.003370002	-0.20436558	0.15613544	0.386141
YER125W	0.06721497	0.77761835	0.20119628	0.7077491	0.9690129	0.5036803	1.2344513	1.0232095	0.680995	1.352347	-0.8413328	0.38867375	0.5859317	-0.20535123	1.809296	-0.42477	-0.203714	-1.648838	0.070047	-0.54722387	-0.17427342	0.094717026	0.39682975	-0.090633124	0.005757524	-0.7218406	0.08376572	0.28649527	0.38120747	0.13546093	0.52237713	-0.11248006	-0.032541253	0.24478568	0.456156	0.5250188	-0.2657513	0.171998	0.2339976	0.01206609	-0.24223165	0.221508	0.86043006	0.25237074	0.3621817	0.197852	2.161511	-0.314984	0.275553
YKL018W	0.12907293	0.41278765	0.9087004	0.035508	-0.2552601	-0.65664655	-0.1106486	-0.6162251	-0.0044835918	-0.35798472	0.8035453	-1.0238464	-0.15389824	-0.0698745	-0.391219	-1.043608	0.323117	-1.890512	-0.653209	-3.3808584	-0.1257199	0.027284306	0.0071749254	0.84680086	0.9436396	-0.037781034	0.6843776	0.12871112	-0.48700246	0.4230098	0.429166	0.34135315	0.38126796	0.8658864	-0.89282715	0.45027575	0.9222278	0.47761315	0.9089603	0.75819504	0.08849772	0.539437	1.170028	1.0111711	0.52036065	0.8125186	2.189503	-0.382001	0.038267
YKL144C	-0.15899494	0.5730979	0.61126846	0.6585851	0.243599	0.59607756	0.38124204	0.119150095	0.18943775	0.218906	-0.03560457	0.2369705	-0.18479367	-0.7198659	-0.127761	-1.55391	0.526059	0.013883	-0.141644	-8.696307	0.4699336	-0.034105834	0.023615574	0.4719188	-0.12666875	0.120240696	0.26834735	-0.21233474	-0.67021376	0.20983692	-0.32842463	-0.006763158	-0.29430753	0.18501371	-1.614723	0.2048089	0.41236433	0.811178	0.053408105	0.21534492	0.012527358	0.928238	0.25675005	0.42026234	-0.40687284	-0.586288	1.530909	-2.426469	0.630421
YPL254W	0.01619116	0.65298474	0.25573617	0.055596463	-0.0077410773	-0.49566874	-0.17712945	0.45005584	-0.3031262	0.725719	0.6262937	-0.40875697	-0.022985877	-1.5293361	0.715583	-1.0426185	1.130805	1.15445	0.615453	-4.7883463	-0.93430936	-1.162863	-2.0131054	0.071862526	-0.64641136	-0.7212848	-1.3747923	-1.4795654	0.46180063	-0.04160463	-1.5631764	-0.6525995	-1.7746472	-0.45981643	-2.466777	-1.3668709	-1.7032197	-0.469177	-0.9864688	-0.735263	-1.588115	-0.310671	-0.08267602	-0.180405	-0.76668906	1.608291	1.672958	2.167968	1.230878
YOL001W	0.6377058	-1.273815	0.32599345	0.110943	0.529635	0.120476	-0.116958	0.730896	0.174271	0.388046	0.62994	0.723028	0.011602	0.955325	0.503809	0.3012	0.307825	-0.181626	0.4746	0.081935	0.49349627	-0.11792159	0.52896196	0.1277042	0.6304406	-0.1551288	0.31518233	0.4037785	0.726385	0.16325901	0.5031337	0.13840137	0.19364329	0.44458026	-0.25404054	0.2891124	0.22268319	0.3701274	0.4449247	0.2511522	0.120818004	0.14935045	0.3896697	0.3520777	0.2546138	0.015734188	0.849946	-0.6020974	-0.77761704
YHR090C	0.20506622	-0.18992749	0.47566998	0.30711392	0.1868817	0.06283696	0.58507013	-0.22091022	-0.063247286	-1.482385	-0.45237046	-0.89272684	-0.6477232	-0.30230576	1.119745	-1.4440272	-0.546303	-0.880773	-1.8395767	-0.4762841	0.65937674	0.7034818	0.6831947	0.7891744	0.53916353	-3.023064	0.30231696	0.32947522	-1.1755673	0.66073143	0.6728964	0.31897733	0.47948387	0.36165848	0.064073	0.6771893	0.46401158	0.62485236	0.9484901	0.22988136	0.72626525	0.863981	0.5415126	0.43330514	0.98731947	0.205869	0.565776	-0.172547	0.14647
YML106W	0.4055708	0.424442	1.106978	-0.185881	0.640536	0.890216	0.65498	0.660501	0.718405	-0.191339	0.274094	0.119269	-0.544509	-0.389032	0.560957	-0.48577	-0.40599	0.574649	-2.489219	-0.801748	0.41865736	0.32160655	0.11615891	-0.35318485	0.7065768	-0.6605041	-0.015152969	0.29344067	-2.077368	-0.7532921	-0.12583834	0.059949137	-0.49510378	-0.5303624	0.15657303	-0.15350142	0.34464017	-0.23317172	0.16644278	0.15094858	0.12396065	-0.087221295	-1.026935	-0.31168386	0.02208653	1.441226	0.539894	0.6858507	-0.16770072
YPR110C	-0.49151838	0.0055106124	-0.51448107	1.1225431	0.01409811	-0.016239405	-0.2831772	-0.39989844	2.044882	-2.213966	-1.575969	-0.27628115	-0.35212538	-1.1481507	-3.507609	-8.66735	-0.363129	-2.238096	0.682099	-9.271982	-0.7616837	-1.3144014	-0.25098008	-0.81465733	-0.9578197	-0.44647014	-1.6312253	-0.7391187	-1.2557043	-0.4616445	-0.8103686	-0.44615814	-1.4562739	-0.49254668	-5.286987	0.33322787	-0.7550032	0.451783	-0.98629653	-0.46346176	-0.84550774	-0.101099	-0.72532964	-0.2530259	-0.041166157	1.081349	2.21169	1.067765	2.527611
YJR119C	-0.38994068	0.12697119	-0.78334296	0.067999676	-0.054273147	0.3790932	0.5434281	-0.18925697	-0.9905522	0.07533	-0.51566356	0.016424872	0.020565685	-1.2246288	-0.29126	0.55678	-0.190441	0.128159	-1.20703	-0.70207405	-0.048739452	-0.16984332	-0.3789921	-0.13731466	-0.03354426	-0.97504634	-1.1097434	-0.21398072	-0.17590411	-0.15195033	-0.609325	-0.5197624	-0.63268065	-0.78312534	0.628374	-0.054811325	-0.28560627	0.436145	-0.2087475	-0.78480566	0.22048509	0.702266	-0.61574924	-0.7893114	0.21129942	1.291441	-1.009375	0.489729	-0.588508
YKL112W	0.85848725	-0.08690689	0.74961406	-0.50995725	-0.27690145	0.33026636	0.11346126	-0.33926067	0.204709	1.456347	-0.018419785	-0.7744562	-0.931622	0.026515597	0.692274	-0.045066	-0.162713	-0.061648	-1.408608	-0.8938895	0.2560463	-0.4710271	0.39792445	-0.14070132	0.34710616	0.6184076	-0.30103517	0.34383157	-1.5133767	0.103174254	0.6346026	-0.8061813	-0.09930198	0.32098106	-1.656185	0.110260226	0.23536229	0.471514	0.3334688	0.2642913	0.21196899	2.09E-4	0.1253083	0.72476315	-0.07418638	1.130746	-1.964257	0.511458	1.46516
YLR218C	-0.738187	0.33842927	0.260479	1.148387	0.4534251	0.4989528	0.4559874	0.32702115	0.0701824	-0.64628226	-0.18108	0.21375062	-0.33213785	-2.662461	0.6401158	0.14249447	0.7787938	0.432999	-0.3088171	-0.301772	-1.085347	-0.172683	-0.034069	0.395261	-0.923135	0.35245243	0.10019	1.038472	-1.5444664	1.040035	-1.823636	-0.918209	-1.425743	0.710283	-1.035112	1.002705	-0.752321	-0.605049	-0.271695	-1.799013	-0.426328	-5.088465	-1.900296	-0.296578	-0.441243	0.0045199054	-0.017438909	1.0022658	-0.540241
YLR263W	-2.173984	0.44111264	0.565251	0.16581	-0.010489651	0.42025205	0.3158015	-0.2059041	-0.62293416	-2.740707	0.125115	-0.2281807	-0.49911237	-0.330331	0.377566	-0.488159	-0.024289051	0.739744	-1.5289084	-0.5244363	-0.199877	-1.017955	0.593197	0.452003	-1.4834094	-0.25020108	-0.203674	0.394259	-0.78956854	-0.558975	-0.879724	0.285968	0.474476	0.088868	-1.013042	-0.032054	-0.048601	-1.756947	-0.227364	-0.221431	-0.447894	-2.087825	-0.419847	-0.992046	-1.017179	0.379196	-0.437604	1.671824	0.369251
YPR186C	-0.18018189	0.027863912	-1.1710984	-0.43889126	0.16324826	0.20470206	0.120360866	0.514751	-0.227429	-0.614231	-0.40604112	0.09654483	-0.14469694	-0.5490601	0.700683	-1.465993	0.49118	0.275959	-0.816965	-0.032328002	-0.14498845	-0.21192695	0.06834817	-0.28070068	0.21429834	-0.074787326	-0.14330286	0.492539	-0.0905166	-0.13815995	0.1153308	0.20228244	-0.74059546	-0.34889454	-0.77817	0.16007668	-0.2092482	0.115662	-0.3448925	0.23108865	-0.2884472	-2.506056	-0.33112144	-0.44926572	-0.3688607	2.404242	-0.012121	0.431778	0.537812
YPR187W	0.56755877	0.6246684	-0.3072592	0.78674704	0.59772354	0.8196376	0.8305527	1.0966907	1.261566	-0.77559	-0.038224246	0.6460889	0.41795918	-0.52791935	0.573682	0.6633422	0.186918	1.376684	0.513012	-7.9093757	0.599203	0.51375747	0.89114004	0.2196436	0.58198017	-0.10111734	0.09010842	0.38443276	0.023075495	0.3666014	0.52081126	-0.020999005	0.10690558	0.31224322	-1.63257	0.44008008	0.43361145	0.713491	0.7321487	0.60325676	0.40810698	0.77003455	0.08207827	0.58981407	-1.3141469	0.916262	-1.991415	-0.166738	1.332675
YAL027W	0.381563	0.4547273	0.496802	1.096975	0.67120373	0.5675103	0.4670145	0.42738134	-0.5001263	-0.085714094	0.160319	0.24229161	-0.10209583	0.011632	0.4263215	-0.29806724	0.09205558	0.768392	-0.47760546	-0.040083952	0.37939	-0.05791	-1.517649	-0.493461	0.827318	-0.3590352	-1.143049	-1.240468	0.26709324	0.544657	0.673577	-0.725244	-1.575166	0.842675	1.444923	0.716587	0.768572	0.255672	1.747567	-0.1932	1.091774	0.283649	0.867038	-1.102908	0.9064753	-0.30205768	-0.39989588	-0.834628	-2.796423
YJR021C	0.61487	0.3194009	-0.459364	0.803461	0.7277962	0.6753101	0.8987064	0.4983005	-0.26296395	0.32180342	0.94271	0.6041358	8.39869E-4	0.13091	0.94700086	0.23143144	0.6632124	1.103257	0.11481846	-0.3323436	0.379865	-1.001405	0.196275	0.187131	1.829103	0.49617472	0.613623	-1.249533	0.50957054	0.123819	2.115237	0.932252	-0.189468	0.166546	0.477206	0.131198	0.91731	0.63969	0.264201	0.662077	0.384284	0.575329	-0.022253	-0.82929	0.267503	-0.16383895	-0.59311604	-0.09459457	-1.307436
YDR097C	0.27104	1.1560246	1.727876	1.983068	0.9468601	1.0966706	1.2670956	0.7761523	0.18453793	0.69438714	1.045443	0.6975906	0.89922917	-0.137956	0.9746163	0.16235632	0.66829187	0.667618	-0.042844877	-0.0433063	-0.0622	0.15709	-1.807032	-1.573683	-0.531872	-0.17961401	0.340142	0.263495	0.5977216	-0.29206	0.449217	0.133256	-0.344653	-0.086965	0.379165	0.653761	1.202896	-0.128508	0.881808	0.842903	0.781624	0.145097	0.18507	0.948269	0.180878	0.34428462	0.2920977	-0.38816425	-0.62272
YBR275C	0.261056	0.89250106	1.669337	1.313031	1.0460813	0.78799325	0.8596058	0.68944466	-0.20698263	0.30868638	0.096502	0.37491465	0.7304181	-0.330348	0.8705404	-0.23953079	0.5014233	-0.179676	0.055143666	-1.90932	-0.61939	-0.570198	0.301875	0.017686	0.883034	0.29990494	-0.04086	0.4909	0.0925733	-1.285071	-0.148282	-0.334428	-0.826465	0.855814	0.604593	0.423564	0.741686	0.071088	0.532005	0.589024	0.576624	0.269047	0.314473	0.568307	-0.097104	-0.31254318	-0.30312064	-0.29039392	-1.629461
YLR233C	-0.976763	0.21417984	0.14912	-0.008541	0.29770136	0.5909655	0.576027	0.5304257	0.013569404	0.69246906	0.92486	0.12539537	-0.24291128	-0.247373	1.0532647	0.07222841	0.7767421	0.132361	-0.23470654	0.358959	-0.051643	-0.175448	-0.083622	-0.649182	-1.569417	0.286835	-0.170233	-2.648548	-0.5633226	0.359575	1.346234	-0.485544	-0.750902	0.318041	-0.541148	-0.140371	-0.038128	0.792983	0.400688	-0.678375	0.035033	-3.729709	0.499859	0.067191	0.346808	0.25804323	0.2858284	0.03159183	-0.870253
YKR101W	0.179013	0.82130224	1.434277	1.109593	0.2483682	0.47305998	0.46220306	0.36834747	-0.43832347	0.15573639	-0.136672	0.23362702	-0.17276108	0.01879	-0.35068437	-0.23392504	0.40762937	0.615782	-0.24985015	-0.7173995	1.763757	-0.247759	0.908964	-0.304269	-0.915672	0.41247225	0.058119	-0.231374	0.108513996	-0.187157	0.630208	-0.2628656	-0.649508	1.427006	1.650773	0.591825	0.993676	-0.004736	-0.032358	0.458435	-0.006316	-0.178759	0.67943	1.093586	0.276326	-0.39678985	-2.036722	-1.1541039	-3.233713
YJL187C	0.06980701	0.95576304	1.047877	0.89293146	0.87848943	0.9979579	1.1154999	0.69310004	-0.33080214	0.26009092	0.432468	0.056855626	0.13445641	0.16025844	0.73872906	-0.09711211	0.5817213	0.972706	-0.65343034	-0.35857472	0.372846	-0.115434	0.726575	0.286678	0.318691	0.23506096	0.210212	-0.646564	-0.56972516	-1.192376	-0.362761	0.02831918	-0.838831	-0.737199	-0.144048	0.045598	-0.612043	-0.112454	0.385855	-0.10928032	-0.679058	-0.250805	-0.19199	-0.198327	-0.778363	-0.33282447	-0.41518068	-0.06466735	-0.787555
YLR079W	1.0180336	-0.371076	0.742752	1.36728	-0.084454	0.393292	0.481368	0.086095	1.229013	-0.492209	1.21488	1.47325	1.237748	0.057884067	-0.394465	1.143093	1.324967	0.610658	-2.231103	-2.160836	0.033419885	0.28270075	0.15235704	-0.6438264	-0.14844048	2.171537	-0.12832613	0.0113905575	0.831696	-0.35700607	-0.08118559	0.38023052	-0.7739108	0.04747924	-0.66672564	-1.6940376	0.43078187	-0.18040606	0.1574951	0.007301802	0.59349257	-0.5366676	-0.33499053	-0.04382798	0.0024503083	0.362647	0.91345	0.119505	0.493041
YKR072C	0.2396353	0.7592849	1.109665	1.2442844	1.0743469	0.84252775	1.0828565	0.6754777	0.169355	0.31134245	1.064158	0.12174571	0.65122086	0.40245986	1.5139277	0.32459235	0.81986743	-0.662193	-0.012890711	0.31514293	0.84570956	0.12388958	0.721029	0.654248	0.348285	0.663319	0.57242	-0.085491	-0.0190659	1.043403	1.031756	0.85688394	-1.092554	1.145856	0.617219	0.574675	0.708957	0.901922	0.529775	0.9946862	0.133129	1.107245	1.150827	0.784593	1.002132	0.50280064	0.23934197	0.55825937	-0.508717
YLR453C	-0.113544	0.6828668	0.969788	0.807639	0.7227411	0.59028065	0.8798759	0.41719455	0.10218219	0.23156834	0.204487	0.06306475	0.13066919	-0.479252	0.6905365	-0.45918927	0.3073071	0.655552	0.1645863	0.396744	0.083309	-0.763714	-0.182559	0.211997	0.618298	0.41591278	0.132134	-0.716725	0.3922301	0.366545	-0.392032	0.277973	-0.309008	1.917251	1.658973	1.084445	1.111085	1.022296	0.615614	0.667135	0.237686	1.427316	0.404282	1.194954	0.147867	0.19571984	0.15629166	0.13649602	-0.432897
YMR273C	0.1630304	0.2918287	0.729422	0.4706404	0.4036954	0.34348708	0.3630075	-0.07802962	-0.21689011	0.047855716	-0.10631	-0.34470582	0.053543463	0.13142347	0.36710683	-0.5247816	0.18652974	-1.322409	-0.42693943	-0.2859922	0.671626	0.532566	0.533293	0.330523	0.475355	0.66540086	-0.087363	-0.430851	-0.47313935	-1.144935	0.269596	-0.010336351	-0.134017	0.022512	-0.431883	-0.377914	-0.419419	0.225313	0.127412	-0.11038929	-0.337484	-0.127411	-0.318471	-0.7961	-0.772518	-0.05399622	-0.39433768	-0.03750858	-1.210163
YCL011C	0.9259419	-1.591575	0.295055	-0.244752	-0.190966	-0.647965	-0.408048	-1.482566	-0.8327	0.847102	0.055109	0.532696	0.230391	-0.798392	-0.841833	1.035824	0.50951	-0.393526	0.099155	-2.156375	0.5512023	-0.060240705	0.5254341	0.31327334	0.69836605	0.09113	0.64339286	0.504427	1.740756	0.621913	0.5710793	-0.17255686	0.744755	0.48421335	0.65987486	0.17198889	0.43407607	0.6147234	0.72920835	0.2741946	0.33317503	0.8063131	0.8720877	0.18805954	0.59221774	-0.923107	-1.25117	-0.944965	-0.047587
YGR275W	0.621487	-0.00296	1.010821	0.015084	1.57028	0.669834	1.818673	0.428048	-0.6847	0.318353	0.121997	-0.050045	0.403492	1.403587	1.533016	-0.532019	0.966292	1.14287	0.016483	0.417184	1.382513	-0.163162	0.962887	0.320364	1.650636	0.66889954	1.020734	0.79043	0.671637	0.396766	0.601427	0.225724	1.174742	0.99678	0.855595	0.604255	0.111099	0.817227	0.603663	0.860721	-0.378301	0.963603	1.624997	0.544093	0.502667	-0.659533	-1.624501	0.678052	-2.033567
YGL019W	0.08154	-0.071138	0.82476735	1.049159	0.263912	0.102206	0.189813	0.030958	-0.80555	0.069787	0.726288	0.303672	-0.485011	-0.698321	0.501645	-0.105059	-0.22155	0.132402	-0.250345	-0.197554	-0.099199	0.06698	-0.428392	5.1996263E-4	-0.390683	0.217757	-0.126753	0.183475	1.112902	0.33688435	-0.437002	0.435449	-0.186307	0.33992866	0.217233	0.351049	0.295465	0.54592735	0.04394	-0.662829	1.192125	0.47074297	-0.003945	0.895048	0.46037078	2.102255	0.294538	0.38185352	0.837148
YOR039W	0.438211	2.127187	1.032555	2.261176	1.397133	0.272214	1.226182	1.209581	0.945974	1.813415	0.263122	1.047904	1.120148	0.578131	2.496956	2.160976	-0.545455	0.884688	0.2903707	0.756323	1.397449	0.696684	1.476607	1.311772	0.49713	0.205309	-0.179789	-1.30821	1.908474	-0.10139887	-0.324523	-0.279784	-0.135833	0.499778	0.681754	-0.11920751	-1.102544	1.083052	1.026771	-0.619598	-1.110338	1.226619	0.592088	1.396244	0.05879362	0.557639	-0.524401	-0.489599	0.897446
YOL017W	0.69789267	3.296525	1.357469	0.513963	0.709928	0.738754	1.852062	1.340398	2.744828	0.859657	0.64834	0.584463	0.157268	1.506049	1.061064	0.862234	0.990979	1.084859	0.167702	-0.187196	0.69713986	0.3888947	0.671569	0.11647818	0.95007	0.870206	0.36560607	0.26417148	0.388673	0.006006572	0.5276436	0.44085076	0.21976782	0.19281104	0.087621465	0.4931101	0.3352441	0.6692249	0.43233767	0.26129708	0.1772339	0.21485342	0.29634455	0.1313616	0.7922148	0.042781	0.029443	0.08369261	0.718463
YOR043W	0.240297	-0.606057	1.822306	1.905358	0.803642	0.68228	1.420484	0.684244	1.514867	0.636964	1.193721	0.178263	0.193956	0.084172	-0.389646	1.33897	1.154434	0.60111	0.050718	-0.217494	0.727432	1.041599	1.037863	0.0055846516	0.260362	-0.036426	0.510961	0.7054543	-0.914258	0.3181066	0.203809	0.215591	0.450791	-0.014740788	0.740096	0.08667051	-0.090493	0.21583843	-0.302911	1.18483	1.225415	0.340718	0.781026	1.077988	0.12195574	0.374081	-0.607465	-0.080852	-1.59876
YPR007C	0.450396	0.26478675	-0.13368	-0.054838	0.5969145	0.26403645	0.6627868	0.2962498	-0.09880863	0.089135006	0.272816	0.19637936	-0.057628702	-0.223593	0.7140004	-0.08929047	0.5746581	0.32546145	0.0644458	-0.28556204	-0.044633	0.363976	-0.20931	0.4298103	0.124089	0.42805028	0.440274	0.140508	-0.27127153	0.4956568	0.587425	0.102466	-0.531278	0.25050876	0.191106	-0.045799684	0.443647	0.7690906	0.09025833	-0.027372	1.148069	0.43674362	0.301809	0.52953	0.7410906	0.2756131	-0.6104029	-0.110590324	-0.184705
YER178W	-0.08265985	0.621523	1.843323	0.843992	0.958952	-0.047436	-0.161685	1.2596	0.447206	-0.512593	-0.373587	-0.222153	0.597148	0.990718	0.709363	-2.391777	-1.153616	0.16475	3.000781	-0.482907	0.20335501	0.13124643	0.21844324	0.03204273	0.2252573	0.276805	-0.6423086	-0.09584058	0.912128	0.16328397	-0.45073208	-0.375878	-0.2753939	-0.19788055	-0.6745285	-0.22663948	0.14060462	-0.040029354	0.33418337	0.11765351	-0.4538925	0.044560615	0.5920361	-0.3965555	-1.0773574	-3.213435	2.086762	-2.173382	0.527889
YOR351C	0.164546	0.425501	0.767317	0.558282	0.48031396	0.7076042	0.2340397	0.51615596	-0.35816157	-0.020760026	0.064591	0.24194516	0.046419475	0.554059	0.30780917	-0.67740124	0.054114643	1.409587	-0.105296336	1.95699	-0.991523	-1.576834	-1.993631	-2.16759	-0.997509	0.628678	-0.019793	0.032451	0.2394136	-0.256952	0.475703	0.065269	0.781223	0.785932	0.673561	0.601303	-0.063324	0.552569	0.856165	-0.186406	-1.151498	-0.350059	-0.050869	-1.065479	-2.752672	-0.044735976	-0.60630363	-0.36034563	-1.192162
YGR108W	-0.056477	0.16386056	-0.321159	-0.423461	0.2724345	0.56970465	-0.030138114	0.4582237	-0.2150997	0.24108104	0.738086	0.3450773	-0.3055831	0.562408	0.44751218	-0.23902774	-0.23811531	1.042671	-1.1228038	-1.138369	-0.247576	0.195596	-2.544508	-1.708335	-3.846285	-2.6739	1.163783	0.04512	0.06698428	-0.383008	0.00996	-0.392157	-1.3460208	0.341549	-1.236007	0.403376	0.031567	-0.917183	-0.423011	0.970367	-0.256095	0.132667	1.229798	0.009828	-1.006957	-0.28712097	-1.2443466	-1.4092786	-0.83239
YHR120W	-1.4849238	0.088684805	0.30465004	-0.06683358	0.8162442	0.2576446	0.34365377	-0.03604435	-0.4513471	-0.76567173	-0.628251	-0.2635202	-0.42189026	-0.9737225	0.65301245	-0.56117547	0.11936304	0.011046	-0.40758717	0.5010678	0.7494317	-0.915295	-3.549399	1.052755	0.725489	-0.79363567	1.380217	-0.851334	-0.41656083	1.306513	1.675296	0.96369505	0.53792	0.278784	0.6007	-0.838999	1.065875	0.923462	0.818059	0.9854791	0.157653	0.377206	1.042849	0.191523	0.773509	-0.8445086	0.22635147	0.73469603	-1.475672
YAR002W	0.012984	0.101378	-1.085822	0.441024	-0.37002	0.193905	-0.169914	0.069347	-0.229171	0.154951	-1.007227	-0.352265	0.158466	-0.36445	0.491701	0.259004	-0.084143	-8.388155	0.526933	1.134033	0.835614	0.218829	-0.736169	-0.52647	0.30949	0.11481	0.135302	0.526515	-2.419664	0.157043	0.250226	-0.686144	-0.527953	0.593774	0.245101	1.161073	-0.161853	0.415934	0.879072	-0.564338	0.644009	-0.148184	0.927107	0.408377	1.086148	0.742009	-0.894904	0.642236	0.458014
YDL116W	1.5112202	1.064287	1.540133	0.22453935	0.6404947	0.5899386	0.58393383	0.5746582	0.27536774	-0.6241578	0.217017	-1.2673289	0.8520026	-1.0665216	2.283967	-7.282939	0.750169	-0.48232	1.158634	-1.0891179	1.88719	4.091681	1.443885	0.255495	1.879768	-0.38369474	1.810917	2.489324	-1.4591516	0.968995	1.92619	0.6793126	1.239784	0.5104222	0.1652	-1.739824	-1.191222	2.464271	1.38944	0.61588514	0.480566	1.27033	2.767078	0.588599	4.502638	-1.200495	1.582016	-0.994047	0.275979
YKR082W	0.05647327	-1.6087928	0.345376	0.16875976	-1.4956064	-2.8102596	-1.674492	-1.0950602	-1.2830167	-0.4726681	-0.241515	-2.421124	-0.75685585	-0.6847251	-0.5334249	-0.8980499	-0.8849169	-8.392428	-1.487776	-0.1905804	1.671623	0.634568	-0.863817	-0.107184	0.148716	-0.636289	-0.482366	0.244239	-1.8240136	0.485308	0.499005	-0.309596	0.985225	0.103414	-0.367677	1.373658	-0.54799	-0.32075	0.222457	0.18090175	0.565994	-0.477959	-1.175927	-0.161116	0.470478	0.42959085	-0.62187886	-0.28013933	0.363072
YDL013W	0.171333	1.4195869	1.407956	1.159301	0.7312537	-0.46737581	0.6210567	0.8349822	0.06180788	0.476529	0.507964	-1.9278855	0.11311146	-1.882028	2.176241	0.5405368	0.961813	-10.0	0.756924	-2.084754	0.833383	0.729378	-0.10455	0.282331	1.332232	-0.831345	0.276065	0.258481	-0.5038546	0.279565	0.283277	0.051954	0.882922	0.21289	0.472215	1.08194	0.378791	3.201453	1.599307	0.663155	1.211574	0.844357	-0.10691	-0.093193	0.640671	0.68022865	2.801442	2.588865	1.151739
YER116C	0.454122	0.13102329	-0.777883	-1.786545	0.5269886	-0.24176756	0.3257159	0.27629694	-0.11177483	1.321517	-0.1337	-1.2412995	-0.40506905	-0.887828	2.870427	0.4541593	1.668242	-7.378641	0.367937	-1.321275	-0.23594	-1.150612	-0.54377	0.021247897	0.304773	1.815427	0.250502	0.787728	-0.32417238	-0.1639965	0.026532	-0.990995	-0.645025	0.7947025	1.068927	0.28857192	-0.644028	2.645973	1.026513	-0.884856	-0.146137	0.673969	0.156954	0.608337	-0.03051053	0.985947	1.424903	2.605913	0.812355
YIR008C	0.49071363	0.20853609	-0.678375	0.6348486	0.3126588	0.28175983	0.58183944	0.45908406	0.511777	-0.679877	0.5138304	-0.47486308	0.76264787	-1.8028821	3.077295	0.073651	0.495119	-2.465534	1.479855	0.00961686	0.65489	0.9898666	-0.532381	0.858697	-0.863448	-1.344315	0.027006	-0.511452	0.007554211	0.422278	0.331853	0.3492438	0.411518	-3.016165	0.787765	-0.50068	-0.861571	-1.079769	0.155776	0.050540056	0.759008	-1.353501	-0.392299	-2.582817	0.730949	3.286365	2.63718	0.338404	-0.009328
YOL094C	0.049607977	0.54723525	0.576096	0.66909474	0.38928482	0.72558284	0.957928	0.53691846	-0.098024	0.421079	0.759799	0.514065	0.40915975	-0.24496657	1.332728	-1.286662	0.074962	-0.954918	-1.702858	-1.2637333	-0.098275	0.744561	-0.530222	-0.136496	-0.117413	-0.7906637	-0.114837	0.538461	0.036056302	0.047669	-0.23485	0.20970997	0.223599	-0.115344	0.337507	0.361669	0.235094	-2.090839	-0.412674	-0.110668756	-0.728922	-0.353208	-0.555083	-0.236521	0.454776	-0.290365	-1.652573	-0.816561	-0.459206
YJL090C	0.046977054	-0.23482217	-0.125349	0.031085655	0.47856128	0.09219855	0.38087675	0.11423226	-0.101613	-0.48542	-0.030901	0.28146958	0.10087721	0.37766096	0.960195	-1.657398	1.34803	0.548851	0.584763	-0.41727567	0.512059	1.20613	-0.815617	-0.367514	-0.392887	-0.11319659	0.125732	0.584924	0.010338202	-0.426376	-0.273502	0.40662473	-0.946391	-0.129684	0.079284	0.116923	0.081828	-0.207691	0.60598	-0.059098724	-0.337783	0.665051	-0.144901	-0.612447	0.68264	-1.019006	-1.433138	-0.784888	0.025791
YJR006W	0.2458735	0.5984091	-0.251525	0.52937216	0.60440713	1.1243621	0.7951852	0.82314825	0.659286	0.067724	1.133196	0.6979617	0.3698676	0.45263314	-0.239768	-0.504085	-0.673756	2.016737	-0.427077	-0.94693875	-0.532926	-0.625409	0.158796	-0.821185	-0.14289	0.23164503	-1.085956	-0.242136	0.30959177	-0.353182	0.229161	-0.19321814	-1.204288	-1.185574	-1.430363	-1.050373	-0.658491	-0.193411	-1.64601	0.15156019	-0.349197	-0.279476	-0.418891	-0.224951	-0.115848	0.38373	-2.810248	-0.142316	-0.578242
YAR007C	-0.43297702	-0.13365243	-1.679316	0.509714	0.27494445	-0.32083938	-0.19160908	0.57555014	0.18874624	-0.16239816	0.256199	-5.326934E-5	0.24038358	-0.1648133	-0.11411703	-0.14951132	-0.23806609	0.104235	-0.32482973	-0.890672	-0.966886	1.828121	-0.739989	0.302543	-0.562839	0.27520952	1.541216	1.217821	-0.21593373	-0.772401	-1.431525	-0.44122142	-0.338943	-0.311033	-0.618247	-0.055052	-0.312868	0.249866	-0.155404	-1.2383728	-1.222727	-1.542583	-0.557503	-0.008492	0.783421	0.0353116	-0.28297958	-1.5616244	-1.812402
YER104W	-0.046681523	0.21801452	0.086418	0.47092873	0.24783313	-0.08413615	-0.20189376	0.2629778	-0.1981221	-0.21051325	0.33306	-0.32912365	-0.117313184	-0.08441186	0.15486546	0.06427296	-0.3615936	0.498937	0.08883486	-0.8314272	0.374137	0.175869	0.849074	-0.320904	-0.647395	0.47074327	0.232133	0.271554	-0.046000976	-0.194956	-0.598116	-0.46983698	-0.432441	-0.282152	-1.38731	-2.146782	-1.978419	-0.321899	-1.980321	-0.34520656	-0.093442	-0.979954	1.183359	-0.541194	0.894356	0.086613715	-0.044189733	-0.21192607	0.417566
YNL312W	-0.7115057	1.0511277	-1.5431347	0.596492	0.9043683	0.35144752	1.0634575	0.6882659	0.122761	0.591936	-1.4589773	0.41155836	0.28729692	-1.9287841	1.785103	-9.768407	0.564171	0.019513	3.499253	0.22449484	-1.7011777	-1.6007147	-0.6682957	-1.7967387	-1.3829874	-0.5252706	-1.499189	-0.27508318	0.8997474	-0.2524495	-0.8896496	-0.4290281	-0.8635111	-0.006374266	-0.7992	-0.34617376	-0.98914933	1.122629	-0.56922233	-1.4947612	-0.630667	-0.75401	-0.6131274	-1.0322596	0.076678686	1.400472	0.275145	1.300194	-0.001504
YBR087W	0.416783	0.27939373	-0.732862	0.49060357	0.518881	0.6226188	0.8444496	0.6795706	0.563381	0.174442	-0.358992	-0.07357358	0.07427182	-0.41570276	2.200554	1.507101	0.066017	0.297177	-0.400497	-0.6576602	0.768679	0.981692	0.376556	0.427558	-0.007963	-0.45496914	0.08791	-0.091478	-0.17586043	-0.454117	0.818483	0.16871312	0.09818	-0.417686	-0.301754	-1.312853	-0.444286	-0.191341	0.226204	0.31452248	-9.87E-4	-0.647258	0.016806	-1.381985	-0.087402	0.596466	-2.206354	0.41307	0.093663
YOR144C	0.13995	0.09779005	1.356304	0.873286	0.16294612	-0.1951058	-0.3160975	-0.38767424	-0.041149512	-0.4083792	-1.259639	-0.49896404	-0.5909447	-0.730396	-0.38679543	0.120926976	-0.44965494	0.103295	-0.63215685	-0.133003	1.489697	0.217701	0.212915	0.393204	0.937262	0.177336	-0.047559	-0.011194	-0.74023104	0.51572	-1.053725	-1.019408	0.51907	-1.02132	-0.735623	-0.180586	-1.052462	0.280431	-0.400472	0.656665	-0.112378	-0.379359	-0.286444	0.466867	-2.857958	0.09152823	-0.55938494	-0.04537494	-0.08556
YJR043C	0.592192	-0.1842839	1.318986	1.976847	-0.27728215	-0.2895806	-0.2991169	0.044860378	0.061983	-1.548516	-1.408145	-0.6729132	-0.40777668	-1.320373	0.037861	0.065672	-1.336472	-0.452824	0.113615	0.936486	0.641874	-1.167241	1.170628	0.693012	0.638817	0.169301	0.499302	0.352649	-0.89139163	1.272699	1.139698	0.453708	-0.317605	-0.752058	-2.471421	-0.224993	0.218296	1.302911	1.303332	-0.212862	-0.410921	0.559596	-0.660309	1.971977	0.830889	0.032952	0.133612	0.160643	-0.31076
YKL113C	0.265012	-2.054818	0.626065	-1.429395	0.003674	-0.296816	0.140756	-0.508249	0.447225	-0.156017	-1.866349	-3.127172	-2.158472	-6.622424	-0.315088	0.227644	0.173814	-1.060026	0.765236	-0.772954	0.079368	-0.728321	0.082717	0.041591845	-0.360439	0.508148	-0.236844	0.534986	-2.224791	-0.36982226	-0.097479	-0.544077	-0.653256	-0.061227035	-0.561428	0.06962278	-0.412176	0.14473385	0.948344	-0.681088	-0.640125	-0.13725248	-0.263836	0.42168	0.037337795	1.537475	0.47591	0.2221513	1.003127
YDL162C	-0.28907877	0.5242626	-0.492276	-0.07346708	0.48387492	0.21921596	0.36948317	0.35900593	0.08275876	0.12083562	-0.29697	-0.1846306	0.12040883	0.20191316	0.7022561	-0.20242447	0.6413353	0.832822	-0.2153818	-0.8140763	-0.609443	-0.101995	-0.017282	0.129684	-0.745572	0.15908945	-0.415609	-0.598575	-0.18764712	-0.146427	0.147252	-0.015635695	-0.818059	-0.663863	-0.12588917	0.16254595	0.423016	0.681909	-0.211756	0.27766964	0.204626	0.53071	0.251335	-0.562604	-0.155528	0.44234803	-0.022800513	-0.22687599	-0.043978
YML028W	-0.199497	-1.2405334	-1.769946	-2.682154	-0.9306564	-1.6741958	-1.0874686	-0.62400806	0.28991845	0.3465519	-1.181439	-2.784154	-1.6157271	0.36354	-0.013194862	0.38382122	0.4769865	-0.018737	0.3467858	0.2423	1.068439	0.872396	1.112855	0.418986	2.106364	0.772354	0.11978	-0.445318	-1.4919906	0.718073	0.279513	0.740047	0.520147	-1.260404	-1.504858	-1.017143	0.078797	-0.146851	-0.541463	0.136097	-0.428832	0.232353	-0.417413	-0.627854	-3.345202	0.20695448	-0.15346836	-0.15003975	-0.185034
YCL061C	0.118841	1.241701	0.846528	0.083975	0.124416	1.402601	-0.068084	0.5143	0.881842	-0.523674	0.456232	0.137958	0.933372	-3.705984	0.668784	-0.549309	-0.223334	-0.002355	0.353952	0.808904	1.07054	0.752976	-1.760109	0.231329	-1.684067	-6.101472	0.606878	0.828397	1.350395	-0.570878	0.245541	0.376045	1.571728	-0.157867	0.566655	0.227358	0.921834	0.127927	0.255451	-0.241973	1.150463	0.254588	-0.191791	-0.978554	1.171699	0.630038	0.786109	0.261627	-0.36986
YMR048W	0.182264	0.16491559	-0.903132	1.243563	-0.14991696	0.11368294	-0.0821583	0.24126728	0.28491917	0.42568	-0.265404	0.106663905	0.58709687	-7.257711	-0.179827	-0.06412267	-0.281892	0.278861	-0.655856	0.895817	0.275132	-0.171697	0.777568	0.294014	-0.535606	-0.997873	-0.588925	-0.244609	0.43544137	-2.165072	-0.674309	1.086334	-1.268555	-0.687945	0.774138	-0.530683	-0.449966	-0.966461	0.273368	0.307979	-0.995434	0.185032	-1.569756	0.706667	0.707281	0.599972	-1.455625	-0.552691	-0.392033
YNL273W	0.51309	-0.2052865	-1.160238	-1.614218	-0.0043951822	-0.22670506	-0.36480466	-0.12333389	-0.1159654	-0.42804262	-0.445971	-0.60496455	-0.29200172	-6.408518	-0.5560587	-0.6713952	-0.44152415	0.024944	-0.27963844	-1.062312	-0.680799	-0.033712	-0.58226	0.090222	-0.167117	0.340051	-0.245915	-1.010301	0.27281898	0.080398	0.168744	-0.146644	0.569554	-0.021838	0.165229	-0.212154	-1.384074	-0.314959	-0.750453	0.376423	-1.176055	0.201675	-0.052316	0.780415	-0.988794	0.24516146	-0.002473772	0.19746424	0.228761
YPR161C	0.12704505	-0.8240153	0.2371402	-0.34791908	-0.30963856	-0.5174119	-0.8838777	-0.15104	-0.333957	0.488394	0.10966634	-1.2563403	-0.6472205	-1.0282258	-1.32491	-0.59707	0.592926	-0.04368118	0.338622	0.15294605	0.849449	0.4156093	0.6806011	0.71074295	0.14375746	-0.073702	0.24438876	0.34962398	-0.8506751	0.3853583	0.053551205	0.15073007	0.12084162	-0.043409556	0.03627982	0.061607827	0.032609154	0.15265211	0.399637	0.58847225	-0.0028392787	0.9032452	-0.10765178	0.6325639	0.35755983	-0.072036	0.420649	-0.039703	0.58131677
YBR094W	0.483996	0.18898337	-0.117547	0.06653	0.4831432	0.1979029	0.31340098	0.54581654	0.362791	0.557456	-0.533801	-0.13771077	-0.0066669104	0.338901	0.276922	0.334103	0.390359	0.216238	-1.003259	-1.197086	0.792102	0.056974	0.636296	0.840673	0.09584	-2.645186	-0.414278	-0.637888	-0.3409421	0.206298	0.860467	0.680799	-0.454792	0.012683	-0.038669	0.669653	0.617401	0.29193	0.046809	0.691971	0.150825	0.563987	-0.161911	-0.016311	0.147278	-0.027001	-0.946185	-0.050093	-0.091275
YBR098W	-0.305006	0.08940368	0.222387	-0.27703	0.82223547	0.30176052	0.6401037	0.5280014	0.556964	0.062318	0.424107	-1.6780099	0.01492482	1.032105	-0.42123	0.154233	-0.654659	0.581008	-0.558406	1.060594	0.409288	0.980221	-6.88E-4	0.494267	0.732978	-0.160559	0.917902	0.753537	-0.091628015	1.352032	0.244313	0.767137	0.774229	0.306739	-0.859837	0.52545	1.127988	-0.28834	0.593487	0.992769	0.16679	0.379742	0.524001	0.541581	1.28697	0.168175	-0.536842	-0.182326	0.99197
YDR386W	0.292425	0.24443322	0.718256	2.237022	0.49633166	0.14896847	0.17923917	0.3473901	0.189863	0.071527	-0.432957	-0.48261288	0.12796319	0.6548	0.229576	0.735864	0.669141	0.688436	0.111272	-0.212858	0.781865	1.20727	0.718402	1.120841	0.452092	0.382181	-0.124971	0.208155	-0.37082434	0.637237	-0.768626	0.660904	0.71463	1.159481	1.627714	0.3276706	0.720674	0.566217	0.326209	0.419478	-0.832859	0.507744	1.008749	1.925176	-0.749417	-0.044796	-0.496032	-0.980344	1.214808
YJL092W	0.174983	-1.0910157	1.096781	1.406408	-1.6226029	-2.215076	-1.9015565	-1.233987	-1.0404173	-1.6986762	-7.118212	-3.068652	-2.2224007	0.391343	-2.2893405	-1.7196566	-1.0230787	0.207931	-0.86591256	1.163703	-0.168849	0.461094	-0.929184	0.05037	-0.597522	0.258572	-0.44508	-0.180352	-2.036071	-0.294669	-0.073494	-0.15558419	1.363222	0.433825	1.50323	-0.135954	-0.465722	0.192311	1.000392	-0.718608	0.219575	0.427961	0.733403	0.481756	0.664212	0.39981112	-0.13210277	-0.05674202	0.641992
YDR363W	-0.361768	1.069718	0.949103	-0.141636	-0.155537	-0.434815	0.139236	0.26472	0.080117	0.194389	1.311951	-0.3113	0.864483	-0.607972	-0.650216	0.332851	0.365034	-2.66786	-0.267298	-1.764197	-1.13893	0.961579	0.106491	-0.364685	0.059825	0.029355	0.677666	0.375367	1.129364	-0.081413	0.396141	0.124097	-0.246589	-0.210492	0.715913	0.145325	-0.007222	-0.074954	0.236122	-0.396935	0.85928	-0.611061	0.547032	-0.035628	0.861995	0.870315	1.385629	0.257081	0.16796
YLR234W	-0.358452	-0.13364978	0.382548	-2.391955	0.16132614	0.44368353	0.0073972805	-0.024403492	0.88769615	0.8969204	0.502542	-0.17625229	0.009657604	-1.004344	0.56443423	0.78524005	0.7491876	-0.022981286	-0.31784782	-1.175881	-0.132347	0.261183	0.166288	0.4164104	-1.990133	0.651336	0.066736	0.460832	-0.42414472	0.61534697	0.240721	0.02003	0.147591	0.18648103	0.030414	0.37183595	0.023762	0.32215852	0.292056	0.106673	-0.095625	0.20732103	-1.410012	-0.076489	-0.6298015	1.0818636	-0.27326524	0.4675874	0.615392
YMR190C	0.186169	0.352708	0.307301	-0.0069042323	0.069455	0.662271	0.659762	0.676629	1.324655	1.1465	0.459842	-0.482035	0.987033	0.108349	1.369177	1.534614	1.143386	-1.497022	0.962428	1.204045	0.140614	-0.022504	1.003954	-0.44531846	0.530232	0.49526	-0.361049	-0.162837	-0.078764	-0.82461494	0.088519	-0.37982	-0.087847	-0.45906615	-0.155187	-0.6453019	0.345558	-1.008304	0.223058	-0.730258	-3.6493	-0.769091	-2.059176	-1.573808	-0.9785151	3.228815	0.298044	2.162589	0.855841
YPL024W	0.572429	0.6501284	0.841594	0.270776	0.5391073	0.6202656	0.5320692	0.56114435	0.5011237	0.990639	0.711703	-1.0059607	0.77053374	0.628605	0.963702	0.83992827	0.65161586	-1.8878127	-2.870213	-1.375121	0.05294	0.564798	0.420437	0.2544961	0.185542	0.383929	0.273425	1.095016	0.5835152	0.41225588	0.380971	0.776747	-0.132693	0.105085045	0.905956	0.03725215	-0.060614	0.386486	-1.311018	-0.083812	-0.759029	1.691633	-0.979749	-0.139239	-0.33832476	-0.014244	0.20728	1.5086	0.669756
YHR154W	0.318033	0.101497	0.61839	-0.39184	0.524868	-0.327802	0.160734	0.616791	-0.459108	0.827353	-0.111072	-7.007841	-1.291789	-1.290659	-1.072591	-0.149148	-0.397959	1.242639	-0.013791	0.577286	-0.104042	0.359429	0.46958	0.699838	-2.210059	-0.050417	0.325924	0.079222	0.036043	0.763292	-0.19521	0.770477	0.89175	-0.097241	0.977187	-0.328312	-0.02076	0.922069	0.075502	-0.291564	0.09098	0.295144	1.333888	-0.056577	0.3190493	1.045675	0.998906	-1.049555	-0.832043
YJL047C	-0.088034	0.28220767	1.13304	1.290868	0.24593604	-0.20055969	0.2168493	0.039643478	-0.20978126	0.324966	-0.481329	-2.1052108	-0.35839036	0.159297	-0.265316	-0.062474746	0.394007	-0.801075	-1.075308	0.306688	-0.583508	0.618593	0.992318	0.90893	-0.530281	1.102922	0.0169	0.143617	-0.016047334	0.581226	0.223201	0.087788	0.249585	0.142676	0.102969	1.188291	-0.084455	0.596831	-0.266293	-0.941324	0.447863	0.066517	-1.104599	1.64861	-1.007463	-0.489589	0.84685	0.366154	0.446674
YPR164W	0.084432	0.24599311	1.26446	0.419474	0.69759107	0.4711676	0.9244447	0.76952636	0.444127	0.313542	-0.241477	-1.1546427	0.014281215	-0.839654	1.814056	1.20788	0.108897	0.025214	0.665454	-0.333778	-0.346344	-0.040664	0.212927	0.049973	-0.534019	0.082959	0.967857	0.715554	0.11024373	0.024952	-0.007777	0.387918	0.052638	0.093801	-0.43781	0.972062	0.233749	-0.720422	0.143253	0.231898	0.521419	0.207526	0.296057	0.088789	0.818054	1.488102	1.360725	1.17202	-0.160921
YLR320W	-0.244338	0.43997654	1.147853	1.126983	0.5879422	0.29668137	0.35612267	0.9816159	-0.190386	-0.425225	-0.105956	-0.72424465	0.4897527	-0.007308	1.032269	0.977657	-0.994206	-0.910768	-1.037034	0.31056264	-0.220676	-0.533601	0.498688	0.4580486	0.042471	2.302733	0.644397	0.874904	0.89570206	0.42268667	0.395897	0.078108	-0.310864	0.17804383	0.426399	0.87179583	0.989719	0.244222	0.934955	-0.050588	0.928599	0.206512	0.69616	0.268312	0.7976547	1.728278	2.069427	1.220057	1.913729
YLL002W	0.371793	0.083202	0.158203	0.73408	1.331709	0.967294	1.289183	1.29552	0.815868	1.156735	-0.093826	0.005308	0.736107	-0.952458	0.956992	-0.309359	0.73918	1.099289	2.503678	0.713964	0.960436	0.282311	0.497454	0.763676	0.513132	1.077961	-0.026479	2.056298	1.399632	0.14815	-0.009234	-0.049147	-0.296676	-0.566852	-1.502999	0.561315	1.49938	0.436489	-0.39515	0.269543	0.691363	1.426905	0.960566	1.282557	1.168031	1.1276	1.425986	-1.14146	1.176877
YJL115W	0.139931	3.139424	0.822273	1.546995	2.681426	1.603709	0.872434	2.640824	2.900353	1.778523	-0.204687	1.19803	2.020504	1.105384	1.430384	0.631101	-0.792128	-0.14905	1.957564	1.517519	0.589454	0.950703	1.006306	0.044626	1.349894	0.188543	-0.081231	0.750869	1.024133	-0.60466	1.073768	0.786513	-0.073173	0.146644	1.100126	0.12709	0.228771	1.11571	0.949056	0.25594	0.313195	0.178229	1.060975	0.96065	0.6421533	2.229315	1.620421	0.982718	0.397012
YDR004W	0.023955	0.33586866	0.136325	0.865978	0.3740348	0.17041983	0.2558851	-0.13257286	0.052741382	0.53674114	-0.115061	0.5083909	0.26482153	-0.001197	-0.12941633	-0.3493973	0.26774743	1.424519	0.10971917	-0.018162	1.109932	1.096239	1.115474	1.171537	0.893702	-0.421409	0.670999	0.837277	0.38675332	0.094659	-0.300634	0.419483	0.22296	0.0608	0.283299	0.933017	-0.267378	0.58825	2.174617	-2.243913	-0.775529	-0.387226	-0.3522	-1.518189	-3.348196	0.60434884	0.46358714	-0.025681604	0.595252
YDR076W	0.055779	-0.135468	-0.16386	0.383201	-0.077316	-0.947526	0.484619	-0.08990217	0.05127	0.962509	-0.002964	0.373622	0.083672	-1.797681	-0.458421	0.076617	0.016994	-0.876198	0.063795	0.41093585	-0.515936	-0.683605	-0.003858	-0.263955	-0.441247	0.40144017	0.153096	0.20501	0.3393782	0.378679	0.460922	0.2265	0.930621	0.073113	-1.112748	0.286665	0.325085	-1.138241	0.866596	-0.622235	0.280232	-0.470645	-0.271336	0.521384	-1.423219	1.025911	1.14298	0.499946	0.135205
YER095W	0.096234	0.086999	0.118776	1.239158	0.784866	0.988159	0.610509	-0.94948	-0.44727	0.222383	-0.276431	0.812357	-0.071486	-1.725482	0.793976	0.598606	1.608901	-0.590253	1.087887	-0.435809	-0.609073	0.676017	-0.366523	0.600667	-1.019419	-0.313756	1.059642	1.217648	0.206932	0.554361	0.384552	-0.387067	0.981091	-1.420325	-0.743271	-0.467712	-0.379719	0.32168	0.074146	0.419972	1.008323	-0.140049	-0.296149	1.188193	0.577913	1.487113	1.231738	0.562048	1.680857
YML032C	0.201002	0.677728	2.23856	1.905742	0.118431	0.059832	0.203228	1.607325	0.756922	-0.569004	0.390749	0.491618	0.82635	-0.261208	-0.535112	1.056938	-1.145891	0.577739	0.980028	1.529276	0.175667	-0.450802	0.156104	0.13720542	0.444974	0.5076569	0.402249	0.502998	2.220679	0.41372722	0.213538	0.238643	-0.098441	-0.61662173	-0.50971	0.006412882	-0.157321	0.26604193	1.526273	0.739547	0.666029	-0.18998659	0.54019	0.285755	0.5697891	1.663242	1.38185	0.584433	-0.016443
YGL163C	0.003479	0.406239	0.674256	0.512103	0.255273	0.329623	-0.571982	0.545212	0.945163	0.327384	0.109063	0.520605	0.786324	-0.378523	0.340597	0.108311	0.246924	0.162432	0.561244	1.424829	-0.082221	0.576907	-0.154718	-0.014298978	-0.310233	1.121711	0.288367	-0.468067	0.975087	0.4183682	0.454343	0.13424398	-0.373854	-0.28333932	-0.502745	-0.04557447	-0.454503	-0.10538611	0.204413	0.018233	0.553882	0.19816059	1.20346	0.540485	0.23326679	1.41044	1.507705	0.076717	1.114388
YDR369C	0.323168	0.43443918	0.208024	0.686204	0.546126	0.33093777	0.33824283	0.589355	0.834491	0.095276	0.058278	-0.12379666	0.42917472	0.337802	0.487291	1.085657	0.242139	0.295584	0.977699	-1.724116	0.201527	1.884033	-0.099032	0.077535	0.945845	-0.039003	1.24125	2.176021	0.82008296	0.631273	0.316139	0.339576	-0.363323	0.261449	-0.298891	0.935456	0.379361	-0.034286	0.782687	0.370576	0.529155	-0.378003	0.601788	0.474718	0.60080135	1.473938	0.657411	0.493102	0.783712
YNL250W	0.022853	-0.20076253	-1.646281	-1.323371	0.26779178	-0.09465297	0.114923775	0.059177384	0.687054	-0.324375	-0.325563	-0.47874534	-0.2006182	-0.648702	-0.538341	-0.091864	-0.125053	-0.072271	0.405592	0.0028583934	0.128499	-0.405822	-1.235262	-0.451122	-0.340433	-0.2565019	0.627936	1.265004	0.27841815	0.713645	0.062164	0.49632	0.891788	0.085702	-1.959586	-0.181891	0.138114	-0.660436	-0.128142	-1.903995	-0.566437	0.373558	-0.350563	1.380175	0.933129	1.623765	1.692581	0.877121	0.843374
YMR224C	0.330208	0.43083626	-0.380515	-0.735374	0.7268869	0.5540695	0.69255704	0.7958177	1.366	0.640234	1.128984	0.7046606	0.8548648	0.526789	0.26853	0.086989	0.112627	0.62950903	0.51467	-0.526276	0.690704	-0.14839	-0.114358	0.16679281	0.660121	-0.211756	0.776386	0.201819	1.2344426	0.5951679	0.365797	-0.648655	-0.435347	0.7481131	0.005557	0.48376918	0.603315	0.119627796	0.93465	-0.339722	-0.090429	0.14214638	0.594488	0.6762497	0.32191116	2.255327	0.490803	1.145916	2.726446
YDR217C	-0.570423	0.313726	0.823776	-0.476272	-0.117074	-1.877465	-0.269002	0.197598	-0.145475	0.801809	-1.444579	-0.310436	-0.14228	-0.772034	-0.400748	0.588895	0.241813	0.208699	0.527926	0.378877	-0.220605	0.535241	-0.448568	0.08505	-0.554938	0.657214	-0.100486	-0.434847	0.315333	-0.062889	0.519907	-0.645741	1.337967	0.078601	0.252072	-0.741753	-0.163049	0.164791	0.086969	-0.169013	0.273062	0.186925	0.687764	-0.345725	0.416773	0.89839	1.783945	0.558449	0.101704
YLR288C	0.02053718	0.045483977	-0.323486	0.6903299	0.11806152	-0.49918988	-0.08272832	0.017934838	-0.099770725	-0.4561428	-0.85196	-0.37640488	-0.23885919	-1.3325294	-0.17070079	0.011064224	-0.22245896	0.849828	-0.36472246	-0.3490897	-1.085588	-0.490974	-0.615206	-1.91373	-0.1822568	0.2978638	-0.014056	0.271918	-0.23773065	0.279004	-0.113981	-0.29012224	0.788203	0.573722	0.581358	-0.315775	0.610463	0.160793	0.628264	0.15462165	0.165971	-1.022896	-0.277127	0.305774	0.935442	0.084384635	0.9730495	-0.788671	-1.393316
YOR368W	0.071271	0.6532225	0.559276	1.497058	0.15817375	-0.12391777	0.10574511	0.15398706	-0.12467474	-0.09645504	-0.548405	-0.102708325	0.059832685	-2.145664	-0.027502783	0.22669303	0.45903805	0.751648	0.49267954	-0.131729	0.004173	-1.438011	0.349698	0.665429	-0.332486	0.096129	-0.916831	0.022044	-0.17921981	0.535353	-1.150517	-1.070622	0.281129	2.590249	0.187054	0.069674	-0.49860945	0.680092	1.144609	-0.027024	-0.29925	1.065283	-0.608973	0.028172	-0.08987311	-0.14820452	0.7500527	0.024788855	-0.077371
YER173W	0.350499	-0.5048578	-0.827334	-3.628438	0.5427155	-0.69308573	-0.3983553	-0.38290855	0.058768943	0.14229651	-7.07E-4	-0.5003804	-0.45786473	-0.146498	-0.3232792	0.45082408	0.19336121	-0.018025	0.11102659	-0.075919	1.688479	1.611405	-0.016667	0.221859	0.514316	0.294064	1.135227	1.630266	-0.15547207	0.279128	0.434791	0.261265	0.376584	1.35135	-0.137188	-0.63887	0.282226	1.20601	-0.16684	-0.360598	-0.890935	-0.090664	0.368119	-0.862783	-2.668096	-0.14616065	0.6746085	0.15430011	-0.749311
YPL194W	0.081186	0.6406573	-0.395757	1.210183	0.23126668	-0.3162315	-0.16565229	0.16229795	-0.44085827	0.15652795	-0.19834	-0.056197725	-0.11210275	0.431067	-0.4556017	-0.26689097	-0.29568192	0.633807	-0.3910506	-1.011884	-0.153616	0.68224	0.005673	0.023235	0.557529	0.311652	-0.428405	-1.476335	0.19869803	-0.165478	0.251564	-0.062678	-0.866137	0.075327	-0.593674	0.073327	-0.688543	-0.223954	-1.895459	0.134903	-0.146446	0.169295	-0.158129	-0.017103	-0.161311	0.030656911	-0.01489435	-0.19187456	1.100976
YPL153C	-0.155551	0.508467	0.469092	-0.112507	0.32890072	0.48761982	0.7747886	-0.10532001	0.1785287	0.16381615	0.706894	0.0043495367	-8.2090177E-4	-2.172655	-0.007108631	-0.42273918	0.50047725	0.4942269	-0.3839515	0.7143137	-0.036009	0.643847	-0.134796	-0.5711521	-0.330261	0.34687304	-0.305784	0.215217	0.44795603	0.26844108	0.30691	-0.560728	0.460667	0.18081136	0.729064	0.35834143	0.0902	0.48689765	0.402054	1.281758	1.188081	-0.038449097	0.045198	0.037558	-0.28720167	0.39415917	-0.27512196	0.24476217	0.245659
YOR025W	-0.144069	0.50494	0.347824	-0.385861	0.065326	-0.554113	0.015145	-0.55292	0.244269	-1.460644	-2.152226	-1.567614	-0.860344	-1.593189	0.28146	-1.885432	-0.447082	-0.213067	-4.08937	-0.426031	0.183193	-0.999767	-0.128919	0.099553	-0.681071	-0.195998	-0.32505	0.420259	-0.365129	0.25624	-0.262128	-0.393835	0.926346	0.515845	-1.040582	1.184499	0.386854	-0.415244	0.136747	0.661803	-0.162158	0.310132	0.426168	-0.376779	0.26855794	0.083020724	1.096682	0.03520437	-0.12969
YGL033W	0.3691116	-0.1457551	-0.054780085	0.19122736	0.2255214	0.5037845	0.5016213	0.30856007	-0.48729447	-0.422092	-0.056185648	0.48220497	-0.37014374	-0.7264695	0.656912	0.338332	0.267921	0.391295	-0.309729	-0.13862419	-0.104152784	-0.20789742	0.112280294	-0.48748583	0.16565289	-0.17245854	-0.30832812	-0.14618303	-1.0827295	0.26779887	-0.016029386	-0.27748477	0.57160395	0.10534221	-0.170376	0.26933864	0.19386087	0.470627	-0.034896992	0.2517007	0.09555319	-0.188772	0.0606797	-0.10199566	0.35466987	-0.151785	0.28527	0.641362	0.011182
YCR066W	0.7903254	0.25291312	-0.003094	0.14115612	0.38727984	0.58035535	0.8822802	0.38304493	-0.301771	-1.141682	0.570369	0.42979828	0.33634573	0.27123988	0.683717	-0.651668	0.05475	0.708456	-0.16820882	-0.71356606	-0.47445	1.922055	0.89605	1.204357	0.864013	0.35180414	0.485586	-0.379006	-0.41306716	0.810467	0.450964	0.48948365	0.754032	-0.153897	0.600256	0.450403	1.184768	0.781323	0.840667	0.7396479	0.655255	1.304936	1.386379	1.393475	0.836314	0.345732	0.10910611	-0.678821	1.29339
YLR032W	-0.339285	0.057324942	-0.343334	-0.332173	0.43804795	0.22937343	0.45978025	-0.055724956	-0.109032	0.595135	-0.290923	-0.25313678	-0.14117572	-0.43007642	-0.390523	-0.469909	0.647002	0.325006	0.147831	0.52509	0.503065	-0.395399	-0.333884	1.307853	0.552392	0.002572	0.148149	0.787709	-0.365825	0.62594	-0.34712	-0.34778	0.0537	-0.074595	-0.891847	-0.322088	-0.113886	0.292361	0.264788	0.541508	0.440269	0.785035	1.387441	0.928573	0.90937	0.397385	0.86264	0.687641	0.758533
YBR228W	-0.744333	0.37473756	-0.024145	0.981755	-0.11346459	0.084856205	0.04544048	0.0036292183	-0.26218432	-0.53675133	-1.01885	-0.26295775	-0.7718067	-0.791982	0.3420558	-0.2135072	0.50591594	0.322854	-0.5275191	-0.03447201	0.249462	-0.401282	-1.07156	0.250967	0.730485	-0.04413832	0.255818	0.405833	-1.709908	0.812552	0.378643	0.09686521	0.722197	0.200234	-0.068739	-0.437586	-0.307839	-1.873952	-0.635222	-0.919992	-0.153566	0.066583	0.154688	-0.189431	-0.068952	0.06754524	0.20053864	-0.13267477	-0.371394
YHR115C	0.20436041	-0.6227465	-0.14517929	0.15887481	-0.074437246	-0.3079312	-0.5723194	0.09595652	-0.683596	0.034351	-0.28193894	-0.16138782	0.18775506	-0.20435818	0.018305	-0.997656	-0.734602	-0.044814683	0.159418	-0.58103913	0.11174048	-0.24667217	0.20744136	-0.29357755	0.47862056	-0.064781584	0.10997015	-0.13600093	0.013070163	0.23699787	0.20821396	0.3510581	-0.38487828	0.17995381	0.10844269	0.2609287	0.16781703	-0.09128984	0.2618469	0.3063105	0.121515006	0.03331363	-0.33717993	-0.016987206	0.4291647	-1.415902	-0.141539	-0.847877	-0.4703802
YDR279W	0.2885248	0.42804283	-0.107811	-0.5153076	0.54999495	0.2238529	0.4262325	0.2521483	-0.12723114	-0.13989694	0.038623	-0.26628307	-0.018500311	0.11362467	0.67813617	-0.3721451	0.09566119	-0.466899	-0.22863548	-0.29544026	-0.090601	0.134941	0.164203	-0.197135	0.348773	0.5386513	0.259282	-0.339672	-1.3374838	-0.40464732	0.31	-0.16276035	-0.643918	-0.206661	-0.489141	-0.126756	-0.31791	0.136128	-0.154932	-0.028736798	0.28059	0.100147	-0.026885	-0.0738	-0.04491973	-0.08309792	-0.21775442	-0.11137883	-0.08014
YNL072W	0.320126	0.55245656	1.471019	2.696608	0.36213604	0.8608746	0.6234163	0.25114363	0.38246128	0.36313605	-0.108295	0.386662	-0.91945595	-0.855843	0.21515769	0.5582117	0.25602305	0.24042977	0.24863827	-1.350384	-0.170587	-0.074933	-0.362725	-0.33906046	0.809844	0.488038	-0.158983	0.455302	-2.9315438	-0.39378303	-0.718894	0.331426	-0.353419	-0.222736	0.372569	-0.7878876	0.456023	-0.4466719	0.250419	-0.491853	-1.065794	-0.028809777	-0.536844	0.652638	-1.101742	-0.11599511	-0.31878904	0.32410866	0.395952
YLR135W	-0.181852	0.024052987	-0.472054	-0.729084	0.10050155	0.14638607	0.22941558	0.21866538	-0.114014104	0.22514372	0.292734	0.14984837	-0.9655134	0.031562	0.22406168	0.2631661	0.21553263	0.893283	-0.3647099	1.023046	0.517828	-0.400123	-0.587483	-0.593184	-0.315718	-0.470587	0.414602	0.302383	-2.7614212	0.274054	-0.174209	0.415817	-0.47647	0.10645	-0.474805	-1.347533	0.161717	-1.282561	-0.896989	0.439317	-0.425083	-0.662616	-0.476285	-0.110625	-0.18087946	0.20294164	-0.5101363	0.39052936	0.016316
YNL218W	-0.495772	0.76640886	0.512072	-0.746754	0.35659018	0.27716908	0.090618536	0.23760433	0.031986848	0.27181718	-0.214568	0.19351304	-0.71982604	-2.16429	0.24868988	0.4018942	0.29699826	0.915809	0.15088558	0.778706	0.766565	-0.061236	-0.406843	0.039117	-1.003093	-0.15952453	-1.712558	-1.351993	-2.5031817	1.281489	0.073331	0.450632	0.289742	0.262261	-0.368688	0.136106	-0.510732	-0.348683	-1.591414	-0.0392	-0.654818	0.458154	0.42038	-0.183726	-1.962393	0.13108808	0.09732678	0.45115447	-0.376773
YGL175C	-0.048594	0.5565215	1.209048	0.760379	0.2347463	0.6346943	0.44716185	-0.10695306	-0.3260555	-0.365546	-0.431553	-0.24977943	-0.34274864	0.304861	0.898316	-2.062405	-0.607608	1.331878	-2.92315	-0.27395585	-0.111699	0.599666	-0.031267	0.15889622	-1.252459	0.22142434	-1.051174	-0.007431	-0.8463049	-0.1966352	0.186807	-0.041609876	0.466992	0.38621658	0.511708	0.3979833	0.007927	-0.415701	0.647092	-0.62075	0.106114	0.37212253	0.238249	-0.151438	0.20853628	0.434722	0.214007	1.078937	0.6293
YOR033C	-0.033644628	-0.5018324	-1.376655	0.28858534	0.16858411	-0.25080472	-0.38458	0.03118512	-0.04210004	-0.9236302	-0.427294	-0.26114258	-0.29701856	-0.3013788	-0.23049106	-0.029684508	-0.5148965	-0.501904	-0.47882518	-0.92842656	-0.3940933	0.681121	0.274862	-1.0159	0.752219	-0.21082571	-1.261096	0.021884	-0.61952686	0.134478	-0.94873	-0.2526699	-0.039731	0.398591	0.17142	-0.23697121	-0.6483145	-1.133238	0.035061	-0.36309886	-0.448446	0.489408	-0.131793	0.391288	-0.667085	-0.42669067	0.1641995	-0.7093559	0.610858
YDR075W	0.159588	-2.257044	0.78032	1.215516	3.3E-5	-0.880171	-0.665921	0.622024	-1.047947	1.149338	-0.292564	-0.074228	-0.843668	0.734753	0.34604	1.148994	0.003648	0.736067	0.366147	0.847525	0.408184	-0.216265	0.172893	0.103185	-0.164681	-0.085257	0.642562	-0.843844	-1.474484	0.334477	-0.063862	0.75285	0.404155	-0.512865	0.186076	0.014266	0.459075	0.384784	0.833338	0.222016	0.087765	0.989471	0.317113	0.835442	-0.096326	0.007213	0.463536	-0.310203	0.043587
YHR031C	0.716733	-0.4348082	0.179045	0.185441	-0.13869923	-0.31037197	-0.22961418	-0.03004549	0.16297773	0.37324107	0.146707	-0.88531893	-0.68357277	0.098609	0.32721275	0.6495788	0.05018837	-0.33212963	0.29142416	0.226774	0.605174	0.201688	0.619504	0.39046195	-0.482511	-0.070443	0.476444	-0.947552	-3.3260653	0.52860206	0.811851	0.384292	-0.80338	0.10799031	0.388023	-0.3262438	-0.032771	0.26388133	0.138698	0.514984	-0.314663	0.52255136	0.701977	0.795523	-0.29423487	0.16959666	-1.2654546	0.076856844	-0.695435
YNL201C	0.081879	0.166875	0.694777	0.269895	-0.621667	0.146485	-0.44725683	-1.826977	0.581891	1.034548	0.030516	0.576228	-0.358715	0.293943	1.296393	0.741623	0.795424	-0.093617	0.997164	-0.20383	-0.304286	0.554956	0.248009	0.38922548	-0.040189	0.32376382	0.173695	0.17794049	-10.0	0.023666393	-0.07858	0.499976	-0.075007	0.19604234	0.678147	0.14899619	-0.123061	0.9047468	1.791367	0.214822	0.584791	0.45518202	0.280717	0.134697	0.62479305	0.114894	0.318727	1.174719	-1.628318
YJR104C	-0.133672	0.813572	-4.047624	-3.183479	-2.320987	-2.476646	-1.27882	0.331733	-0.64492	0.402015	-1.313105	0.044912	-1.082334	-1.262402	1.037402	-0.098234	0.723099	-0.94861	-4.191204	-0.36995456	-1.022158	-0.999088	-1.57294	-0.4121367	-0.096499	-2.588957	0.619462	1.215236	-0.736936	0.37487888	0.184084	0.342253	-0.182331	-0.11902734	-0.626605	0.2713943	-0.1462	0.123139545	0.420222	-1.184874	0.197865	0.5749287	0.381832	1.203424	0.27466616	0.391307	2.409026	0.223174	-0.032941088
YMR038C	-0.848179	-1.903662	-2.250768	-1.867567	-4.383611	-4.504778	-2.507747	-0.224193	-1.894086	-1.371682	-1.471915	-1.274962	-3.113636	-3.21512	-0.791516	-1.224566	-0.757577	-1.000512	-6.216481	1.381088	-2.019199	-0.982097	-2.395179	0.208534	-1.116424	-4.403572	0.483907	1.966346	-1.395955	0.61234	-1.201236	0.245227	0.831615	0.75864	-0.304798	0.868178	-0.324421	-1.017128	-0.240548	-0.991895	-0.669885	0.297301	-0.254752	0.861284	1.458864	3.09325	1.3847	0.269468	0.914859
YGR071C	-0.447889	0.31306496	0.414735	1.775471	0.6395966	0.123967744	0.583138	0.37541306	0.149557	-0.022371	-0.456181	0.2596867	0.17242545	0.05424	0.252879	0.157955	0.728654	-0.269254	-0.336812	0.672534	1.182873	2.224873	0.681736	1.207529	0.5847	0.339869	0.827458	-1.469022	-0.10153012	-0.059578	0.691011	0.184126	-1.095809	1.036994	1.632486	-0.596724	0.0854	-0.07341	0.984172	1.156817	-1.83909	0.135776	0.46968	0.259822	0.500829	-2.146098	-8.092044	0.013589	-1.151891
YLR373C	0.268213	1.833577	0.555098	0.306319	0.979664	-0.18623	-0.114234	0.793296	1.20724	0.077544	0.177159	-1.402871	0.751008	-1.304463	0.734676	-0.911312	-1.728489	-0.998658	0.924704	-1.742117	0.972539	0.092488	-0.758694	0.196735	-1.348952	-0.238045	0.654512	-1.231536	0.319617	0.343281	0.258836	0.613737	1.00526	0.090143055	0.765003	-1.152568	0.016183	0.091453	0.386006	-0.711491	0.03994	0.28513488	-0.438028	-1.410294	0.037432894	-0.134708	-4.604663	3.163861	-0.501626
YBR223C	0.459243	0.2881563	0.020473	0.889066	0.38089713	0.31179556	0.29139504	0.42155886	-0.21363676	0.483861	0.275898	0.007893793	-0.09178539	0.148122	-0.607362	0.170419	0.332378	-1.321002	-1.724124	-0.63883984	0.151158	-0.16664	-0.169777	0.024099	1.777675	0.19156449	0.154397	-0.822259	-0.26829216	0.336468	-0.315275	-0.79237	-0.172389	-0.227331	0.494952	-0.179126	0.768888	0.831712	0.630917	0.789472	-0.264181	0.34095	0.356036	-0.282324	-0.246573	-1.260219	-0.209705	-1.883141	-0.103792
YER030W	0.005039	1.0644937	1.362914	1.418191	0.6894396	1.0069003	0.63389176	0.59849554	0.14172669	0.12233805	0.502234	0.2323292	0.13715686	-0.157906	0.2711048	-0.79119503	0.2008627	-0.26951948	-0.96533287	0.43411303	-0.41573	0.18257	-0.16361	-0.121873856	-0.029996	0.3614863	-0.37363	0.333516	-0.38369435	0.018545905	0.003694	-0.873606	-0.954589	0.015261196	0.569267	-0.17686948	0.003991	-0.09143591	-0.167682	0.52929	-0.143936	-0.17300825	-1.116419	-0.128933	-0.23089847	-0.22486475	0.17061484	-0.31965286	0.03099
YML128C	0.26728418	0.837304	-0.662062	-0.292146	0.360706	-1.205343	-0.245731	0.477335	-0.050388	-1.266649	-1.271121	-0.556027	0.328943	-1.34548	-4.545327	-0.677005	0.807949	-1.136347	-0.929495	-0.24674527	-0.53012335	-0.91358453	-0.30474153	-0.8677844	0.06496628	0.16554222	-0.07051555	-0.4269547	-1.574432	0.21404107	-0.029419588	-0.20859486	-0.1545775	-0.26575243	0.2332068	0.72975093	-0.4769392	-0.80216277	0.40823287	0.6328983	-0.25553456	-0.3169317	-0.22308792	0.084687755	0.0750999	-0.446155	-0.747677	-2.953181	0.15866904
YOR191W	0.25716743	-0.519746	0.45429	0.14504	-0.216076	-0.275249	-0.275385	-0.541633	-0.209922	0.243826	0.33526	0.092026	0.401099	-0.670983	-0.178615	0.400989	0.39190227	0.501937	-0.673953	-1.602272	0.61851823	-0.23981775	0.32543933	-0.18540238	0.2742954	0.577014	0.10852549	0.5441598	-0.433555	0.23557404	0.14869308	0.23148768	0.28698406	0.42840087	0.41747457	0.37389278	0.047393423	0.08412569	0.6642721	0.6293044	-0.16810344	0.7046187	0.39624074	0.3387197	0.18106242	0.592488	1.584783	0.131571	-0.095543884
YGL251C	0.028049	0.5825523	0.648494	0.646972	0.58863837	0.52128047	0.5256638	0.32242346	-0.26520506	-0.36268145	-0.453409	-0.09890489	0.024627827	-0.023673	0.62130785	-0.4133388	0.33228585	0.593723	-0.14008968	-0.2098487	0.624894	0.313527	-0.30778	0.147261	0.977876	0.2600903	1.368069	0.149767	-0.48896888	0.861898	-0.367971	-0.942319	-0.105905	0.565988	0.812637	1.337719	-0.129448	0.33723524	0.559416	0.505719	0.039797	0.490645	0.605569	-0.432414	0.268127	0.34503514	-0.21658689	0.7527628	-0.334815
YOR207C	0.64477426	-0.057260383	-0.2174244	-0.09858741	-0.4830785	-0.20115073	-0.0119958855	-0.087370925	-0.937244	-0.219332	-0.21166638	0.0669005	-0.037522163	0.3730558	-0.807196	-0.29989147	-0.25275126	0.345431	-1.318158	-8.91706	0.045316424	-0.20919463	0.63542795	0.022563277	0.34245253	0.026301527	-0.100487836	0.29242796	0.2720175	0.37981197	0.41300735	-0.1865862	0.014908524	-0.06042069	-0.840732	0.16176176	0.0019492884	-0.127789	-0.019380087	0.19545738	0.03628528	0.414989	0.44059315	-0.26494232	1.2344537	0.945008	0.169409	-0.15903	0.6871
YAL019W	0.28308	0.751699	-0.303526	-0.102581	0.390118	0.244705	0.317682	0.096664	-0.285095	0.139414	0.414101	0.439505	-0.664938	0.577829	-1.360617	-0.319177	0.277003	0.227455	1.659669	2.638024	0.927125	0.700132	0.773762	0.420158	0.79654	0.23733939	0.150993	0.325398	1.537244	-0.095804	0.505648	0.842635	0.142781	1.49924	0.475264	0.286795	0.768811	1.236479	1.166829	0.054918	0.515224	0.768169	0.233686	0.987055	0.8601765	-0.852659	0.2268	0.890674	0.66996
YDR153C	-0.16665527	-1.535059	-0.41828	-6.34E-4	-0.292706	0.038972087	0.25906	-0.985694	-1.029359	0.4294	0.665476	0.025144	0.633737	-0.137134	-0.522547	-1.560039	-0.369272	-0.303423	0.238703	1.067856	0.4282721	-0.38704094	0.23647161	0.07665986	0.4463579	-0.207351	-0.5857125	0.1672682	1.278206	-0.5185261	0.12710379	0.0839245	0.09628852	-0.14175048	0.12171409	-0.15132499	0.43516564	-0.07973889	0.11126626	0.75507325	0.10747433	0.2810956	-0.44960877	-0.23660117	0.18381722	0.124072	0.149332	-0.052358143	-1.208851
YPL128C	-0.12729287	0.13157864	-0.33070323	-0.04830129	0.45223323	0.2753944	0.7728928	0.37749845	0.214955	0.209819	0.008423151	0.13969475	0.19034208	0.18407005	1.150829	0.439889	0.360978	0.639415	0.590557	0.0062541314	0.05117474	0.016841143	0.41465285	-0.21584909	-0.5506884	-1.2462877	-0.12002056	0.22572848	0.1301281	0.22985809	0.25868842	-0.24236153	0.88540137	-0.12782273	0.29274	-0.17208886	0.3026929	0.072524	0.116575666	0.20730591	0.043243203	-1.021913	0.22254199	-0.266833	0.74647367	-1.310467	-0.882475	0.126178	0.224736
YCL037C	0.333767	1.029282	1.101374	1.451702	0.61995244	0.5913635	0.25307706	0.8797996	0.083346	-0.67891	0.602843	0.49530125	0.40692112	0.266359	0.070204	0.053396	0.414741	0.4822057	-0.47161096	0.397586	0.896022	0.546978	0.34627	0.1629252	0.416995	0.038032	1.153377	0.855506	-0.13409308	0.5442531	0.240288	-2.601477	-0.817727	0.8004852	0.18376	0.42985064	-0.117571	0.3640294	0.438006	1.187976	1.323924	0.23810342	-0.188833	-0.26274	0.18282506	0.803659	0.5665863	0.258371	0.327799
YLL039C	0.48198456	0.46994314	0.327295	-0.4438483	1.0133835	0.83784944	0.8808007	0.60650533	0.20310491	0.32129434	0.214051	0.44986746	0.51984644	-0.18215954	0.94351244	0.3576618	0.39161202	0.745932	0.4690339	0.7637673	-0.049509	0.304981	-0.152985	0.375069	1.221074	0.5809311	-0.465319	0.611335	0.14342624	0.375294	0.443934	-0.39404857	-0.450668	0.603368	0.234236	0.553214	-0.530755	0.724661	0.593876	0.25192878	0.962167	0.733364	0.18999	0.477041	-0.299611	0.4784459	0.020154074	0.58675057	0.232403
YNL288W	0.6654196	-0.010187	0.295731	0.12713	0.149297	0.049933	0.269191	0.682091	0.193608	0.059436	-0.43216	0.189275	0.532166	1.217889	-0.265034	-0.882479	-0.372713	-0.188368	0.235382	0.852999	0.15057094	0.097411096	-0.09635621	-0.602438	0.40971792	-0.104456	-0.12028263	0.32437083	-0.382826	-0.05613313	-0.053868413	-0.15981777	-0.26686424	0.11224121	0.45376733	-0.31162915	0.13838866	0.16754097	0.13245699	0.21351661	-0.06180849	0.12356232	-0.32695523	0.010641724	0.13771021	0.16318	-1.045685	-0.624299	-0.156045
YDL185W	-0.29669347	0.4670149	0.20568544	0.54299694	0.55579174	0.5451189	0.14830688	0.7141635	0.757249	0.532691	-0.18303615	-0.09936633	0.18225937	-0.53231984	1.130237	0.523706	-0.069796	0.14602683	0.381659	-0.859652	0.5119486	-0.29885378	0.17666064	-0.16717489	-0.18946368	-0.62714	-0.6629578	-0.20790368	-0.01653537	-0.035242744	0.25029352	-0.066287436	-0.82351214	0.06823865	0.13104644	0.054991104	0.5396576	0.12331275	0.10549088	-0.2953415	-0.013783025	0.44854546	-0.77417475	0.21351896	0.14577863	-0.439143	-0.050177	-0.839538	-0.31693077
YHL022C	0.339312	0.24973196	0.090962	0.053223	0.37274548	0.26275897	0.53352183	0.11762171	-0.17743076	0.3596492	-0.23689	-0.11857294	-0.21188743	-0.130045	0.6769925	-0.123882435	0.717864	0.25602108	-0.6058474	0.53615904	0.275784	0.52712	0.068612	0.17884646	-1.011426	0.40666574	1.748064	-0.213316	-0.568829	0.26388434	0.056357	-0.983442	0.326642	0.22007906	0.467955	-0.25728485	-0.556673	-0.21184984	-0.633198	-0.02589222	-0.337774	0.4484823	0.458435	0.284236	0.0686107	-0.11907535	-0.43740803	0.0042864857	-0.560179
YDR092W	-0.132584	-5.341173	-0.680752	-2.949775	-0.235236	-2.732956	-1.957745	0.032307	-0.940306	0.708552	-0.120743	-0.692557	-0.367714	-0.651209	-0.882687	0.331909	0.095394	-1.092017	-0.081592	-0.781964	-0.016621	-0.731997	0.091033	-0.15062033	0.455862	0.398941	0.26516	0.238005	1.61131	0.106374376	0.151434	-0.732496	-0.918329	0.26937923	-1.123781	0.13790748	0.258613	-0.2512029	-0.540421	0.935473	-0.147412	0.50655466	-0.018186	0.178741	0.13273853	0.225927	-0.141154	0.20167862	-1.027028
YGL087C	-0.075333	0.24347278	-1.053083	-0.658283	0.68824524	0.3402979	0.76910305	0.835828	0.667489	0.788365	0.086783	0.16932352	0.2208191	-0.666395	0.423227	0.96435	0.185955	0.087561	0.135931	-0.112817	0.581431	-0.064083	0.534555	0.251671	-0.337409	-0.372973	-0.51257	-0.218145	-0.13787037	0.234449	0.339736	-0.557816	0.108131	0.567658	0.110447	0.267616	0.565634	0.112455	-0.339513	-0.533537	-0.640692	0.303835	-0.109031	0.088512	-0.068608	1.117916	-0.315163	-0.028721	0.648278
YDR190C	-0.3300231	-0.23344448	0.3038406	0.64856875	0.0732396	0.39963073	0.18146197	0.29724103	-0.087029	-0.947243	-0.63125294	0.09961533	0.029634431	-0.5845726	-0.050942	-0.049032	-1.133466	1.231855	0.928462	-0.014002232	0.10054742	-0.17317364	-0.06156359	-0.22226581	0.34277463	-0.39478138	-0.69848335	-0.17486814	-0.40395594	-0.4077627	-0.37449464	0.40722188	-0.67908454	-0.25996956	-0.722836	0.40106347	0.09474945	-0.423256	-0.12783885	0.7119876	0.053689267	0.099789	-0.56814843	-0.056445446	0.10172252	0.740102	-1.423856	-0.170838	0.587519
YPL235W	-0.3841461	0.9474429	0.18586883	0.71061224	0.6698041	1.1776019	0.8002093	0.7757408	0.597259	1.27811	0.18208952	0.49187034	0.1975479	-0.15614758	1.428247	1.174527	0.12994	0.320915	2.019465	-1.551531	-0.18061334	-0.3087876	-0.48765895	-0.17568049	0.0917558	-0.9869515	-0.5150969	-0.6131184	0.015273719	-0.045602497	-0.17280985	-0.34870297	-0.4217955	-0.27964193	1.226637	0.13227664	-0.09464592	0.108042	-0.4305699	0.32426357	-0.41109794	-0.084582	-0.59591895	-0.09405574	0.45519117	1.377422	0.743278	0.539672	-0.100326
YLR190W	-0.31502855	1.41523	0.890526	-0.021701	-0.270678	0.100205	-0.335432	0.619921	-0.445871	-0.783035	-0.161444	-0.810448	0.713941	0.641929	-0.986653	0.283872	0.262278	-0.628699	0.444322	-1.155303	0.15538089	0.43590015	0.2233275	-0.36630684	0.5062153	0.038648	0.21874477	0.6322424	-1.474193	0.24829413	0.17093587	-0.31053317	0.5032237	-0.23672101	0.03175503	0.5205778	0.24801609	-0.08180721	0.50893104	0.60694623	0.35575134	0.31534386	0.41861644	0.42860737	0.4736585	1.363667	-1.218446	0.983852	0.551184
YOL108C	-0.073148325	0.981459	0.112804	-0.058628	-3.123246	-2.088214	-0.451257	0.225946	-0.822148	-0.297882	-2.688435	-1.05491	1.146859	-1.013586	-0.276008	-1.226834	-0.35453	-0.202435	2.043496	0.5594062	-0.6521312	-0.41696852	-1.0720799	-0.9947531	-0.5525518	-0.56712526	-1.3300525	-0.82250994	-2.131044	-1.4178538	-1.3640441	-1.2453572	-1.3076617	-1.169961	-0.25418603	0.05614019	-1.0046983	-0.52154696	-0.2898984	-0.12020423	-1.0095525	-0.43928567	-0.9934359	-0.29315966	-0.75915676	1.3704	-0.178978	0.9148423	0.123167224
YNL098C	0.10946348	0.6650466	1.029049	0.017475484	0.80358064	0.23270749	0.14222677	0.05769157	-0.9188156	-0.35026	0.23717	-0.14860938	0.184755	-0.21538283	0.0766844	-1.2628379	-0.36731577	-1.280737	-0.8036498	-0.4986452	-0.414792	0.15026	0.636989	2.153417	-0.105563	-0.113145225	-0.33814	-0.527454	-0.0045117573	0.09195	0.289963	-0.21232495	-1.080448	-0.599277	-0.543988	-0.798965	0.392203	0.019149652	-0.787774	0.0058552623	0.62571	-0.350419	-0.410145	-0.777819	1.083278	-0.51708424	-0.8921568	0.066279925	0.855894
YBR194W	0.49970594	1.257252	-1.492623	0.572132	-1.787509	0.731137	-0.596702	-0.139094	-1.113002	0.265176	0.141396	-0.038454	0.992126	-0.183893	0.22275	-0.262988	-0.327173	0.124136	0.330662	0.375369	-0.25529316	-1.0977046	0.25240186	-0.64487916	0.0193377	-0.32667273	-1.030991	-0.16818067	-2.39458	-0.42218906	0.16945282	-0.1090693	-0.26693135	0.3349448	-0.35858157	-0.06293266	-0.15890595	-0.25061268	-0.19955681	0.36468285	-0.82099694	-0.26157707	-0.021653362	-0.67926526	-0.8709295	-0.23554	-0.620734	0.588965	-3.310907
YLR394W	-0.306278	0.5133102	0.037471	-0.382378	0.46574828	0.6678637	0.6987916	0.20006557	0.13503172	0.3480677	0.634977	0.015602344	-0.30487838	0.233698	1.2031502	-1.0016794	0.6884705	0.34588495	-0.019454628	-0.23704441	0.587257	-0.184447	0.094972	0.13634406	-0.040535	0.4915249	0.142552	-0.463947	-0.04805351	0.21763167	0.213611	0.490145	-1.211646	-0.11239957	-0.15243	-0.6627464	-0.290606	0.0056684217	0.718242	-0.388227	-0.189164	-0.14070027	-0.47686	-0.283046	0.2536535	0.63870496	-0.44758102	-1.0816537	-0.512009
YOR124C	0.5724103	-0.112823	0.26878	-0.046543	0.16835	-0.4873	0.712637	-0.085358	-0.422913	-0.251657	-0.598986	-1.209342	-0.874238	0.107549	0.654535	0.347859	0.192886	-0.236509	-0.198302	0.281005	0.09688793	0.11053627	0.16084825	-0.07547724	0.76767766	0.056488	0.08452058	0.19315222	-1.702152	-0.15281752	0.23929827	-0.269151	0.35475162	-0.04448715	0.11081493	0.26661056	0.0437261	-0.035722595	0.053776246	0.28531155	-0.3765455	0.40441984	0.073372	-0.50441265	0.6347448	-0.929357	0.451421	-1.135301	-0.154592
YGL124C	0.5130844	0.28218	-0.724266	-0.053446	-0.543539	-0.4699	0.222199	-0.553679	-1.258814	-0.39441	-0.665036	-1.213049	0.719779	-1.387531	0.595592	-1.152819	-0.788689	-0.506767	-2.158932	-0.884173	0.13938403	-0.4263722	-0.17822632	-1.1394244	0.04981355	-0.02981663	-0.3904771	0.08808756	-1.608993	0.052234605	-0.40782523	0.021216122	-0.3147187	0.16637139	-0.3892508	0.47010952	-0.02484956	-1.1710571	0.36232603	0.5773987	-0.07846502	-0.57172775	-0.81499064	-0.33724362	-0.10017585	1.913133	1.201064	1.718576	-0.16125059
YOR106W	0.78389186	-0.740927	-0.019133	0.078094	-0.196301	-0.681887	-2.219154	-1.41872	-0.677391	-0.627113	-0.614046	-1.153116	0.034269	-1.45071	-0.153051	-0.981021	-1.064755	-0.484678	-2.842927	-0.552368	0.17603442	-0.36707667	-0.46659523	-0.6694954	0.1632684	-0.552809	-0.40358123	0.4634585	-1.345054	-0.54128623	-0.31205282	-0.27007952	-0.40281394	0.2304199	0.2641901	0.10516409	-0.2431342	-0.101155214	0.10875327	-0.09864553	-0.6726287	0.25407225	-0.26980796	0.07940633	0.2124374	0.48295388	0.5577807	-0.004668655	-0.027821
YDR139C	0.4808959	0.52625036	0.5320393	0.5515076	0.48798192	0.7695943	0.75318265	0.52262205	0.638331	0.288641	0.24849457	0.54811174	0.17540058	0.46969125	0.329051	-0.103142	-0.251199	0.51281875	-0.235116	0.4049301	0.40638098	-0.20056066	0.5496004	-0.113514565	0.6906404	0.6253564	0.2795747	0.22100522	-0.9849329	0.5692337	0.39416125	0.21787524	0.25465086	0.5132646	0.50288826	0.4958353	0.34996578	0.43486074	0.83160204	0.51517874	0.2472453	0.9967143	0.27475473	0.62871796	0.848351	0.609396	-0.435129	0.724485	-0.4128337
YMR144W	0.4551976	0.065084	0.74926	-1.787449	0.003426	-0.316806	0.024535	-0.36243	0.210236	0.214208	0.696515	0.417541	0.577324	0.219061	-0.053013	0.611405	-0.405281	-0.093031	0.383968	1.643586	0.4760772	0.27365655	0.6436753	-0.20897444	0.9705514	-1.272964	0.2127898	0.7829927	0.638242	0.12800215	0.73187935	-0.12602009	1.073411	0.25997558	0.16472918	0.1474802	0.6855467	0.41619512	0.3975306	0.4057287	0.05924043	0.4579085	0.6698541	-0.08835026	0.5951018	1.026307	0.636415	0.18746577	-0.100945
YDR260C	0.35083798	0.6390669	1.690936	0.39042845	0.83112335	0.7039774	0.85017735	-1.3763715	-0.8689596	-0.7050616	0.554873	0.105536394	-0.66671485	0.09160263	0.12013656	0.23187526	-0.26772866	0.287951	-0.22288369	-1.4424098	-0.234687	-1.387663	-0.161544	0.664799	0.961638	0.25739163	0.207165	-0.333393	0.29498696	-0.11431786	0.509873	0.36778265	0.233008	-0.368284	-0.772309	0.090006	-0.059554	-0.661285	-1.478819	0.10582388	-0.129216	0.072504	-0.382993	-0.643871	-0.64935356	-2.5600533	-1.0772485	-0.2967504	0.291257
YMR036C	0.28042546	0.4663238	0.43352973	0.21719684	0.6247531	0.6645425	0.7157549	0.56668967	-0.157648	0.527865	0.082826324	0.67607284	0.08246283	-0.16109878	1.499996	0.746281	0.714098	-0.019849239	-0.560401	-0.4763854	0.2737962	0.19185664	0.49395746	-0.0022654403	0.049539115	-0.3063058	-0.3132902	-0.1323212	-0.549398	-0.14332634	0.14162244	-0.4189111	-0.53024596	-0.3793434	0.12104114	-0.032905035	-0.31625006	0.27743104	0.14964782	0.2853672	-0.38526767	0.8535489	-0.9166319	-0.014027324	0.12607852	0.453133	-0.589396	-0.22405	0.20899463
YDR225W	0.133927	0.50644404	1.125678	1.763173	0.47316658	0.3050318	0.73924595	0.23053655	-0.41337624	0.34978	-0.257397	0.14232126	-0.14011617	-0.409051	0.16018	-0.33371627	0.159996	-0.039199	0.172677	-0.30094	-0.303797	0.965963	0.266488	-0.07743115	-0.668444	-2.318193	0.310684	0.171847	-0.34522054	-0.1065644	-0.490197	0.546244	0.764519	0.7623826	0.979124	-0.23305528	-0.235839	-0.292004	-0.535183	0.124493	-0.871734	0.673934	0.227871	0.221749	-0.26107454	-1.269108	-0.689546	1.08071	-0.065305
YKL149C	0.4247743	0.3789847	0.45848387	0.40894783	0.51784277	0.41581902	0.5028384	0.28296614	-0.106687	0.148023	0.18822944	0.08439806	0.36233926	0.551923	0.335173	0.536532	0.032228	0.37328786	0.147369	-0.04227318	0.16606814	-0.03276974	0.44805488	-0.029516067	0.06759804	0.06615695	-0.1746761	0.26347223	0.37666225	0.6008943	0.34325218	0.24132115	0.58868176	0.015174	0.29193762	0.57516855	0.18817437	0.42488208	0.39254218	0.3591982	0.17690818	1.0314102	0.23683581	0.66802084	0.7532743	0.196316	0.091406	0.432026	-0.36438465
YER086W	0.21503226	0.57605886	0.00816905	0.041474108	0.59959257	0.99857336	0.3420504	0.72846866	0.202724	0.691483	0.11354162	0.6465908	-0.03136024	0.07923661	0.721519	0.567897	0.233004	0.1435253	-0.096784	-2.61381	-0.096526414	-0.23397556	-0.028418612	-0.20413594	0.25017396	0.26928833	-0.5294567	-0.10814013	0.33468732	-0.050748248	-0.7719885	-1.2678602	0.029864477	-0.16064157	-0.4658365	-2.8762267	0.029214613	-0.1700795	-0.27493948	-1.2453659	-0.011815961	-0.62395144	-0.29258907	-0.122142754	-0.31045207	0.356925	-0.085545	-0.25161	-0.25057486
YER100W	0.33326143	0.19336496	0.42820996	-0.17491534	0.39064333	0.3188853	0.492774	0.18335745	-0.07993	0.425831	0.42782617	-0.009763655	0.3816581	0.4253338	1.103134	0.59268	0.02872	0.2909178	-0.102154	-0.16455421	0.21811835	0.025190461	0.5137803	0.24518399	0.39688575	0.30329767	-0.19143368	0.19727747	0.0844526	0.39701447	0.37385464	0.05640896	0.62339157	0.019210158	-0.014323735	0.1459462	0.16764075	-0.0686859	0.22384615	0.37685212	0.0066569513	0.85768217	0.1774859	0.3526017	0.33861244	0.117303	-0.864868	0.508581	-0.24298277
YJR036C	0.37600407	0.30006683	0.36714622	0.42964536	0.26519212	0.32816106	0.14770766	0.42944396	-0.087948	0.249719	-0.051768728	0.031764816	0.067853555	0.12139437	0.028778	0.050334	0.154679	0.31371316	-0.557913	-0.3727264	0.3613198	-0.18944445	0.43690225	-0.15976492	-0.5918168	0.13562582	0.0016430153	-0.062927835	-0.109299324	0.54226476	0.31573543	0.25039408	0.03721092	0.003988323	0.34094587	0.050043147	-0.014065946	-0.17465872	0.4796619	0.4187167	-0.038862184	0.6004315	-0.5277031	0.4036271	0.27178574	0.487422	-0.308589	-0.149843	-0.06831787
YMR276W	0.4469925	0.41739002	0.38557723	0.12923801	0.7078096	0.53279614	0.4770476	0.5609195	-0.053265	0.251454	0.28177083	0.16099875	0.33373997	0.1546039	0.237566	0.385783	1.086865	0.60109955	-0.129053	-0.12951714	0.9216929	0.16197053	0.6911641	0.25774324	0.5619506	0.014275802	0.15088598	0.23949607	0.16927542	0.3443798	0.46601504	0.26370138	-0.026633997	0.43111017	0.63565886	0.38383812	0.38314843	0.16386507	0.3635041	0.66338176	-0.03536324	0.89360654	-0.2894461	0.41824505	0.27168697	0.683071	-1.558776	0.382355	-0.07585658
YGL252C	0.318754	0.42795232	0.14753933	0.3918743	0.3567398	0.5398833	0.06572466	0.5914636	0.392282	-1.207425	-0.06265032	-0.049562614	0.1572773	0.35707644	0.797219	-0.028551	-0.275	0.39830303	-0.651971	-0.77271223	0.29196292	-0.16142263	0.19370155	-0.06522698	-2.2130826	0.18723507	0.060779892	-0.08602673	-0.80531746	0.38609844	0.3544594	0.11588773	0.16355257	-0.037769247	0.17689097	0.44773975	0.27034786	0.2894313	0.39423788	0.452972	0.31593728	0.33916232	0.080941245	0.49105993	0.55538267	0.107329	-0.273825	-0.550298	-0.12571108
YBL088C	0.248336	-0.24291565	-0.658838	-1.886992	0.5333581	0.2828475	0.51323706	0.09292068	0.150255	-0.009422	-0.022811	-0.251482	-0.41275516	1.358155	0.710291	1.145308	1.135784	0.701168	-0.264442	0.924132	1.875839	-0.682471	0.790313	-0.552645	1.560528	0.39776	-0.901346	1.059128	-0.5484326	0.774975	1.278578	2.110948	0.343358	0.8369523	-0.155166	0.5438059	0.448423	0.2752984	-0.065403	0.789323	0.389703	0.58925736	0.977881	-0.423831	0.20183	0.335303	-0.215996	0.005663	0.94379
YDR030C	0.5152075	0.31099704	0.75122714	0.6699365	0.8662023	0.90104693	0.82253665	0.8507947	0.573738	0.160424	0.07384087	0.23870505	0.34805155	0.037929513	0.90643	0.854663	0.893347	0.30149063	-0.607402	-0.09515867	0.4787016	-0.1413451	0.63244045	-0.004749145	0.24457236	0.430516	-0.25627086	-0.03384638	0.1761625	0.2637809	0.62238276	0.026852146	-0.07923716	0.20637816	0.57659626	-0.047836486	0.09402237	0.17078628	0.53685635	0.26011798	0.22283293	0.54295725	-0.1022417	0.4715765	0.6751372	-2.849169	-0.66222	-0.396237	-0.34162292
YGR006W	-0.18303137	0.14560233	0.34102032	0.6034577	0.6253801	0.64492834	0.111130275	0.36359844	-0.08308	0.435977	-0.58117384	-0.19157198	-0.036228545	-0.71801776	1.243907	3.177422	1.450477	-0.15265837	0.626442	-0.44456863	-0.24216147	0.106587455	0.15355414	-0.3173174	0.054340314	0.03227987	-0.4516453	-0.53102976	-0.4568988	-0.079844534	-0.25393635	0.07997952	-0.80753505	-0.13411987	0.13050449	-0.27103403	-0.17493458	0.0901912	-0.01188084	-0.1400605	-0.2644494	-0.13081113	-0.43153822	0.072423965	0.30244735	1.033755	-0.316191	-2.448496	-0.39120403
YJR052W	0.284073	0.752025	0.862971	1.41155	0.542113	0.934166	-0.226817	1.042763	-0.210052	0.046122	-0.660589	-0.215547	0.050577	0.162516	1.713387	0.689486	0.701431	0.497637	-0.404355	-1.208768	0.51098	-0.599668	0.508578	-0.977188	0.810755	0.557046	0.051047	0.324522	-0.42052	0.586528	0.48024	0.225005	-1.436417	0.474335	1.058463	0.921889	0.755437	-0.025017	1.86483	0.484162	0.560405	0.620208	-1.277331	0.553526	0.973127	0.285617	0.440143	-0.70866	-0.652647
YJR099W	0.12512186	-0.28814307	0.018386947	0.02737715	0.20533477	0.24093555	0.18278454	0.30947673	-0.234391	0.245601	-0.6593179	-0.34887308	-0.09420904	-1.0829549	-0.028931	-0.503839	-0.06248	-0.40066153	0.081039	-0.46214932	0.25924394	-0.27056727	0.0841941	-0.24751154	-0.10418911	-0.27341896	-0.6234775	-0.7311357	-0.29987547	-0.30052298	0.005708682	0.1717506	-1.1469995	-0.39396074	0.4239583	0.14725044	-0.32841977	-0.2080567	-0.22285105	0.17516239	-0.5711279	0.40045965	-0.9997619	-0.25712878	-0.08002232	0.085768	-0.886506	-0.362223	-0.07972564
YKL117W	0.16066925	-0.21902916	0.5506854	0.53069836	0.29676637	0.32180312	0.112107255	0.33708984	0.402176	-0.556187	-0.20969422	-0.25454885	0.1090504	-0.3637248	-1.215039	0.088872	-0.150462	0.0062604323	-0.328298	0.2714716	0.5807091	-0.3005463	0.44353414	-0.213304	0.25360778	-0.5764908	0.109175675	0.118204735	-0.12630816	0.2532189	0.56754404	-0.006762764	-0.21959084	0.45862967	0.85087043	0.675265	0.4319946	0.27333945	0.87037194	0.30943084	0.1975399	0.68915975	0.20093717	0.43157053	0.2541482	0.286423	-0.860047	-0.465914	0.07608671
YNL004W	0.43815562	-0.501014	0.549281	-0.478946	0.093804	0.606702	0.924442	-0.069117	0.359749	0.542231	0.202964	-0.512262	-0.545496	-1.820159	0.73164	-0.457615	0.043716	-0.454612	-1.084721	-0.12814234	0.5083223	0.15478657	0.5018016	-0.06778923	0.46813193	0.07515959	-0.079044335	0.4324744	-0.839073	0.33886787	0.31291643	-0.015653627	0.03594938	0.34300593	0.8936556	0.3590017	0.3474173	0.26945677	0.6448091	0.2994646	0.11932778	0.85416543	0.29969576	0.5263259	0.74947715	-0.115132	0.396407	0.043935	-0.823158
YBR073W	0.485712	0.82389283	0.815245	1.81227	0.9594122	1.0016237	1.2295618	0.97487974	1.224108	0.180855	0.680207	0.73465586	0.047803495	0.602991	0.793445	0.920974	0.347166	1.267571	0.264559	1.024614	0.566793	0.668579	0.26139	0.4323822	-0.37074	0.244567	0.340676	0.39522	-1.3519411	0.5041	0.060366	-0.48881	0.133737	-0.74863	0.28361	-0.524771	0.699738	0.630304	0.314338	-0.742587	0.616765	1.747311	2.186873	0.895197	-2.868379	-0.095112	0.670946	0.752786	1.129409
YFR013W	0.324346	0.66413105	1.499035	1.829785	0.51524365	0.6705177	0.29044735	0.61053705	-0.019585	0.169781	0.084405	0.19532666	-0.029545827	-0.068485	0.841384	0.732076	0.328297	-0.044541	0.016661715	-0.30354536	0.657362	1.904056	0.518239	0.368182	0.398842	0.39570168	0.861721	0.5345293	-0.32578972	-0.447099	-0.262603	0.108808	-0.621917	0.095893	-0.278356	-0.667476	0.02436	0.043378	0.761674	0.10988	0.472521	0.060491	0.564582	1.133266	-0.435696	-0.927504	-1.382187	-0.434229	0.468515
YGL090W	-0.059385	0.5014606	-0.187936	0.147723	0.59996057	0.66253537	0.53045565	0.68388367	0.327678	0.311665	0.290241	0.31594414	-0.055067226	-0.465305	0.274343	0.41574	-0.073475	0.528016	0.05708948	2.286627	0.466705	0.483472	1.042298	0.908369	0.706498	0.539055	-0.168826	0.316024	-1.319267	0.295841	0.531838	0.079467	-0.350631	0.189703	-0.289016	0.471343	0.556226	0.478282	0.379893	0.290884	0.116094	0.435845	0.014842	0.33655	-0.301258	0.188839	-0.786552	-0.484478	1.332668
YPL015C	0.38963813	0.10512016	0.112067	-0.21118522	0.59514654	0.32684305	0.7581064	0.31142354	0.14537686	0.060783572	-0.374707	-0.057036877	-0.11960676	0.1841955	0.5379011	0.10042391	0.11033	0.381073	0.36910686	0.68697554	0.529759	0.062532	0.226546	0.467994	0.540961	0.61105084	0.472966	0.231471	-0.009733482	0.72351	0.551632	0.21683274	0.437158	0.74621	0.924503	0.957517	0.935442	0.557446	0.6918429	0.5817402	0.179629	0.550066	0.772906	0.490926	0.59631276	0.56259227	0.017783575	0.48703343	0.961511
YIL036W	0.21238069	0.45497233	0.5131461	0.50994486	0.6158667	0.7321695	0.57650274	0.73058677	0.0826	0.374732	0.0173958	-0.01685266	0.17888498	-0.0698091	0.660524	0.511458	0.18893	0.24387941	0.216931	-0.23241648	0.28456917	0.0832177	0.6145197	-0.2843909	0.42253494	0.10617064	0.10413715	0.10025271	0.057066027	0.5802319	0.44205943	0.2716721	-0.25502533	-0.0292907	0.44229025	0.4536001	0.17263994	0.041057333	0.7434453	0.48257753	0.11971381	0.948828	-0.44986728	0.6543859	0.41759068	0.173449	0.13985	0.06625434	0.3274963
YDR073W	0.28316516	-4.856955	1.354358	-0.686817	0.713564	-0.451911	-0.647805	0.122763	-0.668119	0.927846	-0.507025	0.210784	0.038839	-1.066294	0.333887	0.871295	0.646449	0.51182	-0.112524	-0.712745	0.31713673	-0.27189738	-0.1997814	-0.13329327	-0.024259103	-0.140378	-0.45932695	0.25730988	-0.679491	-0.14947249	0.21020298	-0.36275807	-0.28923965	0.15170969	0.33181462	0.7160051	0.13380033	0.28039712	0.57056415	0.64940107	0.1836653	0.37666774	-0.23796874	-0.020265933	0.0015224573	1.123256	0.657426	-0.04230364	-0.622149
YKR048C	0.4743152	0.44185	1.154465	0.36026	0.653513	-0.276576	0.832678	0.14197	-0.286338	0.386788	-0.242293	-0.15636	0.015287	-3.128916	0.537741	0.490435	0.646138	0.323977	-1.221465	0.834694	0.620278	1.443457	-0.086328	0.826309	0.674728	-0.437992	-0.271018	0.258436	0.10624	-1.475848	-1.723374	-0.5472619	-0.748051	0.129786	1.112906	-0.35122058	0.398803	0.289838	-0.32702	-0.10438409	-0.025846	-0.604836	-0.396883	-0.31788173	-0.914437	0.352891	-0.18258	-0.784689	0.3224
YGR097W	0.5284056	0.385962	0.189541	-0.101875	0.547299	0.641717	0.111644	0.85944	1.172448	1.544125	1.25245	0.835054	0.498888	1.218327	1.1931	2.231533	0.682973	1.27702	-0.191992	0.718997	0.8810536	0.18472363	0.89907753	0.46730042	0.92402714	-0.14290634	0.024337083	0.8391919	-0.906785	0.3004145	0.9477315	0.78479403	0.3317911	0.5786241	0.90144944	0.35986617	0.904531	0.75006545	0.8472084	0.7958483	0.6729546	0.5456355	0.315526	0.85971016	0.3491336	0.594485	-1.569409	0.16153	-2.298165
YGR184C	0.798584	-0.71716	0.790816	0.209466	0.214672	-0.130633	-0.986971	-0.660635	-1.00595	0.308157	0.27772	0.267972	-0.746053	1.343513	-0.709063	-0.041083965	0.0127	1.407499	0.215689	0.0033	-0.086325	-0.104144	0.214459	0.138728	1.321459	0.224228	1.029416	1.181287	0.656101	-0.447644	1.090281	0.12494467	0.378733	-0.464129	-0.088556	-0.280462	0.199963	0.153192	-0.63751	0.772214	0.162783	-0.086083	0.498445	-0.704881	0.762101	-0.167087	0.218572	0.504645	-0.3009925
YBR049C	-2.9571114	0.31988505	-1.3874387	-2.7543945	-0.072765365	-0.03443063	-0.015165015	-0.25643045	-0.3396224	-0.215793	-2.0767865	-0.51979595	-0.5435257	-2.9659524	0.249232	-0.19238204	0.183322	-1.355303	-0.081641	-1.9183102	-3.0640635	-3.5221725	-1.476407	-1.7120557	-1.327004	-0.9123718	-3.1849325	-1.711712	-0.69231725	-3.041991	-2.7055883	-1.9849969	-3.575717	-3.129188	1.059173	-1.4750934	-2.914934	0.073671	-2.9984877	-2.660538	-1.7647768	0.685776	-3.130817	-2.5819626	-1.4712961	0.315123	0.194566	0.795069	-0.251003
YCR014C	0.556805	0.5425842	0.588112	0.617578	1.0604858	0.9359495	0.9412115	0.6418643	0.051400393	0.58643824	0.583295	0.49583116	0.08149354	-0.141299	1.2504802	0.35378435	0.70402926	0.6730676	-0.43504122	-0.42273605	0.032984	0.477463	0.677233	0.25327867	0.164081	0.53102314	0.681071	0.121032	0.059949897	0.41355127	0.211914	0.539062	0.896668	0.257921	0.751401	0.6043143	0.274484	0.4728747	0.340696	0.662023	0.195562	0.5363058	0.27159	0.359291	0.29803908	-0.5489144	-0.35952443	0.07568435	-2.339345
YGL249W	0.157658	0.34764147	0.066845	0.205337	0.67406416	0.38524252	0.6341098	0.32640773	-0.16571312	0.2351077	0.014605	0.06673325	-0.13590977	-0.002985	0.7374516	-0.3074424	0.5225231	0.2935911	-0.44485152	0.13166428	0.115737	0.292623	0.573824	0.33810127	0.470009	0.5817898	1.232437	0.277017	-0.28341925	0.2143156	0.027142	0.399252	0.261	0.4116696	-0.294185	0.6346504	0.470848	0.47796884	1.007672	-1.56889	0.066485	-0.0065954477	0.237849	0.443587	0.19492012	-0.3219078	-0.2929947	0.046749685	-0.350866
YDR045C	-0.026175464	-0.49327165	-0.16355848	-0.6177905	-0.5642038	-0.7408876	-0.83756316	-0.19700019	-1.335427	-0.647429	-0.6495313	0.0067565623	-0.06586009	-0.7522819	-1.222959	-0.79682165	-0.49494234	-0.07913358	-0.629098	-0.64260566	-0.51313674	-1.0510962	-0.93955195	-0.81527185	-0.21783161	-0.6519023	-1.185054	-0.36651146	-0.21040355	-1.114107	-0.61751676	-0.6777346	-1.6498399	-0.90615857	-1.0542879	-0.48985392	-0.25717208	-1.3701923	-0.35980558	-0.5163933	-0.7950888	0.010306613	-0.6263304	-0.54179215	-1.7918082	-4.225728	0.036308	0.526304	-0.4689262
YKR098C	0.37075734	0.628471	1.462635	-0.250506	0.160406	1.03065	-0.207963	-0.047989	0.133336	-0.119335	0.34605357	0.292931	-0.484727	-0.275422	1.13957	-0.250316	-0.079475	0.38037056	-0.312051	0.566101	0.11749369	-0.052968435	0.3651311	-0.36819372	0.42844036	-0.36846286	-0.10106923	0.08813559	-0.6528073	0.11975156	0.24545099	-0.10894365	0.031338368	0.11613074	0.181523	-0.027828023	0.17988187	-0.10371893	0.51606417	-9.572977E-4	0.01623706	0.46324402	-0.17386357	0.038507	0.6408	-1.834423	-0.835859	0.505642	-0.5676869
YBR258C	0.11523991	-0.306251	0.397622	-0.216211	0.572626	0.362655	-0.190799	0.313507	-0.179349	0.202456	0.34587	-0.260165	0.47727	0.471623	0.543406	0.277931	0.851366	-0.056126	-0.209331	-0.443313	-0.17437418	-0.41203943	0.002884031	-0.46475288	0.08094951	-0.60501057	-0.52465796	-0.033997603	-0.092596	-0.52731216	0.057275556	-0.2428815	-0.60983294	-0.31044373	0.4074214	-0.14533511	0.016741268	-0.5264987	-0.009401172	-0.0022883643	-0.19390787	0.14206597	-0.27784726	-0.24932936	-0.00942004	0.056218	-0.32997	0.142214	-0.7257945
YDR419W	0.452721	0.319298	-0.929976	-0.659007	-0.081365	-0.056421	-0.484108	0.57158744	0.178981	-0.322584	0.333957	0.990333	0.087726	1.978979	-0.937976	0.50283	0.378208	0.336793	1.252999	0.804816	0.877528	-0.861156	0.610127	0.434419	1.578359	0.40675476	0.995809	1.122054	0.868033	-0.163597	1.232488	1.193654	-1.079828	0.679339	2.267132	0.443051	1.312485	0.554533	0.807965	0.232702	0.263808	0.081784	1.377545	0.268616	0.96581	0.633947	-0.195917	-0.325126	0.047422
YBL002W	0.5666224	-0.25326145	3.4E-5	0.2352045	0.12288757	0.631821	0.0697166	0.16070755	-0.116656	0.415941	-0.071664	0.025117354	-0.857538	0.19278851	0.323062	0.20876	0.129373	0.11815	0.359138	-1.0245152	0.640967	0.155403	0.477179	0.375637	0.181341	0.40207633	-0.680833	0.48633	-0.8276589	0.306208	-0.098087	0.15802611	0.556109	0.500849	0.503828	1.145067	1.205075	0.171743	0.658772	0.105599046	0.690431	0.37309	0.173291	-0.422971	0.312521	0.199283	0.628524	-0.085653	0.223967
YER068W	0.25095847	0.19540423	0.4221329	-0.09451779	0.39941314	0.8045609	0.20757301	0.5769799	0.156526	0.539916	0.36065188	0.19926326	-0.011951506	0.19451158	-0.101189	1.027417	0.758792	0.25684768	0.493365	-0.71527123	0.9036201	-0.115452655	0.64069486	0.2836292	0.36710614	0.201935	-0.019922249	0.48346415	0.29177347	0.50480694	0.19290835	0.0062893676	0.123030744	0.5533701	0.68104064	0.36050972	0.6424649	0.47104254	0.4390086	0.14693145	0.44387403	0.8963093	-0.21279089	0.4834233	0.7611376	0.356672	0.485975	1.339509	0.058135163
YLR180W	0.24962582	0.35814106	0.5336919	0.23390247	0.8107163	1.0405686	0.6139074	0.8100045	0.319406	0.478266	0.48286408	0.47922346	0.1042633	1.0890489	0.372641	-0.502442	0.565038	0.4629122	0.068157	-0.3170227	0.96790034	0.19110373	0.6419242	0.5929825	0.64360833	0.18976578	0.41719478	0.81497335	0.25852796	0.70819503	0.51442486	0.0918193	0.8173282	0.98272073	0.3623162	0.77731115	0.9226022	0.42971733	0.4877273	0.24109392	0.6298681	0.7645594	0.7946382	0.5731504	0.8805115	-0.416143	0.861938	0.707483	-0.19336377
YBR030W	0.070284605	-0.44976646	0.063411616	-0.6639701	-0.17352404	0.2891224	-0.61722296	-0.09709082	-0.599634	0.500222	0.3769103	-0.2592794	-0.5800436	0.2205797	-1.189741	-0.468355	0.096075	0.27722812	0.086628	-0.70840436	0.49721265	0.13504338	0.17949419	0.15169121	0.68763995	0.1512623	-0.11979995	0.387416	-0.95037884	0.16360602	-0.06855788	0.002404388	0.5183125	0.19399221	-0.17969279	-0.42296627	0.55998707	0.12226762	-0.028401619	-0.0098148575	0.32685265	0.32601592	0.08920449	0.2090146	0.29830158	0.400213	0.077702	0.346212	-0.352013
YGR086C	0.30946553	0.1697672	0.44559464	0.058994405	0.5492653	1.0951309	0.14146553	0.6736756	-0.069649	1.315836	0.7521302	0.3052343	-0.044815395	0.5045362	0.295122	0.68445	9.76E-4	0.6239235	0.66206	-0.48398927	0.96395105	0.6271856	0.43184313	0.41567132	1.069879	0.33640498	0.24646802	0.8267862	0.044041716	0.28533614	0.13000357	0.27370256	0.5356735	0.52815735	0.08498263	0.35834345	1.0008004	0.38984072	0.63747865	0.42450896	0.6432651	0.6670857	0.43277115	0.5286132	0.4484373	0.542522	0.752586	0.582957	0.023983207
YER144C	0.22275996	-0.07512995	0.39763844	0.21620066	0.38419268	0.56379855	0.046735246	0.41878992	-0.292663	0.699827	0.5696436	0.20437136	-0.07012403	0.7419388	-0.4245	-0.221894	-0.24688	0.32570273	-0.051769	-0.17400521	0.717291	0.5442608	0.49246463	0.41625193	0.7991985	0.10228565	0.56890094	0.82599103	-0.38720447	0.15148091	0.2919363	-0.022769306	0.54734206	0.55664104	0.3785534	0.6441685	0.7090521	0.5306041	0.6421523	0.5143326	0.745172	0.82330304	0.8106085	0.69846827	0.41840404	0.089223	0.237409	0.178698	-0.40525252
YML111W	0.079707	-0.58025646	0.20926598	-0.49661863	0.29344055	0.69132996	-0.059055816	0.13205753	0.006867	0.847479	0.45099574	0.0024807716	-0.34200412	0.55402875	-0.200809	-0.056513	1.217236	0.31994557	0.136698	-0.30297038	0.75753045	0.071980745	0.3420282	0.1584161	0.81660265	0.16900153	0.121700495	0.73249704	-0.70397645	0.37242594	0.07326065	0.111053154	0.50688004	0.40967178	0.3147646	0.5770034	0.9190197	0.08837237	0.3243499	0.27678552	0.5701362	0.89761263	0.35745195	0.46460494	0.3635919	-0.49437	0.768473	0.37270203	0.11643983
YBR048W	0.52670586	0.21786152	0.22438781	-0.15692249	0.082619384	0.45871577	-0.14875956	0.28420857	-0.66643	1.203626	0.8749349	0.19329469	-0.109546125	0.8204849	-0.91042	0.280918	-0.192028	0.05952879	0.190796	-0.32161105	0.52115905	0.16759844	0.3684883	0.4150488	0.718187	0.33929867	0.16516198	0.6610227	-0.09373898	0.38428095	0.23816141	-0.018921342	0.74952805	0.6401782	0.27491543	0.38767615	0.79369724	0.20124632	0.21651	0.44771022	0.58538884	0.77048206	0.51366025	0.5304891	0.57567585	0.783995	0.426902	0.551104	-0.08780475
YDL122W	0.2476748	0.007566896	0.31120786	-0.07330525	0.40270633	0.6618026	0.31185913	0.4989646	-0.049521	0.34554985	-0.13288902	-0.08394529	0.07938236	0.48524764	-0.102833	0.427286	0.402662	-0.06749968	0.441104	-0.44885156	0.6766024	-0.10011099	0.59567004	0.22131114	0.56664973	0.2601879	0.26644105	0.33527088	0.11514963	0.3379111	0.23395447	-0.003547118	-0.049809	0.42801502	0.3935852	0.37398782	0.14778604	0.22434622	0.029900344	0.22308941	0.11928972	0.7287669	-0.18133007	0.47368863	0.4952219	0.447545	0.503496	0.49309	-0.6806116
YBL003C	-0.210997	-0.181014	-6.81E-4	-0.953997	0.322992	1.654319	0.115545	0.431194	0.718643	-0.073698	0.6345	0.357614	-1.827866	0.94993	-0.138819	1.033524	-0.80726	0.998006	0.622155	-2.08151	0.035672	-0.527216	-0.082622	-0.20517336	0.14234	-0.13494165	-0.36817825	0.01765	-0.213884	0.2753033	-0.13987	-0.144472	-0.259989	-0.07695915	-0.66463	0.2525565	-0.161033	-0.37999088	-1.015282	-0.539248	0.113528	0.29468733	-0.653013	0.104693	0.07870572	0.266379	-0.536217	0.855334	-0.679228
YDR451C	0.31889078	2.971744	1.305448	0.904097	1.879621	2.031897	2.255652	1.540295	1.225062	1.265241	0.846205	0.550492	0.740286	0.659698	1.395841	1.41249	2.086207	1.121524	1.733956	-0.098619	0.104013726	-0.16868927	0.46019277	-0.22107401	0.49162295	-0.680306	0.48276958	-0.09353125	0.478536	0.114411406	0.167805	-0.041814446	-0.36620095	0.025292778	0.42308748	0.3823512	0.31440988	0.18615972	0.48538357	-0.006515512	0.23503466	0.31376627	0.21283309	-0.062141612	0.34637815	0.243922	1.843616	0.798101	-0.086906
YDR475C	0.3388078	0.789447	0.631668	1.161736	1.445362	1.267649	1.4359821	1.256736	1.529278	0.683406	0.854926	0.717367	0.576878	1.729328	1.112067	0.981838	0.413901	0.965916	0.912223	-0.240295	0.38403404	0.047546975	0.5312292	-0.13142101	0.66644406	-0.024160914	0.3062435	0.5635048	0.412316	0.27939478	0.346376	-0.05699677	0.54568297	0.55432826	0.50889397	0.5781793	0.54880726	0.13385083	0.72142446	0.48776197	0.3364607	0.6486606	0.572195	0.21917327	0.22915417	0.664606	0.610142	0.721442	-0.4701312
YNL227C	0.17855358	0.5292452	-0.2505884	0.06325651	0.7564718	1.059411	0.56792605	0.85187215	0.062009	-0.65428	-0.0026809783	0.29779834	0.107545264	0.56490755	0.985005	0.053039	-0.046626	-0.36712864	0.1076426	-0.8559413	0.16232005	-0.12447915	0.28354606	-0.017724952	-0.008413393	-0.8768452	-0.08594964	0.13173038	0.30970547	0.36793885	0.03921817	-0.7577521	0.6193311	0.275802	-0.38901475	0.08321638	0.46966898	0.059751146	0.27548048	-0.28532884	0.35492015	0.092465416	0.6555698	0.18670127	0.69742596	1.822074	1.497911	1.323269	-0.5899873
YBR114W	0.262509	0.985269	1.70156	1.380336	0.42409453	0.37833	-0.375574	0.115162	-0.203398	0.636619	0.318591	0.076436	-0.755598	0.106121	0.972261	-0.869559	-0.131076	-0.068554	-1.594569	-0.302676	0.033253	0.629083	-0.895824	-0.724365	0.041527	0.190194	-0.351352	1.178914	-1.703242	-0.871081	-1.152189	-0.525762	-0.117112	-0.34815	-0.078564	-0.151891	-0.020867	-0.776392	-0.305989	0.542125	-0.172278	-0.094906	-0.143429	-0.339683	-0.293167	-2.131402	-0.030152	0.540827	1.219105
YBL086C	0.34457296	-1.126702	-0.731104	-0.481278	-0.538688	-0.805665	-0.309246	-0.316869	-0.984502	0.083958	-0.908981	0.426437	-2.052308	-1.993863	-0.544364	-0.79506	0.933025	-0.031183	-1.109028	0.019511	-0.07434229	-0.8650359	-0.0037399372	-0.23800145	0.09027008	-0.623773	0.07624418	0.01095674	-3.918582	0.11938958	-0.11205483	-0.35573035	-0.19821593	-0.07862129	0.44649905	0.08433213	0.03784151	-0.32336223	0.55487895	0.30505863	0.03906438	0.24378651	-0.27787533	0.2850543	0.19499213	0.068201	0.197834	0.528845	-0.133574
YDR134C	0.3498523	-0.976045	-0.358341	-0.37158	0.156889	-0.22291902	-0.913451	0.426301	-0.329135	0.175356	-0.484156	0.033246	0.450208	0.249963	-0.036787	0.622951	0.33324	0.420814	-0.280532	-0.631573	-0.14348114	-0.47592807	-0.33010268	-0.114745535	-0.038922	-0.09354732	0.087972976	0.62900513	-0.253732	0.24999005	0.4930608	-0.61101174	0.77475923	0.60646594	-0.2580596	0.43079516	0.19224277	0.21423422	-0.060862523	-0.09229494	0.10243896	0.089105815	0.34307864	0.21064448	0.6207255	0.079429	-0.449426	0.35961	-0.16105221
YDR059C	0.32372662	-5.432417	-0.104791	-0.75423	-0.312597	-0.567218	-0.467826	-1.375737	-0.78107	0.591278	0.013133	-0.235758	0.158379	-0.449327	-0.245241	-0.422793	-1.151701	-0.198856	-1.320316	-0.48694	0.38174328	-0.14043689	0.26032358	0.12882517	0.537646	-0.437627	-0.21989922	0.16580099	0.53218	-0.17330477	-0.14603211	-0.03621876	-0.04221012	0.040690552	0.5346377	0.15420337	-0.19668548	0.20012875	0.18518195	0.7281807	-0.081954956	0.9144985	0.31641346	0.030306268	0.12651385	0.825292	0.708558	0.503856	0.076764
YPR068C	0.31075057	-0.730987	0.166291	-0.624946	-0.083439	0.10732	-1.243239	-0.164144	-0.575153	-0.332731	-0.445531	-1.016852	-0.156868	0.081842	0.0148889925	-0.76946	-0.944772	-0.36905	-0.613471	0.378508	-0.04228515	-0.16455838	0.15753818	-0.393736	0.11459811	0.459117	-0.12129648	0.18216544	-3.918095	0.31472808	0.05573888	-0.11587228	0.032783516	0.11282705	0.34223408	0.39708033	-0.080461	0.32831424	0.7631423	0.30084488	0.25707108	0.8908759	0.25067756	0.5078116	0.32670066	0.348864	0.712327	0.579568	0.168496
YDR181C	-0.319969	-2.633337	0.355493	-0.595962	0.44104	-4.512319	-0.007085	-0.428202	-1.118249	-0.01411	0.104747	-0.046126	-0.742155	0.575044	-0.204056	-0.071057	0.67819	-1.788275	-0.055526	-0.622321	1.048878	0.133717	-0.899799	1.586702	-0.377087	0.360591	-0.886015	1.218388	0.016167	0.807159	1.018862	0.262342	-0.124995	-0.488705	0.492181	1.903084	1.467419	1.280717	-1.064778	-0.46731	0.119296	0.134358	1.425766	-1.399242	-0.720455	0.985578	0.954898	0.905325	-1.642647
YOR213C	-0.531911	-0.751612	0.60558	1.717878	0.69491	0.264662	1.123706	-0.127034	0.051356	0.61174	0.025922	0.124651	-0.26976	-1.049937	0.353267	-0.411517	-1.554292	0.254075	0.783052	0.808694	0.320562	-0.173282	0.590116	0.703197	0.670962	1.113052	-0.276882	0.062017	-0.434754	0.168758	-0.477319	0.804126	-0.354556	0.399597	0.513631	0.739383	0.888355	0.273534	0.430309	0.664904	0.01255	0.423041	0.129182	-0.210812	0.06731	0.596581	0.668492	0.593789	-1.045654
YMR127C	-0.034437	-0.410357	0.494833	-1.032533	0.033111	-0.268389	-0.159899	-0.947718	-0.644619	-0.987548	0.467765	-0.535454	0.212786	0.87328	0.28748	-0.592934	-0.496391	-0.993	0.309694	-1.110468	-0.143797	-0.787248	0.101022	0.24321227	-0.348241	0.434828	-0.573327	0.425811	-0.146417	0.625391	0.240942	-0.540473	0.207036	-0.321183	1.244149	0.790437	0.528662	0.573107	-0.421143	-0.374676	0.040293615	0.476709	0.35833442	-0.423781	-0.600136	0.067206	0.220527	0.64915	-0.369019
YEL056W	0.152953	0.354826	1.31194	2.300716	-0.351574	-0.727637	-0.11456169	-1.127872	-0.833648	0.438167	-0.638634	-0.673712	0.477657	0.210002	-0.217258	-0.077154	0.256053	-1.401792	-0.338429	0.11417	-1.768292	0.146327	0.07404	0.497248	-0.176179	0.447032	0.017901	0.442964	1.729546	-0.383361	-0.235195	0.141966	0.87714	-3.611309	0.558932	-0.526343	-0.304736	-1.422978	0.834701	0.579085	1.307517	-0.407023	-0.628996	0.692323	-0.865184	0.160995	1.922363	0.783553	0.912986
YKL023W	0.4794061	0.16038692	0.8133311	0.5350451	0.21212651	0.32110232	-0.03308267	0.08292466	0.142114	0.815896	0.3673248	-0.002411192	0.22107491	0.17090192	0.06601	0.167355	0.679039	-0.11312741	0.275891	0.020329697	0.54452705	0.33887237	0.851591	0.7251474	0.40478253	0.52869415	0.47433186	0.81054074	-0.112956055	0.35833782	0.48267502	0.038707014	0.81242853	-0.33586028	0.5846319	0.37000662	0.6246381	-0.24584435	0.7813752	0.6294954	1.1018707	0.6897653	0.16330439	0.7115481	0.14143048	-0.418627	-0.560515	0.23349	0.38222638
YOL054W	0.51880103	-0.426193	0.343016	0.45027	0.384622	-0.819865	-0.206722	-0.471375	1.073398	0.322448	0.339556	0.254816	0.072015	-0.566885	0.644318	-0.060857	-0.325159	-0.620026	0.304312	1.405316	0.49407822	0.09804785	0.5124477	0.08326517	0.9414054	0.386621	0.5068778	0.4996059	2.359858	0.3316433	0.48030117	-9.385822E-4	0.5542532	0.33370072	0.78470165	0.4229732	0.32513863	0.5531749	0.44899654	0.7744392	0.12835601	0.5967003	0.45524424	0.296149	0.19460952	-0.523755	-0.192039	0.74099	-0.055336
YKL010C	0.7397936	-0.331445	0.015985	-0.169555	0.111731	-0.188961	-0.358051	0.277624	-0.627368	-0.84803	-0.590194	-0.332704	-0.454416	-3.13757	-0.704548	-1.660178	0.255753	-0.61785	-0.314334	-0.368708	0.23945995	-0.37737212	0.2861028	-0.16032983	0.462134	0.220847	0.039765432	0.3486477	0.607607	0.069664225	0.20517261	0.02290288	-0.047305014	0.27285683	0.4525054	0.11551469	0.008637478	-0.16633809	0.6215998	0.37873012	-0.14131664	0.29585963	0.0717158	0.23007323	0.36183825	0.510691	-0.333103	0.839742	0.382873
YCR002C	-0.10537257	0.86671835	-0.6684169	0.20340274	0.74728954	0.7342606	0.69267154	0.7730978	-0.478645	1.74125	-0.48684937	0.62855774	0.5499166	-0.39056787	-0.246199	0.610978	0.17356	-0.6276187	2.148612	-0.100855336	-0.42653003	-1.2054247	-0.43788117	-1.0916406	-1.7546104	-1.1105042	-1.3516141	-0.4404064	0.6129179	0.32271534	-0.5452682	-0.6583004	-0.68726623	0.29596382	-1.0911962	0.5529027	0.2742426	0.12556607	0.028570758	-1.9018272	-0.52597874	-0.19715196	-0.08712105	0.30966386	0.48520187	0.763805	0.52757	1.237647	-0.46974897
YER007C-A	-0.30858713	-0.3818722	-0.28693715	-0.41182706	-0.0078713205	-0.44283658	-0.8538925	-0.19592308	-0.524368	0.654576	-0.20259027	-0.10472506	-0.06186631	-0.68161833	-1.802328	-0.819448	0.769391	-0.070779376	-0.078443	-0.21624511	0.83509755	0.5665168	0.08265429	0.15210757	0.39118224	0.09029924	-0.43188652	0.45404813	-0.39383507	0.11566609	-0.10490871	0.4299295	0.41559768	-0.22193442	-0.2032636	0.16587801	0.649911	-0.01906657	0.24742638	0.15710507	-0.1507903	0.6213479	-0.027518809	0.23873411	0.28390038	0.771718	0.320312	0.436531	0.09456839
YMR003W	0.76397395	0.117642	1.211929	0.534635	-0.74724	0.416398	0.764084	-0.864914	1.046132	0.775292	0.51165	0.509469	-0.11499	0.019163	-0.076276	0.182342	1.002599	0.564472	-0.394834	-0.299212	0.644375	0.45961556	0.6230086	-0.22388929	0.5091238	-0.100925	0.31356475	0.804419	0.441006	0.49423793	-0.35278696	0.2065013	-0.04602396	0.7381171	0.35972828	-2.1317208	0.6868076	0.2577343	0.9901775	0.26064235	0.28644913	0.48996285	0.054443967	0.33868694	-0.37696362	0.469485	1.002114	0.452733	-0.485298
YPL256C	-0.090271	1.357902	1.159834	0.772584	0.1733	-0.358612	-0.475922	-0.336332	-0.825733	-0.155139	-0.254282	-0.584645	0.068012	0.493121	-0.234619	-0.065599	0.449322	-0.858264	-2.750771	1.036183	0.171735	-0.05856	0.067879	-0.907116	-0.427835	0.077157	0.048136	0.065178	-1.455998	0.176522	-1.115521	0.602083	-0.725929	-0.814313	-0.806141	-0.075628	-0.845675	-0.692611	-0.457612	1.050687	-0.226904	-0.014543	-1.391143	-0.104821	0.13124642	0.989727	0.86861	0.568173	-1.768837
YDR200C	0.7170795	-1.968865	0.663242	0.682526	1.15567	-0.153738	1.270656	0.956501	0.328105	1.477594	0.63805	1.069616	1.169371	-0.094745	-0.532606	-0.586092	0.97303	0.634747	3.24777	-1.010397	-0.4363738	-0.20415452	-0.2474057	-1.4948024	-0.26231563	-7.700078	-1.1593181	-0.091108285	0.402289	-1.113468	-0.6285049	-0.012321009	-1.1060532	-0.407346	-0.66273	0.37432793	-0.37564725	-0.77984434	-0.24510913	-0.21153945	-0.65378636	-0.4064991	-0.990843	-0.35287187	-0.48401397	2.31748	1.071102	0.655889	0.269108
YDL059C	0.338535	-0.093397	1.094289	0.315947	0.620943	0.384156	0.49940908	-0.302466	0.734425	-3.327418	-0.271818	-0.258325	0.199292	0.513327	1.869029	0.840198	0.458765	0.092694	0.129626	-0.41987	0.49176	1.390413	0.047913	-0.475387	-0.785854	0.3043546	0.150565	-0.338913	-0.296772	0.063889	0.57999	0.40509063	0.348097	0.126993	0.238075	0.540496	0.49425	-0.031152	0.131263	0.7555783	0.860292	-0.086769	0.079571	1.3288	0.523244	0.47734204	1.499435	1.304763	0.621417
YGL168W	-0.57151	-0.44987592	0.541421	0.080183	0.6302827	-0.041423205	0.312252	0.21713288	0.6706036	-0.6619292	-0.240032	-0.7434433	0.101499826	-0.745534	0.76868445	0.5892702	0.8374804	0.17451963	0.42733276	-0.791119	-0.940526	0.499326	-0.427511	-0.34598678	-1.114483	-0.413345	-0.057804	-1.022817	0.3049725	-0.3291469	0.044756	-0.61217695	0.037313	0.071331255	0.142021	-0.40382898	-0.778209	-0.580862	-0.445668	-0.723582	-0.764156	-0.43757138	-0.975612	-0.951812	-0.4252672	0.68507797	0.4082447	1.2500503	0.577977
YHL030W	0.6062083	0.21804444	0.4782684	-0.047348425	0.6552952	0.80083466	0.9272034	0.5922617	0.746144	0.549668	0.29917002	0.22755325	0.35235023	0.73641086	0.456784	1.089436	0.379417	0.20032082	-0.099125	0.049030535	0.5307357	0.21875986	0.7102614	0.26313826	0.75078964	0.5351316	0.36000818	0.45764744	0.40934607	0.595185	0.4065084	0.23838542	0.6999096	0.16375147	-0.027732195	0.3992484	0.23722439	0.6501571	0.21600404	0.5311507	0.14140256	0.98493403	0.51045686	0.8569345	0.7000991	1.194362	0.608743	0.50758	-0.5781741
YMR106C	0.168147	0.25210136	0.649814	-0.631358	0.38310766	0.56554645	0.5678209	0.047042232	0.193157	0.182066	1.079755	0.058292307	-0.22154628	0.757	0.529022	0.36087	0.781575	0.734311	-0.297809	0.015605231	0.901496	0.622306	1.410374	0.8036434	-0.253051	-0.155785	-0.074284	0.168699	-1.3280958	0.347831	0.009888	-0.14457	-1.211758	-1.14928	-0.332188	-0.305691	-1.088658	0.397566	-0.088115	0.28449	-1.309034	2.104949	-2.541905	0.758127	0.446466	0.182081	-0.859911	0.221972	1.308552
YMR284W	0.031279	0.52314687	1.521224	1.44906	0.7420729	0.43400583	0.7896842	0.29445565	0.578997	0.860704	-0.326519	0.14749359	0.05103644	1.309065	1.004328	0.857427	1.267602	0.226492	0.102568	1.538077	0.546456	-0.374896	0.613867	1.04808	1.117593	1.045209	-0.326525	-0.380945	-1.3689542	-0.027533	-0.480126	-1.451396	0.509286	-0.331848	0.139804	0.005766	0.215264	0.294365	0.873036	0.663051	-0.937217	1.881225	0.906397	0.309896	0.934261	0.211515	-0.280809	0.392155	-0.050227
YOR189W	-0.090703	0.14167613	0.571293	1.17295	0.5638839	0.4119368	0.43981862	0.20071912	-0.387315	0.134438	0.218092	-0.022507476	0.3621661	-0.114809	0.701306	0.226968	-0.30649325	-0.96668	-0.23469716	0.654526	-0.743674	0.355239	-0.126508	1.643409	-0.342937	0.713083	-0.200091	-0.45915	-0.3236471	0.206843	0.481977	1.155014	0.086404	0.203905	0.316912	0.867488	0.608631	0.482122	-0.005907	-0.546307	-0.190389	-4.38E-4	0.01255	0.114099	1.452718	1.504166	-0.27005717	-1.060865	-0.36551
YPR031W	0.272231	0.053254515	-0.323801	0.193558	0.45702478	0.29797244	0.42163238	0.044230614	0.079284	-0.104335	0.452184	-0.027780812	0.018144008	0.095377	0.2400397	-0.015334	0.385498	0.1309905	-0.354044	1.393256	0.147581	-0.037197	0.162259	0.8592843	0.775862	-0.007277	0.112167	-0.416992	-0.2620961	0.30947968	-0.283849	0.567509	-0.454124	-0.13350767	-0.145744	0.23375924	0.680287	-0.6442421	-2.979783	0.397494	0.981786	0.20574401	-0.014216	0.05131	-0.083454385	-1.343341	-0.347237	0.450225	0.835483
YBL052C	0.261643	-0.60078657	1.079091	0.015731	-0.75416	-0.613444	-0.436669	-0.14536	-1.668928	0.434501	0.10526	0.262704	-3.633034	-0.300938	-0.603853	-0.384682	0.302847	0.610508	-0.934589	-0.310058	1.52045	0.752564	0.033689	-0.02246154	0.032762	-0.751514	-1.283434	-1.094117	-4.297694	-0.026681	-0.015055	0.720616	-0.408651	0.630599	0.774173	1.366634	1.224403	0.856495	0.088952	0.470048	0.11152	0.342614	0.320398	-0.14919	0.142607	-0.303941	0.498485	-0.058183372	-0.28228
YDL070W	0.33955926	-1.7736566	-0.71025413	-0.19489825	0.07678883	-0.106067404	-0.081042394	-0.0380786	0.467569	0.033784147	-0.17663307	0.00913118	0.36861387	-0.30469614	-0.355932	-0.254015	0.208459	-0.22890483	-0.019335	0.15665895	0.6067081	0.7168176	0.10707431	-0.10394154	0.56626564	0.15486483	-0.23996899	0.26464579	-0.3616843	0.16032828	0.08110834	0.05180455	0.41155094	0.21834734	0.039507903	0.4733629	0.66891545	-0.19725107	0.15731765	0.47239667	-0.11770394	0.034909457	-0.07624748	0.026839145	0.7722976	-1.156073	0.72484	-2.739036	-0.15966788
YIL133C	0.42119187	-1.3734812	0.059855502	-0.21309157	-0.14692211	-0.030966416	0.23463708	-0.3412438	-0.078647	-0.094961	-0.12574354	-0.27526057	0.2093319	0.22349532	-0.207837	-1.89613	-0.851592	-0.049303107	-0.24741754	0.13335901	0.19592868	-0.08287605	0.08114547	-0.09127983	-1.2506315	-0.005106672	-0.063466944	-0.025721475	0.24436635	0.23695417	0.15998754	-0.09029973	0.95611095	0.10515002	-0.18247356	0.1600844	0.053852804	0.0033393796	2.119096E-4	0.3755156	-1.4564002E-4	0.32477257	0.4051624	0.043322563	0.27247393	-0.383539	-0.100007	-0.539622	0.09488098
YFL007W	0.16984443	-0.3356154	-1.115796	-0.22655652	-0.022825876	-0.24335016	0.43535325	-0.078960605	-0.446743	-0.814365	-1.377287	-0.52076995	-0.46201664	-0.056836054	0.484042	-0.624824	-0.818581	-0.486075	-0.26904353	0.1016653	1.665835	0.912821	-0.48677	-0.347231	-0.3523394	0.40148464	-0.906433	-0.33156386	-0.5275923	-0.4294	-0.395107	-0.41178524	0.818608	-0.300027	-0.628343	0.471252	1.064486	-0.157561	0.148721	-0.07247722	-0.584396	0.049213	-0.449221	-0.305464	-0.2672648	0.078283	-0.425099	0.557485	0.138193
YBL093C	-1.4427637	-0.8080157	-0.18191747	-0.27057123	-1.9415182	-0.9376028	-1.9071887	-0.9898981	-1.5965866	-0.32356557	-0.5767011	-0.93158287	-0.9321924	-0.4691015	-0.78001434	-2.811849	-0.39935476	0.006838781	-1.509667	0.024775602	-1.2101178	-0.37131238	-0.6734393	-0.3533342	-1.2241129	-0.407289	-0.9624852	-1.883558	-0.6966081	-0.40534437	-1.2414671	-1.8128474	-0.6616102	-0.31425536	-0.11783137	-0.652425	-0.4865439	-0.54083574	-1.2818494	-1.282902	-1.2531874	-0.30904758	-1.1816266	-1.0949415	-0.19635685	-0.50784326	0.07924559	-2.2741926	-0.6540152
YDR121W	-0.0809	0.8280298	0.988162	1.749585	0.41578096	0.717489	0.57853216	0.66340464	-0.03401063	-0.07275048	0.050752	0.49430403	-0.5277063	-0.669455	0.11193685	-0.8896571	0.19662015	0.22964852	-0.32966727	0.5029336	0.217196	0.4012	0.267624	0.54339564	0.418083	0.003048084	0.179526	0.012807	-0.31000018	-0.1580576	-0.339103	0.638746	-0.220579	0.027585141	-0.070744	-0.3694247	-0.389505	0.17115659	-0.386196	0.296989	0.060607	0.083746195	-0.853819	0.670226	0.14140259	0.018777404	0.10262398	-0.6617093	0.571489
YDR207C	-0.374802	-3.636595	-1.452027	-1.68754	-4.040765	-1.71371	-3.028713	-2.057659	-3.206989	-0.9854625	-1.442439	-4.490359	-1.827914	-2.216977	-1.565314	-3.336697	-1.827688	-3.822861	-2.591398	-7.553525	-1.059811	-0.03423	-1.658199	-0.922672	-0.749725	-0.39461786	0.617576	-0.808658	0.618736	0.23473907	0.539572	-0.43479	-0.146107	0.26072887	0.733163	-0.42782494	-0.083106	-0.38136062	-0.706704	-0.951823	-1.236775	0.4547301	-0.467049	-0.135103	-1.5316225	-0.21934134	0.369271	-0.23038726	1.053766
YPL046C	0.17076775	0.174315	0.717652	-0.1262	0.694142	0.162544	1.534076	0.719757	-0.482951	-0.594431	-0.149981	-0.941508	-0.002128	1.360532	0.161089	0.36626	0.403819	-0.384568	-0.352373	0.217102	0.3163692	-0.13808434	-0.01105424	-0.100661315	0.5167928	-1.114026	-0.46175852	-0.06778788	-0.951142	-0.52759945	-0.080932036	-0.21720971	-0.031096581	-0.09320405	0.4036704	-0.0120889	0.21907607	0.5105296	0.15530975	0.2599753	-0.38862053	0.33025467	-0.18311958	-0.56515706	0.18814568	-0.2659227	0.533191	-0.14083746	0.345308
YOR172W	0.6708395	1.419105	0.495969	0.473519	-0.13914	0.196314	0.762546	0.795837	-0.084597	0.273944	-0.321609	-0.320034	0.202333	-0.659559	0.506103	0.460316	-0.17008756	-0.138172	0.132296	0.603798	0.3374048	0.20738553	0.40782773	-0.11037826	0.75795186	-0.6325926	0.43525603	0.39623454	1.529449	0.054732103	0.42624643	-0.40551317	0.46872225	0.2589171	0.3313403	0.02022387	0.32215175	0.6912089	0.57619137	0.18479393	0.14538878	0.4329717	0.41842258	-0.14140803	0.904521	-0.044942	0.108827	-0.6168756	-1.0821428
YLR278C	0.24638604	0.355557	-0.160759	0.182995	0.56212	-0.259306	0.480296	-0.743216	0.514576	0.582022	-0.477061	-0.535008	0.260362	-0.623509	0.362731	0.371893	0.119051	-0.079486	0.578268	-0.237144	-0.025865078	-0.4916278	0.30526653	-0.6630274	0.09647523	-0.656601	0.23043075	0.3566883	-1.110544	0.4934265	0.18700439	-0.2987149	0.19825068	0.43930292	0.24604754	0.5013065	0.25444162	0.11265237	0.84908026	-0.16070612	0.044778943	0.32346383	0.17710215	0.20912318	0.6204122	0.178356	-0.83889	-1.083651	-1.143826
YMR021C	0.4539086	0.653363	0.395082	0.418301	-0.171026	-1.277986	-0.024153	0.33603	0.13132	0.199643	-0.007559	-0.443458	0.073672	-0.113317	-0.023337	-0.036865	-0.333059	-0.153384	0.680279	0.476106	0.4212592	0.07026349	0.59996426	-0.23076324	0.889519	-0.38275945	0.36383247	0.46274313	0.256941	0.40424627	0.5851273	0.004694572	0.5882837	0.43896756	0.3724786	0.4142228	0.5558808	-0.017315427	0.88326955	0.59877145	0.32712248	0.14553311	0.14629214	0.16121712	0.58857673	0.935302	0.478538	-0.27033094	0.042893946
YDR440W	0.285941	1.140726	1.95657	2.898652	0.371612	1.067266	0.817478	0.905468	0.969454	0.549209	1.506231	1.694847	0.282565	-0.141448	1.487521	0.889698	0.404176	0.47959	0.544458	-3.845514	0.920388	0.16811	1.231963	1.303255	-0.386317	0.93548083	0.593078	1.111113	0.615551	0.608015	0.706079	0.126596	-0.262022	-0.13042	0.318765	0.235767	1.487438	0.827923	0.310483	0.539971	0.869255	0.075069	1.051918	1.31165	0.496993	0.182338	0.19793	0.226908	-0.111451
YBL058W	0.90657485	-0.5934064	1.225143	0.192475	-0.57191	0.347665	-0.367398	0.387623	0.85708	0.695416	-0.448903	-0.612602	-1.384263	-6.943273	0.332662	-0.93997	0.762937	0.378954	0.119621	-0.228529	-0.31411105	0.5767328	-0.3518819	-0.534381	-0.9467872	0.591719	-0.47954378	0.24248454	-5.415726	-0.66153055	-0.71649724	-0.3518641	-0.65978837	-0.60233223	-0.6212166	-0.15076078	-0.5397392	-0.21301511	-0.06492203	-0.0900424	-0.2725116	-0.45696107	-0.8489705	0.083670564	-0.39359477	1.500395	1.066911	0.367637	0.919922
YCL029C	0.35360157	1.3544317	1.431784	0.7762859	0.992042	1.1510413	0.78381616	0.88020337	0.31848118	0.83581007	0.501862	0.7837317	0.2057838	0.29080474	0.945571	0.85587204	0.8971892	1.115599	-0.31500277	0.1995677	0.29015	0.543375	-0.680255	-0.397068	1.334359	0.46626663	-0.467168	0.012286	0.4755078	-0.21814	0.284768	0.58971477	0.540084	1.22992	0.450124	1.588698	1.307482	0.274327	0.988951	0.7921051	-0.075814	0.932426	0.863612	0.564397	-3.037523	0.1495549	0.4584766	0.1348251	-0.058826
YJR126C	-0.32809392	-0.67547286	-0.30942896	0.22482017	-0.028951304	0.29336724	0.100103416	0.28905532	0.176454	0.27122	-0.4118475	-0.22811963	0.14372663	-0.93087095	0.493407	-1.416158	-1.285028	-0.85645044	-0.718567	-0.439983	-0.5431326	-0.09204712	-0.52950054	-0.61267096	-0.45519722	0.616806	-0.6146956	-0.21414976	-0.23155048	-0.36367765	-0.27586856	0.071758024	-1.0372757	-0.33504233	-0.35761836	0.100707285	-0.77552205	-0.70137286	-0.5986389	-0.29429626	-0.06336199	-0.17613302	-0.8528046	-0.8479589	-1.3734405	-0.206854	-0.442845	-0.75258	0.556338
YDR150W	0.09616355	0.06496581	0.294338	0.2898554	0.2044137	0.29774156	0.45586663	0.29262373	0.07391014	0.20732327	0.138903	-0.13521242	-0.33427173	-0.43822747	0.45992622	-0.019028509	0.066118546	0.228383	-0.86563784	-0.4196519	0.348958	-0.300469	0.085808	0.841579	0.395015	0.27835488	-0.416946	0.475295	-0.66483474	-0.125057	0.576084	0.52720463	1.6584	0.868536	-1.622096	0.031888	-0.484064	0.04976	-0.336655	0.4338573	0.145005	0.168783	-0.317685	-1.122651	-0.7231714	-0.064809315	0.2680366	0.27413917	-0.81872
YDR488C	-0.507632	0.06532645	0.333517	-1.247133	0.13185048	-0.0876317	-0.12522359	6.6555926E-4	-0.18290615	-0.18135503	-0.307239	-0.52156436	-0.7377937	0.651863	0.3391447	0.2962723	0.110868625	-0.874519	-1.2423238	-1.483573	0.479796	0.671562	0.274439	0.108456	-0.302621	0.308922	0.940509	0.801157	-0.8639534	0.136348	0.44992	1.509526	0.041031	-0.084793	-0.177603	0.503857	0.978851	-2.328926	0.26092	0.797593	0.283442	-0.614394	-0.499226	-0.332859	0.057587	-0.36578783	-0.23950215	-0.25469196	-0.099843
YKR054C	0.032186236	0.5584151	0.40357	0.46270922	0.1168782	0.24932042	-0.102382876	0.23042536	-0.5226712	-0.094293974	-0.325184	-0.054224603	-0.6439934	-0.50295436	-0.22177	-0.3283593	-0.067082845	0.26231	-0.39957076	-0.0022659486	-0.371076	0.784828	0.303269	-0.137694	-0.183678	0.032603543	-0.138276	0.186501	-0.73849213	0.120204	0.291214	0.26382712	0.02233	-0.33991	-2.061484	-0.075826	-0.276377	-0.275756	-0.355271	0.14154996	0.73855	0.107812	-0.126102	-0.302346	0.203871	-0.42002168	-0.026789973	0.05834097	-0.472646
YPL155C	0.16030335	0.41397703	0.521499	0.79043555	0.61209965	0.45663	0.18988575	0.58618605	0.04576182	0.21902843	-0.355079	0.08018212	-0.2984149	0.0062641334	0.7794183	0.05045146	0.052681863	0.595253	-0.3573524	-0.34787646	0.39478	-0.078893	0.375356	0.604169	0.116834	0.25750488	-0.091248	-1.12746	-0.39544636	-0.162193	1.119369	0.6198492	0.418402	1.213143	0.544659	1.535964	1.068581	0.588384	1.047284	0.14054014	-0.465275	0.095069	0.195769	-0.586685	-0.558341	-0.37757957	-0.0629395	-0.033743754	-0.817845
YHR129C	0.554027	0.7068719	-5.67E-4	0.193873	0.30621472	0.2520054	0.4055285	-0.0039207344	0.09301512	0.11455547	0.315896	-0.1541579	-0.44328013	0.85599	0.5263596	-0.34165138	0.15012683	-0.07367929	-0.503345	-0.9561199	0.37540162	-0.612524	0.038034	0.24169962	0.411371	0.47582936	0.175747	0.841531	-0.4133647	-0.7575283	0.09896591	-0.077271	-0.4663697	-0.083498254	-0.339876	-0.44772238	-0.671868	-0.23612867	0.137913	0.343335	-0.571099	0.11543493	-0.129266	-0.068629	-0.2720352	-0.1380508	-0.42765978	0.20267043	0.667571
YOR269W	0.179948	1.1982877	0.921487	2.274155	0.7039392	0.8021727	0.50812733	0.6875749	0.2223206	0.43746737	-0.147183	0.49482262	0.2713651	-0.061806	0.4121462	0.06122839	0.22647753	0.094513655	-0.5082097	-0.032888	0.199923	0.146925	-0.001233	0.07666661	0.152527	0.833648	0.3884	-0.025924	-0.50353163	0.06239826	-0.584806	0.151249	-0.908764	0.24142392	-1.08778	-0.43059993	-0.48914	-0.6452391	0.813846	0.365487	0.429204	0.25330463	0.215928	-0.056928	-0.08150594	-0.06490452	0.49666446	0.4423338	1.103085
YJR053W	-0.105273	-0.337354	0.654637	1.818558	0.67631	0.697196	1.680311	1.149401	1.524262	0.164904	0.646418	-0.101436	0.796403	0.028037	1.464757	0.829151	0.218531	0.365833	-0.289728	-0.844363	0.901879	1.892247	-0.220813	-0.14575	-0.052585	0.543518	0.590447	1.060524	0.748947	0.198646	-0.147378	0.730304	0.557869	1.023236	-0.661294	-0.358025	-1.304742	0.104472	0.547282	0.059427	-0.361236	-0.601178	-1.214298	-0.829522	-0.506419	0.575254	0.785964	0.839974	0.896294
YMR055C	0.697477	2.040949	0.546138	0.268509	1.210839	0.839401	0.623958	0.422804	0.672642	0.890421	1.047355	0.227908	-0.278121	0.083576	1.066133	0.708392	0.835329	0.800737	-0.951795	-0.439637	1.485886	0.321698	0.933506	0.006369728	0.323326	-0.04683	1.140638	0.466785	-1.734377	0.7038662	0.704566	0.007916	-0.762545	0.314786	-0.500386	0.087783	-0.353936	0.674288	0.056782	0.154282	-0.062885	0.597034	-0.231287	0.148575	-1.139224	0.847109	0.836069	0.858803	1.416657
YER177W	0.61905	1.0026854	-0.802162	0.568649	1.3681496	1.1995146	1.1234137	1.1507143	0.5374797	3.16216	0.16706	0.7095812	0.46023414	0.031725	2.247079	1.1561607	2.408181	1.819866	0.573412	-1.129017	0.542065	-0.352773	0.722814	-0.3401459	0.30972	-3.773242	-0.372858	0.469013	0.52746516	-0.33855686	-0.479991	-0.450743	0.384763	-0.2034834	-1.949037	-0.16876182	0.029089	-1.285405	0.68153	0.18978	-0.177173	1.15894	0.158201	-0.328719	0.24204262	-4.317204	1.187006	0.673557	1.310515
YMR138W	0.17231	1.565752	-0.817072	-4.847988	0.815455	0.724769	1.182754	0.164752	0.382527	0.480562	0.570772	-0.032444	-0.102854	-0.469593	0.277318	0.577333	0.963381	0.464584	0.013071	0.081948	0.611182	-0.701487	-0.212596	-0.27648285	-0.343317	0.638654	-0.875343	0.41959	1.105437	-0.110604	1.530628	-0.414046	0.054169	-0.878339	1.285246	0.142577	0.147931	-0.299804	0.378432	-1.152943	0.13683979	1.123269	-0.18492372	-1.267536	0.21613075	-0.678527	-0.353638	0.50202	0.947193
YOR265W	0.020291144	0.628243	0.240721	-0.33994257	0.2608674	0.29480818	0.20951155	0.016801538	-0.08905526	-0.111686856	-0.15193	0.25018355	0.026694048	-0.46927023	-0.47725686	-0.24700597	-0.5301137	0.578219	-0.10076826	0.098472	1.602894	0.655607	-0.159342	-0.143083	-0.081294	-0.04100832	0.339574	0.713573	-0.23823169	0.774011	0.698141	0.104423136	0.280732	-0.664453	0.007151	1.11248	-0.168737	0.160048	-0.678202	0.2206685	0.450347	0.843993	-0.332258	-0.048958	-3.06123	-0.82116127	-0.92038894	-0.14959408	1.219504
YBR107C	0.154153	0.4527099	0.260259	-0.070811	0.38980845	0.23087293	-0.07032568	0.77513295	-0.1604971	-0.026374016	0.283743	0.082363784	-0.3386184	0.049771	0.3687322	0.6155288	-0.37699744	-0.261777	-0.79052395	-0.282166	0.791267	1.534981	0.218521	-0.046608	0.238323	0.131124	-0.238961	0.146191	0.28343192	-0.753511	0.252327	0.328858	-0.975641	0.099331	0.359652	-0.48526	0.196029	-0.72689	0.149831	0.555586	-0.174593	-0.465157	0.083543	-0.0786	0.100748	-0.11613865	-0.18397933	0.13269743	-0.542318
YDR254W	0.01837	0.480498	-0.301651	0.22689	-0.870617	-0.614502	-0.336909	0.393011	-0.378326	-0.189992	-0.674967	-0.331291	-0.61627	-0.006077	0.557643	1.003227	-0.234808	-0.7728	-1.259959	-0.797041	-0.244636	1.824114	-0.223141	0.624053	0.286146	-0.029035	1.155802	1.105991	1.59932	-0.03499979	-0.524582	-0.869816	0.452242	-0.216888	0.550077	-0.211609	-0.243701	-0.42846075	-0.445052	-0.043627	-0.09819	0.1574973	0.396162	-1.654345	0.346566	0.291296	0.289339	0.699551	0.907056
YJR135C	0.121627	0.6231159	0.461308	0.451998	0.06896634	0.14704436	0.28781366	0.47508317	-0.0032237994	0.17871721	-0.072967	0.1575711	-0.21808161	-0.801174	0.15218407	0.53203046	0.10267125	0.55931	-0.46365815	-0.10444671	-0.239298	0.343741	-0.152522	0.169027	1.097277	0.14809357	0.350299	0.059976	0.5121802	-0.875267	0.561963	0.213883	-0.726871	0.414204	-0.16782	0.418869	-0.154886	0.18662	-0.285898	0.592801	-0.104943	0.148408	0.51819	0.169923	-0.128412	-0.41685298	-0.12928897	0.0019703184	-0.496926
YLR381W	-0.112909	0.96574813	0.681255	1.174573	0.15449637	0.3668846	0.32766134	0.6216607	0.032972734	0.38844165	0.475867	0.319816	-0.03738861	-0.602931	0.5456044	0.7463059	0.575853	0.479935	-0.22166432	-0.11011	0.499358	0.453101	-0.118225	0.755632	-0.186926	0.331271	-1.440378	-2.30872	0.5809441	0.090669	0.56533	-0.806819	-0.519061	-0.146814	0.167113	0.098215	-0.471507	-0.279794	-0.717595	0.554394	-0.371686	-0.42169428	-0.950107	-0.968983	-1.220163	0.51665914	0.57701343	0.56962967	0.552445
YPL018W	0.069306	-0.16279213	-1.183895	-0.923901	-0.0143951895	0.037777286	0.1510536	0.2948918	0.4228388	0.28063443	0.739688	0.12712291	0.039377775	0.044988	0.6084809	0.67446196	-0.040973783	0.607009	-0.37448314	-1.267183	1.279854	0.473576	-0.892573	0.838911	0.38702	-0.406279	0.120763	0.173405	0.48260736	1.000359	0.184702	0.074815	-0.110522	-1.069924	-1.249773	0.129529	-0.465919	-0.678092	-0.6763736	0.737328	0.2065	0.152345	-0.923126	-0.011053	-1.406594	0.2505817	0.023754932	0.34885758	-0.079994
YDR318W	-0.743885	-0.065201595	-0.823965	-1.250871	-0.010663224	0.14250368	0.06514278	0.47635573	-0.019716565	0.24541366	0.836721	-0.07139061	-0.23578924	0.439985	0.2328774	0.4936022	-0.13555764	0.507686	-0.41183624	0.702223	-0.14117	-0.541636	-0.490639	-0.910815	-1.143871	0.158914	0.088803	1.064283	-0.19802473	-1.219869	0.084971	2.157723	0.755332	-0.013628	0.479523	-0.603516	0.207972	-0.797279	-0.355096	-1.483817	-0.482944	-1.289461	0.965132	0.476874	-0.08734048	-0.22502577	0.116069995	-0.50613093	-0.553324
YPR046W	0.317857	0.08433465	-0.41616	-1.409026	-0.060007796	-0.16211107	-0.06567458	0.29208642	0.016408173	0.24160372	0.451515	0.005944862	-0.36979026	0.623509	0.36169213	0.6686098	0.06496112	0.013150019	-0.14738023	0.814046	0.264634	-0.325194	-0.136525	0.16981886	0.678118	0.068854	-0.267608	0.641239	0.4939116	0.01220793	0.672935	0.705739	1.499168	0.23010111	0.225168	-0.040724434	0.386634	-0.78738964	-1.985286	-0.814379	-0.167345	0.035823714	0.437002	-0.170351	-0.6225352	0.14023978	-0.27178076	0.112353615	-0.458798
YOR195W	-0.08656	0.58561414	0.219741	0.027316	0.13107142	0.18495265	-0.044497985	0.1479221	-0.3027128	0.027458219	0.18595	0.115385726	-0.5885271	0.32864	-0.22504559	-0.08401958	-0.13111384	0.41397	-0.28322032	1.434012	-0.347971	-1.206867	-0.78612	-0.239237	-0.522553	-5.001261	-0.322935	-0.679627	0.09164397	-0.067793	0.143657	0.455478	0.290888	0.45305	0.316093	-0.394809	0.232566	0.116887	-0.491731	0.253954	-0.361992	-1.119828	-0.65258	-0.264719	0.025206	-0.46303147	0.06515784	-0.18631059	0.563073
YDR014W	0.281962	-0.42336687	-0.061496	-0.184481	0.22499833	0.29121462	0.07076346	-0.09358357	0.1201544	-0.06254225	-0.076552	0.15205656	-0.4235243	0.271845	-0.29415742	0.21091418	0.25260323	0.266078	0.10835309	1.040055	1.275802	0.15569	0.242435	-1.708218	0.283508	0.431351	-0.789953	0.084706	-0.836633	-0.195529	-0.283712	0.024562	-0.333961	0.006363	-0.349849	-0.566777	-1.279139	0.071524	1.121014	0.081495	-0.156374	-1.41045	-0.274128	-0.39277	0.158389	-0.1077295	0.29156807	-0.024156054	-1.091116
YPL008W	0.130127	-0.33650103	-2.143279	-2.679259	-0.01826987	0.112025715	0.022249112	0.24104914	-0.042177886	0.525979	1.148672	0.14395346	-0.3760207	0.364649	0.384644	0.5111291	-0.678909	0.370736	0.419701	-0.4912904	0.282847	-0.773612	-0.483378	-0.4335914	0.328006	-1.047234	-0.047568	0.474979	0.7808102	-0.17604889	0.276057	0.450751	-0.712799	-0.12863895	-0.308853	0.017121727	0.327614	0.758783	-0.25787508	0.01406	-0.129102	-0.706517	-0.088728	-0.550231	-0.013007208	1.027991	0.364333	-0.441658	0.127295
YCL016C	0.3796	0.26669195	0.176177	0.284868	0.64151317	0.69779795	0.3033629	0.73087037	0.53545284	0.4979356	0.498708	-0.56532305	0.3151054	-0.817997	0.64049023	0.5517294	0.5177185	0.21204999	-0.45013118	-1.177671	0.367451	-0.244447	-0.319998	0.43540275	0.721151	0.275814	0.165321	0.039421	0.85886765	0.25684115	0.264539	0.234331	0.488406	-0.048918594	-0.241491	0.31133404	0.284444	0.39955768	0.850153	0.183213	0.412601	0.08078485	-0.134568	0.520305	0.29196993	0.10146771	0.5263088	0.11055093	0.165089
YHR191C	0.584716	-0.24886	1.72222	0.604294	1.136964	1.377481	0.230625	0.449974	0.810409	-0.306283	-0.311369	-0.033029	0.141767	-3.726275	1.750693	1.071124	0.914449	0.833858	0.129605	-1.470985	1.242167	1.401052	-0.284879	0.698934	-0.934961	0.54357	1.116069	0.997074	1.960443	0.725079	1.266538	0.736282	2.119748	0.396063	-1.320429	0.904495	1.764237	0.588971	0.318572	-0.056714	0.294804	0.77546	-0.164079	0.596182	0.829542	-0.422938	2.033726	0.234021	1.001181
YMR078C	-0.031896	0.6368134	0.040328	0.590749	-0.3571354	0.066780224	0.23092145	0.4014535	0.5047437	0.0034463368	-0.500955	-0.5426883	-0.058392245	-1.488618	0.67253095	0.26591325	0.22710444	-0.141067	-0.44897074	-0.23821537	1.812866	1.914996	-1.066525	-0.73043	-0.379897	0.031658683	1.008028	2.185573	0.19613755	0.735544	1.012289	0.434594	0.988362	0.680905	-1.013883	0.382708	0.181087	0.671253	0.730923	-0.211064	0.069607	0.421153	-0.707673	1.095205	1.070014	0.75492483	1.2067096	-0.31384414	0.304645
YPR135W	0.50622	3.102651	1.874032	1.249297	0.505674	1.533839	1.687108	1.405261	1.82854	1.185802	1.350793	0.577572	0.082243	1.491757	1.579774	2.238042	0.64251	1.067809	0.628322	-1.404475	0.077371	0.219113	0.221781	0.38094017	0.141907	-0.842653	0.177542	0.094743	1.023407	0.25248984	0.340939	0.574918	-0.944478	-0.52684075	-0.085131	0.08708402	0.718555	0.28968227	0.623893	0.617136	0.382147	0.3556702	-0.19455	0.425663	0.3369455	1.1722255	1.165092	-0.09797037	1.193021
YGL086W	0.391153	0.540495	0.262219	-0.516367	-0.439203	-1.062439	-0.472745	-0.871507	-0.673325	0.161025	0.641252	0.096412	0.35968	0.059184	-0.305276	0.177574	0.33865	-0.938673	2.116599	0.322182	0.692312	0.609247	-0.213029	0.68489	0.918869	-0.106775	-0.071591	0.220824	-0.041137	0.46938	0.851581	-0.435106	0.800646	-0.726364	-2.213406	-0.059373	-0.342681	-0.259301	-1.099658	-0.123165	-0.153361	0.59993	-0.919194	-0.728709	0.173004	0.01651	-1.873435	-0.032025	0.91256
YJL030W	-0.034864	-0.476787	0.896028	0.94189	0.32873	0.494407	0.612519	0.805039	0.707786	-0.001403	0.841165	0.081119	0.455452	1.064452	0.579211	-0.268379	-0.167405	-0.702443	0.405866	0.906266	0.17404	2.200254	-0.172257	-0.25002	0.611747	0.080165	0.49847	1.764755	0.10248	0.454907	0.559474	0.826712	-0.485522	0.515927	0.778415	1.054538	0.257791	-0.48467	-0.567558	0.382224	0.234018	0.844878	0.003222	-0.054321	-5.387347	0.067646	0.217344	-1.136967	0.954236
YJL013C	-0.42603	0.39422268	-0.544655	-0.851594	0.71033365	0.60342574	0.5291666	0.5976516	0.199968	0.46240777	1.301248	0.35108387	-0.16575846	0.02441	0.09769991	-0.45000848	0.16625504	0.664647	0.13070218	0.454999	0.128909	-0.404531	-0.205536	0.41063675	0.195616	-0.051187	-0.098131	0.050185	0.51331455	0.966499	0.570447	0.050859	-0.544228	0.171047	-0.674911	0.207814	-0.227113	-0.006606	-0.173037	0.292955	-0.144904	0.727443	-0.514828	-0.783698	-0.741727	-0.12871788	-0.37456453	0.31798616	0.209529
YGR188C	0.651409	2.020542	1.498817	0.727316	1.45087	0.558176	0.768581	0.262448	1.119095	0.850288	0.829397	0.115192	1.356297	-0.317994	1.125865	0.89017636	0.632199	0.186926	-0.338062	-0.11138055	1.073319	3.132952	-0.641436	-1.152539	1.746914	0.2900012	0.328842	0.58842	0.530515	-0.496478	-0.106857	1.151216	-1.827747	-5.803649	-6.188902	0.818561	-0.40977	0.36290345	0.894193	0.132757	0.400986	-1.053806	-0.108845	-0.03885	0.24097738	0.3510626	-0.79452604	0.75858384	-0.73406285
YOR026W	0.048162	1.39939	1.598585	1.322169	0.675965	0.775705	1.144377	0.891623	1.905076	0.628087	0.048064	-0.219174	1.392712	0.55468	0.78872	1.046302	0.542366	-0.827581	1.352577	-0.312751	0.454711	0.984933	0.642879	0.053675	0.72124	0.156038	0.438636	0.743754	1.98821	1.034203	1.360551	0.512371	0.24729	-0.208225	-3.110432	0.88315153	1.277456	0.3968458	1.075376	-0.189434	0.254112	1.238524	1.235791	2.569316	2.259669	0.07610995	0.697189	-0.98048943	-1.303395
YOR014W	0.807259	0.96948093	1.504267	0.708411	0.67948806	0.49090627	0.7893042	0.82340944	0.3505164	-0.473092	0.740073	0.14836283	0.2193757	0.457821	0.321871	0.17355652	-0.316225	-1.095479	0.497725	0.779691	1.984422	0.981506	0.441138	0.637694	0.116629	0.839169	0.114596	-1.281893	0.044141363	0.632172	0.534499	0.533604	-1.046887	0.764974	0.581403	0.717932	0.168866	0.343944	0.959877	0.996841	0.543242	1.072635	0.407617	1.540056	1.182761	0.780806	1.49594	0.103277	1.483418
YCR065W	0.063683346	0.820392	0.498316	-0.388929	-0.041	0.756289	-0.213286	0.553255	0.424046	0.096053	-0.019044	-0.383586	-0.586278	-2.057635	0.050009	-0.409739	1.071685	0.389167	0.059944	-1.755744	0.26317003	-0.22874103	0.1278178	-0.3337896	0.09762797	0.151622	-0.2319682	0.16371235	-1.991901	0.23758732	0.7433782	0.5545146	-0.30713332	0.5390375	0.7295408	0.8080771	-0.03752934	-0.13843654	0.83106446	0.594876	0.35180396	0.44089705	-0.11685382	0.16514894	-0.44987163	-0.550386	-0.236691	-2.334083	-0.365992
YER007W	0.392696	-0.21715009	-0.56333	-1.458462	0.12557842	-0.107756004	0.09761987	-0.33108813	-0.019482652	-0.09106474	0.388227	-0.44570363	-0.27939236	0.200483	-0.11217459	-0.22118141	-0.31095386	0.10965647	-0.36217034	-0.472353	0.240057	0.076349	0.304439	-0.50582504	0.720334	0.164523	0.112714	0.185224	-0.6635566	0.60594267	1.408574	0.295238	0.62839365	0.2558093	0.552638	0.60012406	1.185864	-0.010243692	-0.512388	0.908201	1.117461	0.8757549	0.693085	-0.221726	0.8553956	-0.40773585	-0.43529025	-0.039139595	-0.425528
YOR349W	-0.037461	0.736266	0.098344	-0.358486	0.658055	0.738975	0.808911	-0.050129	0.363331	0.049363	0.68366	-0.60805	0.04671	1.047696	0.477197	0.286739	0.258134	0.301228	0.437933	0.578157	0.084042	-1.792009	0.27145	-0.659281	0.52358	0.698752	-0.55816	-0.556323	-2.763297	-0.182709	0.99484	1.185113	-0.484033	0.483144	0.194003	0.389241	-1.034415	0.333179	1.499618	0.784288	0.377224	1.052013	0.466198	0.508471	1.121928	-0.693108	-0.398096	-0.524119	-1.03407
YPL241C	0.274969	-2.243856	-0.102287	0.338049	-0.315089	-0.472031	-0.78679	-1.014569	-0.192086	-1.081507	0.299719	-0.029887	0.390559	-0.410404	-0.120152	-0.715898	-0.906925	0.102275	-1.423675	-0.890135	-0.337017	0.126512	0.718126	0.179079	-0.432353	-0.3792	-0.798149	0.672963	0.912417	0.558464	0.210619	0.529668	-0.186153	-0.190589	0.191732	0.327406	-0.012933	-0.500921	0.246641	0.445937	0.675277	0.399855	-0.675327	-0.703253	0.538979	0.872724	-0.285637	0.055254	0.672013
YML124C	0.20807427	-2.230201	0.148041	-0.074285	0.565494	0.271492	-0.116936	0.450058	0.106377	-0.602292	-0.258322	-0.339956	-0.375632	-0.841756	0.402167	-1.453391	-0.973807	-1.254249	-0.634266	0.081764	0.6281383	0.39065558	0.49662033	0.22011444	0.789321	0.778862	0.81580305	0.65176636	-0.329462	0.8616157	1.0206354	0.9019628	0.7310532	0.72694063	-0.010636824	0.3249635	-0.23584607	-0.51692647	0.88578343	0.79916066	0.62199956	0.4228607	0.31594384	0.55593544	0.31043616	1.011787	0.994617	-0.563432	0.658604
YEL061C	-0.258255	3.310169	0.669062	1.377385	-1.079355	0.128018	1.649072	-0.43067726	-1.591424	1.342751	-0.16282	0.174711	-0.803231	0.514417	1.400343	0.274161	0.468633	0.761138	-1.776908	0.766897	0.415078	-0.993977	-0.486917	0.529312	0.941149	-0.125435	-0.040039	1.440569	0.385479	-0.265724	0.669947	1.135355	-0.989156	-1.544153	0.01865	1.18177	0.556066	1.291472	1.279461	0.200336	-0.041921	0.983151	1.117608	1.615203	0.818401	1.25667	1.965073	-0.590085	0.605723
YER016W	0.1561	1.7918395	2.035354	2.150014	0.20803003	0.66577953	1.0010155	0.29877687	-0.73165995	0.36517984	0.901613	0.67884105	0.53828126	0.168526	0.22475402	0.27536327	0.21745795	0.038337	-1.3447846	0.404816	0.094385	1.555167	0.157126	-0.140891	1.068757	-0.412393	0.100476	1.976816	0.20123242	-0.987149	-0.891277	-0.416375	0.500888	-1.396541	0.147136	0.084803	-0.707605	-0.279151	-0.48695	1.03497	0.028843	-0.743115	-0.819111	0.708142	-0.117549	0.3523828	-0.44507378	-0.7566472	0.13954
YPR141C	0.295652	0.88707054	0.40241	0.682655	-0.086756505	0.27625942	0.6779067	0.065193236	0.0699733	0.2393091	0.016368	-0.20007639	0.022446338	0.225047	0.35925335	0.12230146	-0.31718132	-0.03548583	-0.22502121	0.056469	-0.030011	0.568152	0.196121	0.30670848	0.73756	-0.091679946	0.52353	0.060796	-0.6078894	-0.03535284	0.009948	1.09546	-0.692994	-0.2572024	-1.545224	0.36987734	8.74E-4	0.5200431	1.105004	-0.153814	0.520395	0.04126586	1.215993	0.21819	0.36949977	0.4703317	0.08206031	-0.45070392	1.579929
YPL253C	0.086259	0.73195356	0.395626	0.616145	0.5671386	0.46487907	0.39583534	0.5955694	0.5776266	-0.088572	0.493878	0.23191912	0.0030662194	-0.349337	0.105903	0.62383956	0.520454	0.383723	0.627046	0.014948593	0.349671	0.300847	-0.109444	-0.35756055	0.196723	-3.802052	0.068354	0.675523	0.091736384	-0.016051862	0.132735	0.091681	-0.236438	-0.25038972	-0.197719	0.04960949	-0.167666	-1.736385	0.669573	-0.035547	0.82507	0.015318	-0.478464	0.120238	0.51311	-0.431646	1.001722	-0.184509	-0.149059
YGL216W	-0.030226467	-0.6553933	-0.282752	-0.31410828	-0.36567202	-0.22951183	-1.0135498	-0.0724706	-0.6745386	-0.16022359	-0.726799	-0.59889555	-0.2092647	-0.6570642	-0.42322707	-0.54567313	-0.4294937	0.254294	-0.66546386	0.06555901	-1.355304	-0.124633	-0.779193	0.08147	0.677626	-0.5566441	-0.063456	0.86549	-2.1265364	-0.869023	0.473896	-0.38929623	-0.411022	-0.500066	0.061726	-0.166172	-0.07786	0.114892	-0.145673	0.03806683	0.426591	0.920031	-0.23482	1.035153	-0.661162	0.2501847	-0.2825953	-0.3336878	0.546468
YOR058C	-0.040658	0.7911963	0.674621	1.096537	0.59433275	0.6468981	0.9572861	0.64595705	0.40802166	0.49581867	0.707917	0.28882045	0.45368972	-0.562632	0.6930689	0.11359224	0.3105511	0.30723733	-0.58957547	-0.277846	0.20196	-0.223926	0.118185	0.29092366	-0.428201	0.028688	-0.080772	0.374721	-0.057667673	0.10776138	-0.056235	-0.295393	0.164707	0.39548707	-0.055799	-0.32157457	0.313808	-0.14457473	-0.445943	0.433046	0.361407	-0.58820903	0.585246	0.537126	0.052321393	0.004130048	0.17786974	-0.22952645	0.007446
YPL269W	0.010813	0.29520816	-0.437003	0.205361	0.24200417	0.3809462	0.15683067	0.6401448	0.12007767	-0.17909412	-0.209741	-0.025597211	-0.04955455	0.305939	0.53698844	0.36371973	0.007733535	-0.30858	-0.3647549	1.580579	0.314605	0.010714	0.129646	0.83738	1.468558	0.259425	-0.040093	0.06476	-0.8012826	-0.22209	0.094811	-0.572064	-1.145562	-0.566355	-1.2565	-0.809732	-0.954584	-0.124702	-1.214132	0.757247	0.422998	-0.414984	0.05397	-0.934604	0.017168	-0.13501076	0.20015776	0.27370167	-1.007418
YLR210W	-0.242064	0.102148056	-0.750706	0.028384	0.029887844	0.12258461	0.078910306	0.339456	0.106177375	0.22128306	-0.862739	-0.08721122	-0.50457615	0.334116	0.9173251	0.17389768	0.73424417	0.051938	0.04163212	-0.298343	-0.444631	-2.724552	-0.149602	0.067391	0.222778	-0.181007	-0.374949	0.008364	-1.5901299	-0.472428	0.710092	-0.027304	0.056902	0.271275	-0.100331	-0.867906	0.113787	0.60113	-0.307642	-0.076908	-0.322936	-5.595034	-1.047454	-0.523802	0.916365	0.19493586	0.36701572	0.90528715	-1.444049
YLR216C	-0.1838096	0.28348592	0.178397	0.49439996	0.9060835	0.48091945	0.61473644	0.3616833	-0.2400794	0.15122508	0.273232	0.22668235	-0.03114083	0.09179436	0.562144	-0.16673277	0.1827728	0.364259	0.0014167514	-0.1900172	0.5557304	-0.11743199	-0.039428	0.386962	-0.363521	0.25027275	0.505658	-0.07770935	0.53872436	0.626159	0.758544	0.6064136	-0.106383	1.150617	1.110269	0.42501	0.220963	1.036196	0.02765	0.8178783	0.850989	-1.645579	0.967009	0.486031	-0.137001	0.27363506	-0.12923704	8.971286E-4	-2.395014
YEL003W	-0.171382	2.100976	0.406002	-0.483079	-0.801113	0.158381	-1.311648	-2.40705	-1.089737	0.8624	0.368627	-2.077925	1.255436	-2.719394	2.404054	-0.878279	0.702032	0.670317	2.917259	-0.01348	0.067691	0.877346	-0.199602	0.197611	-0.607008	0.160531	-0.355686	-0.692077	-0.548881	0.288262	0.389731	0.959814	-2.425538	-0.201004	-4.484299	0.349555	-1.357293	0.167045	-0.711079	-1.014302	-0.100242	-0.42231	-1.354073	0.429947	1.247918	1.364282	-1.552831	-1.053569	-0.207019
YJL179W	0.07592327	2.4708982	1.543613	1.0773078	0.9776687	1.547702	1.558587	0.9327777	1.456967	4.416861	1.577957	0.660876	2.3975818	-0.5873694	6.049809	2.060506	0.807264	-0.38238	2.400862	-0.1173025	0.439808	1.306162	0.190899	1.337973	-0.540051	0.04325637	-0.566623	-0.559766	1.2044084	0.867051	0.313951	0.687753	-1.263875	-0.926429	-5.294724	1.004532	-0.025675	-0.794532	-1.328133	-0.40713117	0.171524	-1.241986	-1.814619	-1.07321	0.029788902	-1.282616	0.224459	2.567785	0.383978
YLR200W	0.335131	2.463563	1.504079	0.36004	0.723568	0.739204	0.37875	0.671635	1.427788	1.083119	1.089993	-0.001018	1.091101	1.156456	3.297915	0.481943	0.099638	1.5183	2.962739	0.296238	0.186949	1.587834	1.285672	1.1855932	0.819342	0.4961	1.100527	0.177735	0.582751	1.272911	1.782898	0.499637	0.620282	-1.195381	-0.677856	2.653847	0.432788	1.581954	0.106147	0.181097	0.912569	-3.808364	0.122221	0.536439	-1.401516	1.277451	0.414872	-0.736807	-0.857204
YNL153C	0.145386	1.386745	0.942154	0.303678	-1.055494	0.433938	-0.413561	-0.740853	0.561645	2.827454	0.566684	-0.872565	7.58E-4	0.183867	3.866845	-0.230592	0.305282	0.826226	1.865464	1.421703	0.798429	2.765537	-1.201531	0.783043	0.199139	0.310188	1.481412	0.47744	0.030452	0.148273	0.759262	1.516822	0.448454	-0.348055	-2.325021	1.350321	1.803933	0.979486	-0.537523	-0.217322	-0.699062	-0.133407	-1.92904	-1.369063	0.080783	1.807771	-0.148599	1.139486	1.155233
YML094W	0.772277	1.4686723	-0.868628	0.422301	0.17641902	1.239292	0.29399678	-0.16885982	-0.549882	1.2135668	1.847621	0.04049749	1.6560551	-0.218848	2.215305	0.27071	0.563155	0.628429	2.217635	1.327189	1.704859	2.859639	1.19662	0.452744	-0.201578	0.776514	1.905325	0.864467	-0.08338334	1.579557	2.498501	-1.459874	-2.081817	-0.005171	-0.355394	1.67994	2.434496	1.821084	0.590094	-0.245057	0.567948	-0.22399247	0.733475	1.718971	0.701247	1.14655	0.656311	0.3541723	-0.941689
YGR078C	0.252765	1.268474	1.766633	2.105903	-0.65046	-0.240167	-1.20396	0.120906	-0.244415	0.858337	0.051907	-0.270449	1.122014	0.247981	0.432368	-0.050892	-0.870704	-1.182293	2.732395	1.38086	0.295559	0.912242	0.484329	0.52353156	0.212008	1.198446	0.330355	-0.473263	-0.682678	0.9823527	1.305783	1.178148	-0.659125	-0.36150974	1.071581	1.1133751	-0.466094	1.1417508	0.898713	0.999366	-0.332012	-0.74005675	0.549027	-0.015455	-0.09974224	1.686957	1.158602	0.17282921	0.303874
YNL216W	0.11758524	-0.15333512	0.070948	0.39684457	-0.061020885	0.64380634	0.20404653	-0.010477537	-0.815555	0.619698	0.650668	0.28054458	0.1748319	0.16061313	0.395112	-2.488414	-0.875463	1.154403	2.008024	-0.13323694	0.24024	-0.144799	-0.200417	0.890673	-0.103184	0.33160967	-0.383544	-0.089072	-0.21762317	-0.476384	0.307522	0.49653873	-0.165255	0.330938	0.392751	0.002103	0.49635	0.227205	0.052138	-0.21931411	-0.651173	-1.834001	-2.133028	0.387662	0.810107	0.512035	1.496491	0.248448	-0.514714
YCR086W	-0.312175	0.6487324	-0.003691	-0.723172	0.06318521	0.104558654	-0.2834001	0.19027257	-0.29609466	0.25366876	0.039138	0.12744708	-0.37879843	-0.190724	-0.12443861	-0.28961423	-0.058841232	0.31457275	-0.4349507	0.615712	-0.473674	0.124636	-0.471792	-0.3173771	0.057084	0.455786	0.09893	1.880437	-0.6803178	-0.2981002	0.205633	0.086078	0.223017	0.20702675	-0.659147	-0.6160664	-0.041652	-0.79970336	0.269495	0.149744	0.010223	-0.22196536	0.460755	0.541272	-0.28640616	-0.45969877	-0.41874588	0.026991213	0.08895
YKR010C	0.220064	0.72018135	0.489282	0.25397	0.8381921	0.7366185	0.5179604	0.6789707	0.15162203	0.4669863	0.59794	0.44091946	0.35311082	-2.004263	0.999648	-0.15195848	0.25175893	0.326539	-0.4363405	0.23728	0.838059	-0.069905	0.198584	0.524384	0.767219	-0.687426	0.600897	0.034924	-0.19477616	0.163078	-0.16405	0.533198	0.453448	0.112684	-0.085941	-1.152847	0.804226	-3.409418	0.2218	-0.730404	0.159089	0.647948	-0.430305	0.35341	-1.194941	-0.16289695	0.08755807	-0.5006158	-0.15299
YPL152W	-0.40334967	0.48373517	-0.731283	-0.91142386	0.10075793	0.27939197	0.24265355	0.14146659	-0.28053555	-0.2073027	0.442369	0.0132457	-0.5251689	-0.15475409	0.11763006	-0.7883632	-0.054423485	0.773536	-1.3920727	-0.53812176	-0.523985	0.415587	-0.747953	-0.040969	-0.447119	-0.48910424	-0.185631	-0.044256	-1.0870072	-0.317363	-0.708126	-0.41066492	0.568273	-1.485572	-0.617105	-1.347732	-0.15244	-1.223132	-0.978807	-0.2631684	-0.089399	-0.41664	-0.818063	-0.430322	0.265481	0.06604771	-0.32189903	0.17411353	0.693586
YAL051W	1.0009449	0.700825	-0.031019	-0.043272	-0.104155	-0.935899	-0.430985	-1.059643	0.77945	0.861575	-0.619678	-0.261331	-0.311923	-0.736063	-0.789341	0.281324	0.279917	-0.845282	0.349402	-2.692361	-0.27186418	-0.404535	-0.07860442	0.034068625	-0.084358655	0.6880601	-0.3958433	0.43312335	1.208568	0.090025835	0.10622439	-0.67739636	0.59242904	-0.54771364	-0.16987585	0.06266715	0.01678525	0.13256104	-0.27940258	0.2159006	0.1639254	0.52810997	0.15519103	0.31637326	0.43217826	0.056688	-0.096369	-0.008080437	-0.034669414
YCR020W-B	0.5319612	-0.021004	-0.748091	-0.918239	-1.642274	-1.348802	-1.252609	-0.529442	-1.805161	-0.215547	-1.735746	-0.668763	-0.295219	-1.382346	-0.439382	-1.336649	-1.090362	-1.260493	-1.154077	-1.053673	0.38128376	-0.55808675	-0.032516237	0.37135226	0.37561864	-0.81159234	-0.226816	-0.2557563	-6.016697	0.040531956	0.15719552	-0.20172548	0.45096555	-0.10412296	0.23704872	0.15926278	-0.41165483	0.099349566	-0.20413357	0.31724533	-0.11123268	0.44953528	0.6128413	0.1826976	0.14564243	1.114776	-0.371017	0.30182552	0.043632
YBL046W	0.015156	-0.50534624	0.97841	0.829053	-0.863224	-0.631369	-0.239546	-0.30217	0.005921	1.109849	-0.317478	-0.510614	-3.324203	-0.05652	0.443285	0.967443	0.70612	0.163961	-0.31204	0.052461	0.296243	0.106683	0.379931	1.036165	-0.241793	0.3129386	-1.730301	-1.107012	-10.0	-1.248479	-0.326622	0.792458	-1.247722	-0.12447	-0.760458	-1.244257	-1.397201	-0.292666	-0.500961	0.392893	0.437662	0.44572	0.799277	0.627498	-0.448107	0.282056	-0.527505	1.256557	-0.210891
YBL067C	-0.433887	-2.47957	-0.030269	0.014535	-1.996538	-2.14651	-1.821935	-3.215229	-1.271667	0.342736	-1.22665	-1.085367	-2.689669	-2.714641	-0.98559	-1.448782	-2.645982	-1.541747	-0.343811	1.187872	-0.198986	0.009087	-0.61441	0.0033070827	0.19456	-0.17534336	-0.130999	-0.846596	-10.0	-0.54904073	-0.783335	0.371858	-0.621798	0.14084214	-0.189425	-0.47624034	-0.778942	-0.16152495	-0.099439	0.648176	0.098178	0.5233653	0.066481	0.363734	0.16905907	-2.217363	-0.541136	0.303762	0.318264
YJR035W	0.553071	0.986453	0.526709	-0.048872	-0.365346	0.521857	0.843509	-0.838753	-0.382187	-0.68835	-0.263945	-0.811402	-1.609269	0.239321	0.3656	0.304076	1.023641	0.216491	-1.575104	-1.92079	-0.287095	-1.261978	0.361148	0.106194	0.481422	0.510791	-0.549877	0.279039	-0.9546	0.67975	0.910647	-1.618934	-0.065648	-0.799277	0.32348	0.720817	0.301218	0.116926	-0.853299	0.686959	0.307608	0.734997	0.223526	0.881997	0.628015	1.534455	0.073315	0.142744	0.43899
YIL035C	0.132847	-3.053656	0.107736	-0.320109	-0.716883	-0.391314	-1.705832	0.16953813	-0.279146	-0.169425	-1.741227	-1.554733	0.171456	0.012163	0.262416	-0.366147	0.28777	-0.642368	-2.840076	-2.76786	0.943818	-1.148705	0.18816972	-0.169578	-2.171158	-0.537633	0.918402	0.154431	0.32665	0.316768	-0.378479	0.808936	0.254443	-0.045148	0.408606	0.64648	-0.631182	0.17686	-0.206774	-0.072009	0.09113	0.280213	0.257008	-0.061073	0.57082	0.48865	-0.119217	-1.437463	-0.053315
YAL055W	0.37798235	0.448361	0.649985	-0.72141	-0.274844	-0.092597	-0.885133	-0.320499	-1.312723	0.714478	0.450073	0.271191	-0.310597	-0.511546	-0.566864	-0.816839	0.578452	-0.017099	-0.199815	0.633655	-0.048836928	0.14040561	0.0017080633	0.19515638	0.3421893	-0.13758734	-0.48489246	-0.35484493	-2.159262	0.27243686	-0.033642773	0.31993538	0.102564074	-0.41773337	-0.012419385	0.15890136	0.47916147	-0.08642681	-0.15159723	0.71899456	0.48762935	0.5020145	-0.013964785	-0.16147256	0.32054803	-0.892131	0.245515	-3.110643	-0.70599896
YJL140W	-0.16512483	-0.045351	0.708894	0.424223	-0.191564	0.21217	0.127874	0.429191	0.147159	-0.03632	0.624704	0.136425	0.694445	1.377728	0.388422	0.358163	0.415732	0.063068	2.253258	2.709019	-0.028486777	-0.02035008	-0.13351166	-0.56133646	-0.028121857	-0.6632036	-0.011291456	0.489946	0.842134	0.045253422	0.2360051	0.032967437	0.16256943	0.07870379	-0.5115792	0.40403968	0.39468026	-0.16166419	-0.08978598	0.010072891	0.23162413	-0.2466852	-0.0964304	-0.102433674	0.63502634	2.020762	0.722206	-0.5591899	-0.18259223
YDR501W	0.28587708	0.818984	0.574371	0.436438	0.891104	0.224873	1.184785	2.019397	0.479246	-0.062903	-0.004569	-0.162218	0.620819	0.183893	1.589039	-0.131344	0.196535	-0.186054	0.064763	0.641897	0.61140895	0.14490402	0.7032503	0.1950783	-0.099080704	0.30251968	0.4021997	0.16237159	1.131593	0.80833864	0.79588157	0.17313746	0.49171108	0.46568003	0.34427834	0.70006955	0.5579209	0.27095494	0.81917673	0.74685454	0.47733092	0.52518886	0.42559257	0.37625343	0.72393584	-0.06497114	0.816774	-0.6607655	0.2889041
YHL039W	-0.15386514	0.719605	0.724349	-0.307455	0.614002	0.54868	0.804637	0.323344	0.003037	0.627649	-0.300629	-0.680551	-0.747902	-2.499428	0.389676	-0.107817	0.819741	-0.07248	-0.456065	0.131877	0.17748138	0.09009836	0.05537598	-0.57983375	0.09117333	0.009932659	-0.4227829	0.26906773	-0.985335	-0.014462017	-0.12515402	-0.075979665	-0.46855715	0.33196965	0.62589353	0.7096913	0.282957	-0.12382676	0.67227536	0.049610607	-0.05681196	0.33636588	0.003343976	0.46467	0.24579236	-0.165877	0.536125	-1.493609	0.007918726
YLR247C	0.69365406	-0.72969	0.966052	-0.146559	0.277531	-0.030511	-0.750742	-0.737729	-0.297342	-0.477887	0.066982	-0.269147	0.622311	0.668451	0.864251	0.308009	0.086316	-0.673388	1.219402	-0.001077	0.46965164	0.030062122	0.69500786	0.17145252	0.7937155	-0.058581904	0.3865234	0.4697066	0.188105	0.62048554	0.68304604	0.104765765	0.6886961	0.72196645	0.61623013	0.39543837	0.40654868	0.23014638	0.7943348	0.25811604	0.13693143	0.8072546	0.93112624	0.4857295	0.733844	-0.048147	0.182701	-0.379658	-0.373245
YHR207C	0.23611602	-0.212768	0.569916	-0.224973	-0.140533	-0.247501	-0.04945	-0.67326	-1.026657	-1.361711	-0.550381	-0.295888	-0.370492	0.134191	-0.790425	0.06588	0.42467	0.051272	0.79329	1.902027	0.40917274	0.029657632	0.47124988	0.19574937	0.48582816	-0.585607	-0.34500104	-0.3117272	-1.269826	0.018901544	0.53046983	0.18548423	-0.19185835	0.3324418	0.83734775	0.076294035	-0.0020959973	0.46827152	0.48440948	0.69847697	-0.12418827	0.71718174	0.3461642	0.15569477	-0.22841708	1.16995	0.297971	-2.047526	-0.261807
YNL246W	0.5938714	-0.719137	0.090252	-1.138295	-1.28039	-2.247529	0.500063	-0.629933	-2.630994	-1.155915	-1.540713	-0.939973	-1.904001	-0.616067	-0.11536	-1.472225	-0.683242	-0.784463	1.430942	1.319934	0.042706713	-0.034482673	0.07712767	0.11411348	0.09547714	0.07143817	-1.0082936	-0.5325168	-7.057244	-0.45533916	-0.010594929	-0.07423859	-0.33599487	0.20106634	-0.015672063	0.19564618	-0.92792124	-0.054139327	-0.015661968	-0.051097777	-0.9223051	-0.058315583	0.6948579	0.5679339	0.41959774	0.4147189	1.989261	-0.16505867	-0.252691
YIL010W	0.19391708	-2.214497	0.444622	0.014153	0.10539	0.089228	0.125142	0.305292	0.380088	-0.026336	-0.58250093	-1.189931	0.635127	-0.250087	0.642804	0.670547	0.097743	-0.557912	0.051634	1.559416	0.38305703	-0.11486254	0.40021217	-0.29452845	0.45104158	0.15664701	0.22744949	0.37839654	0.870586	0.26390302	0.6743124	-0.0091624465	0.35147548	0.31064495	0.83234084	0.2580906	0.45310122	0.21798214	0.5677456	0.17989868	0.22798558	0.5425207	0.28324893	0.29826167	0.5655462	0.311667	0.256182	-0.378933	-0.23723108
YPL214C	0.56733996	-0.467572	0.311905	0.261741	0.004213	-0.094271	-0.221721	0.214518	-0.409563	-0.708344	0.013173	-0.887261	1.046091	-0.868165	0.556664	0.211443	-0.089773	-0.909242	0.511164	-0.458541	0.44963083	0.049063977	0.7420016	-0.14944045	0.7706167	0.053705	0.35600585	0.25593656	-0.069011	0.5776039	0.78403723	0.1459636	0.5296281	0.80018693	0.40977705	0.3774876	0.6599979	0.37144566	0.55772555	0.36590877	0.15125744	0.06310287	0.70964074	-0.18887138	0.45004773	0.23024818	0.80904	0.028779456	-0.077286
YJL181W	0.3074791	-1.506123	0.764594	0.16707	-0.221302	-1.069224	-0.3823	-0.32179	-0.086455	0.542241	-0.144401	0.066995	0.381775	-0.211408	-0.311033	0.478643	0.338118	-0.619705	-0.623422	-0.626621	0.3247748	0.21929461	0.4725482	0.14806223	0.59860003	0.24774432	0.22154592	0.63512546	2.023778	0.4947384	0.84528667	0.104332216	0.9470591	0.22728941	0.37400964	0.59959424	0.51038915	0.50366336	0.63264036	0.4819035	0.3921379	0.46411252	0.8489495	0.44415596	0.63291883	0.552693	0.503178	0.23661909	0.179832
YPL248C	0.32122242	-0.555704	0.441222	0.609204	0.201164	0.225195	-0.683414	0.182048	-0.096242	0.035756	-0.420564	-0.440989	-0.242517	0.23965	1.420484	1.006406	0.481125	0.531928	-0.382263	0.192165	0.4601582	-0.0102061285	0.13216376	-0.15429632	0.67213875	0.102653	0.11244904	0.10431463	1.280962	0.10057552	0.25414348	-0.027798742	0.17335966	0.057699148	0.5199653	0.089018606	0.12972705	-0.12904827	0.48481974	0.64355326	-0.17955041	0.28130186	-0.17721175	-0.11545799	0.61406106	-0.815291	0.811518	0.337477	0.520674
YKL020C	0.43922096	-0.815887	0.468979	-0.091567	-0.314945	-0.719583	0.504779	0.245413	0.498863	0.570606	0.334017	-0.073501	1.053312	-0.151667	0.687599	0.591082	0.195961	-0.040958	0.599945	-0.03782	0.66904724	-0.11948854	0.6129724	-0.2471371	0.44917923	-0.113503	0.0302209	0.7795075	-0.169166	0.39618993	0.4843049	0.2415421	0.3901121	0.46844104	0.5029304	0.27986	0.58787173	0.025809815	1.0161616	0.4237097	0.34753484	0.7940432	0.2969202	0.63539326	0.95409256	-0.267396	-2.285291	0.637011	-0.795503
YNR048W	0.3830665	1.483778	1.134272	0.183914	0.107929	1.342262	0.385013	0.865603	0.994438	0.47962	0.897176	-0.088851	0.453986	0.386642	0.78909	1.38345	1.094404	0.448878	0.43117	-0.208351	0.24762945	0.38410667	0.65373975	-0.14708865	0.79686594	0.17546465	0.11426958	0.4522236	1.123545	0.28141725	0.26859346	0.029158415	0.79020447	-0.07809625	0.09438278	0.25349268	0.4311432	0.10586421	0.48090237	0.5790693	0.40271375	0.33387783	0.3700463	-0.063605495	0.6466062	-0.055722	-0.081202	0.782112	-0.44385588
YBR082C	-0.66871	0.687509	-0.565866	-2.334018	-0.946466	0.190861	-0.554367	-2.779666	-2.226597	-0.390021	0.293637	-0.59237	-1.131436	-0.422886	0.075317	-0.288444	-0.492595	-0.297046	-1.716365	0.361691	1.59641	-0.554013	-0.831797	0.647104	1.143109	0.111744	1.034252	-0.106991	-0.412165	1.727702	0.144123	0.504847	-0.313117	1.475513	0.668703	3.155878	0.121523	-0.682416	-0.824578	0.900019	-0.192476	-0.157602	1.437814	-1.642526	0.828828	0.12538439	1.205121	0.62500834	-0.465135
YMR022W	0.22763334	-0.979758	0.160093	-0.47726	-0.078637	-0.809428	-0.54379	-0.416932	-0.661883	-0.232025	-0.254207	-0.560696	0.307593	-0.817484	0.174931	-0.255691	-0.763211	-0.946738	-0.226703	1.922001	0.6247802	-0.0668748	0.5794282	0.16359127	0.85180765	-2.324897	0.16822779	0.5513222	1.421701	0.33073413	0.6842414	0.22061555	0.6121303	0.26926357	0.8607291	0.44411108	0.46702653	0.40215856	0.820379	0.60186243	0.29934695	0.7560697	0.38523412	0.5233101	0.7283082	2.003675	-0.020298	0.7466	-0.363834
YDL053C	0.181757	-0.193784	0.106665	-0.43967	-0.238976	0.1616	0.063881	0.363357	-0.780515	-0.452923	-0.507218	-1.057703	0.697737	0.263396	0.525544	0.341181	-0.152182	-1.323866	0.356245	0.260594	0.5785008	-0.27451763	0.53680587	0.12140336	0.6140124	0.22663647	0.17104216	0.4735323	1.108694	0.40360904	0.47024718	-0.13807385	0.24563524	0.4889769	0.65408343	0.50622594	0.20380361	0.49847052	0.7842248	0.588617	0.3261251	0.8063606	0.35999334	0.7253081	0.7363855	0.48118976	1.026009	1.299698	-0.4891184
YER088C	-0.028528	0.389374	0.773779	1.373487	0.037853	0.44268	-0.10892	-0.608861	0.318549	-0.318598	-0.860727	-0.665324	-0.351736	-0.016069	1.114344	-1.026966	0.70239	0.979297	-1.365669	0.683983	0.17457	0.768228	-0.650939	0.510251	-0.333706	-0.18908535	-0.569304	0.197572	-2.067594	0.545894	-0.340954	0.932329	0.238324	0.847276	1.195071	0.685387	1.579617	0.873054	0.598215	0.532445	0.63794	0.960995	0.202239	-0.050228	0.869516	-0.15267	0.582565	-1.072589	0.248903
YLR082C	0.26337075	0.025882	-0.101315	0.072396	-0.278218	-0.56128	-0.532941	-0.030531	-0.49524	-0.315018	0.069948	-0.474025	-0.919042	-0.08705772	-0.382678	0.208266	0.383654	-0.391816	-0.162537	0.095493	0.63225824	0.31045768	0.46883777	0.30215576	0.5915911	0.14015551	0.14179024	0.2961551	1.731576	0.5534261	0.6015378	0.6107308	0.60044837	0.6438885	0.780609	0.39668676	0.7294978	0.43151248	0.78665406	0.6241116	0.6775581	0.6651077	0.9007659	0.80306	0.79102457	-0.306192	-0.16518	0.032522723	0.2147111
YEL012W	0.31781995	0.490067	1.000429	-1.130265	0.663996	1.024997	1.17773	-0.333518	0.516912	-0.300002	-0.473098	-0.42717	0.047937	0.285608	0.287805	-0.537096	-0.018498	0.200879	-0.746701	0.799655	0.44351724	-0.16187584	0.17805447	-0.14366536	0.6353011	0.485331	0.06658909	-0.076547846	-4.601759	0.012763849	0.31033728	0.022435436	0.036274247	-0.15760802	-0.009890824	0.23762353	0.2672006	0.0024122007	0.54218155	0.48817626	0.17456244	0.08646728	-0.323986	-0.5468753	0.2951341	0.552282	0.345867	0.07447123	0.74
YKR077W	0.032839146	0.751566	1.080682	-0.044911	0.854005	0.276703	0.645148	0.163285	0.732039	-0.443023	0.561422	-0.159726	0.035173	0.067348	1.008464	-0.807129	0.59701	0.327843	-0.477032	0.796517	0.4667622	0.38045362	0.6743298	-0.11485493	0.6456676	0.36717114	0.34542188	0.4815856	-1.152039	0.5504803	0.428831	0.38251615	0.1787551	0.62880754	1.1213078	0.7434564	0.70207185	-0.053209104	0.87594813	0.650312	0.35932	0.5295613	0.3863564	0.67177117	0.87972605	-0.603332	-0.366019	0.541216	-0.09237449
YLR306W	0.24549396	0.537012	1.144134	-0.555467	-0.853475	0.727026	1.275651	-0.723406	-0.037055	0.164485	-0.508767	-0.425331	-0.296475	-0.842037	-0.022667	-0.996029	0.480782	0.085471	0.496426	-0.309481	0.15969825	0.13587461	-0.00871516	-0.3949401	0.27133247	0.969458	-0.33927265	-0.02029245	-0.67513	-0.052046813	-0.07221776	-0.33166128	-0.18626745	-0.05226108	0.52501374	0.4049082	-0.06609821	-0.13484058	0.5385409	0.5667081	-0.22111207	0.33118218	-0.2323853	0.078537695	0.14275973	0.381707	0.920969	0.44015878	0.474763
YGR252W	0.13781121	0.33829358	0.37340835	-0.1597496	0.7101712	0.2832975	0.101039395	0.07798104	-0.65181226	-0.379018	-0.37440604	-0.28682187	-0.35596117	0.4889473	0.448504	-0.47537374	0.222035	-0.186481	1.1196	-0.4750552	0.16131471	0.144913	0.7736949	-0.15833217	0.64597654	0.808127	0.114301026	0.3363246	-0.70971125	0.24727654	0.74557465	0.02072911	0.52762914	0.5487886	-0.157469	0.5443307	0.23076451	0.912269	0.8081263	0.44390646	0.66857094	-1.018624	0.29913887	0.7916138	0.04577214	-0.494066	0.333408	-0.320061	-0.158407
YBR034C	0.5819046	0.24575773	0.3165836	-0.12030117	0.22745647	0.5354516	0.39906994	0.29297346	-0.03503	-0.09964	0.13600074	-0.008851832	-0.109111324	0.048326388	0.053721	0.865493	-0.72637	0.2235285	0.258928	-0.26673555	-0.28258002	-0.26548964	0.11148978	-0.46755368	0.37268046	0.15816689	-0.0799667	0.121984884	-0.4516171	0.28384432	0.18606229	-0.10157072	0.70259005	0.021648297	-0.15953353	0.2246786	0.27242324	-0.38998935	0.3121538	0.21220292	0.09300292	0.5179667	0.03604745	0.12851956	0.12876427	0.425105	-0.855464	0.172477	0.3821772
YDL051W	0.46635664	0.19700319	0.39731348	0.3309701	0.3320225	0.66022843	0.24214537	0.22338969	0.737004	-0.746494	0.21148019	-0.03749304	-0.016276272	0.49999747	-0.164006	0.547347	-0.114108	0.21472752	0.055632	-0.3082863	0.1260234	-0.065009005	0.33314547	0.09935377	0.5111573	0.62323004	0.070294775	0.36681008	-0.0010896455	0.308867	0.5269848	-0.31191322	0.8693042	0.20760883	0.23488359	0.3531203	0.46513733	-0.07654575	0.58048314	0.45493475	0.40220687	0.66004866	0.26478112	0.13115118	0.6852375	0.13106671	-0.227226	-0.089143	-0.044029705
YDR482C	0.33530238	0.42805764	0.31601688	0.7275479	0.431108	0.41085762	0.25613096	0.5907051	0.460671	0.050345	-0.07960575	0.07847453	0.34572122	0.049185492	0.005581	-0.213639	0.002322	0.21054807	0.430124	-0.2702435	0.44342488	-0.072697364	0.18861638	-0.036317114	0.24926606	0.108283676	-0.20524512	0.20630868	0.049544234	0.08210297	0.37264428	0.17953424	0.19678158	0.14013802	0.3164216	0.19641666	0.22405434	0.048491284	0.4597275	0.44201154	-0.0067657	0.56272316	0.26488364	0.036824867	0.27516338	0.40452	-0.033258	-0.543515	-0.06989682
YNL139C	0.083044365	0.12109277	0.135514	-0.1042178	0.44375443	0.29731098	0.5032033	0.14183785	0.692835	0.197127	-0.306753	-0.20152786	-0.3005519	0.45775664	0.280677	0.335797	0.26253	0.14534	-0.265604	-0.23020224	1.441293	0.059005	0.109693	0.264091	-0.507222	0.37222826	-0.332359	0.62587	-0.33951697	0.244603	0.893303	0.30278814	0.242689	0.871416	0.756631	0.759542	0.819639	0.252458	0.428213	0.7371401	0.204422	0.420558	1.053005	0.276095	-0.192184	-0.536869	-0.774696	0.47161	0.312813
YDL176W	0.31781453	0.05082037	0.22447714	-0.0076218667	0.45124948	0.14986823	0.41722736	0.15661561	0.272887	-0.467896	0.036264803	-0.10094217	0.077508695	0.66126275	-0.849231	-0.095631	0.333635	0.2913479	-0.073603	-0.18403551	0.7558789	-0.2563129	0.4999448	0.081348866	0.6323322	-0.039540518	0.30997732	0.29310015	-0.08897786	0.46833363	0.62868196	0.09617781	0.516961	0.46123302	0.27274126	0.38077182	0.15930533	0.0248784	0.47939995	0.10916262	-0.063347824	0.59407747	0.68956214	0.4274579	0.61491686	-1.073503	-0.596985	0.690254	-0.5450942
YDL213C	0.57210195	0.15756057	0.28188255	0.13154164	0.21966942	0.49724016	0.19383907	0.5242732	-0.163603	0.115587	0.07257168	0.12793651	-0.17973632	0.31074414	-0.320882	1.002548	-0.218353	-0.023219883	0.843027	-0.6527644	0.6476309	-0.5584775	0.46537447	-0.07963404	0.7059146	0.5045647	0.4324498	0.37864068	-0.12236633	0.40531307	0.7052587	0.059039336	-0.22876263	0.6620123	0.9729687	0.21443887	0.55217355	0.6022225	0.9205372	0.01698916	0.27378336	0.6388859	0.36671674	0.4151279	0.94886416	0.197104	-0.556289	1.071606	-0.37144455
YDR255C	0.11319897	-0.116150476	0.3410253	-0.06947669	0.10422686	0.09028178	0.20285223	0.11704066	-0.851751	-0.994075	-0.33688912	-0.33273193	-0.28955323	-0.2430913	0.04487	-0.606727	0.182542	0.16904321	-0.657413	0.46642983	0.263847	-0.42254564	-0.5673136	-0.3809018	0.46793854	0.31062633	-0.28718725	-0.26366115	-1.0055717	-0.13282867	0.27239868	0.2560754	-0.021382187	0.20945032	0.3163799	0.6671893	0.29265347	0.6987868	0.3275329	0.55769384	0.09707708	0.51307935	0.12499862	0.116479054	0.46668565	-0.327581	-3.852016	-1.899405	0.21584605
YGL227W	0.36357713	0.16757244	0.18731035	0.54020494	0.47899994	0.4525868	0.2785434	0.4557894	0.142847	0.127103	-0.33676767	-0.13084562	0.13813458	-0.43126655	-0.110257	0.321172	0.503936	0.21149395	-1.917544	-0.013777418	0.16384535	-0.026160382	0.4243997	-0.18149291	-2.1970866	-0.44718876	0.32038677	-0.16655861	-0.1564948	0.2867022	0.40964368	0.09941524	0.15252483	0.058748543	0.1307678	0.26911947	0.051074162	0.35979548	0.4864237	0.4040865	0.09764602	0.3347789	0.24190001	0.35742646	0.6663787	-0.77644	-0.221912	-0.347655	-0.0796681
YMR135C	0.59078807	0.1689276	0.11269796	0.1278674	0.44564584	0.6936178	0.30247822	0.32065052	0.142442	-0.059051	-0.23287188	-0.097981215	-0.35906693	0.0021770315	-0.363913	1.096858	0.721884	0.26531538	-0.243348	-0.5237584	0.17016274	-0.2371571	0.42001837	-0.21995065	-2.3903887	-0.0114603	0.13789065	-0.2102248	-0.48132765	0.34255493	0.30030087	0.1262918	0.05306394	0.041421894	0.029964421	0.21772203	0.026872749	0.29137588	0.4286208	0.2906338	0.017048726	0.3560704	0.14605084	0.39484513	0.5407709	0.257863	-1.218361	0.348802	-0.59779763
YIL017C	0.5153878	0.3933429	0.48974186	0.3981828	0.56983536	0.5739974	0.4526086	0.4726186	0.631209	0.50739	-0.15708639	0.008212442	0.3534574	-0.035753608	-0.423293	0.372591	-0.027465	0.17140017	-0.244066	-0.25469986	0.18155488	-0.46659306	0.19008721	-0.47728115	0.38882932	0.27055398	0.114588134	0.06883904	-0.14710772	0.09986801	0.382121	-0.23434089	0.031352293	0.25395826	0.42210644	0.25299454	0.18142335	0.25173545	0.68841463	0.2729519	0.043438874	0.67804974	0.23019369	0.11835015	0.547334	0.359034	0.432598	-0.227736	-0.1944475
YIL097W	0.44139987	0.2001613	0.59454954	0.39053845	0.51453096	0.5075586	0.31029278	0.24666724	0.346476	-0.740234	-0.030010859	-0.18974574	-0.13995641	0.34612432	-0.144226	-0.224777	0.384255	0.41181406	-0.691664	-0.09150149	0.8568563	-0.1364338	0.45512095	0.12456529	0.40204847	-0.09449093	0.13667266	0.17314261	-0.27475345	0.25698808	0.520509	0.13587187	-0.26655507	0.25243416	0.4312448	0.5168965	0.26309052	0.18934093	0.8808176	0.6062058	0.035514053	0.93129146	-0.27797818	0.25383702	0.3024081	0.061842	-0.501367	0.552855	0.05327135
YPL127C	0.44275	-0.01167	-1.989525	-2.159832	1.528496	0.364081	1.208469	1.759009	1.419603	0.528744	0.729939	0.528979	0.476387	1.198406	0.714619	0.790257	-1.363172	-0.272941	0.318321	-0.785765	0.250844	0.079877	0.554593	-0.607996	1.528088	-0.83373797	0.621498	0.479864	-0.253532	-0.404952	0.767738	-0.745461	1.235671	0.261227	0.043908	-0.10331	0.921036	0.146692	-0.083621	-0.467852	-0.381609	-0.511281	-0.300947	-1.932631	1.271105	-0.512923	0.574013	-0.133754	0.244169
YPL165C	0.34467104	1.101791	0.635516	0.067446	1.767769	1.294768	1.772774	-0.279136	1.253177	-0.018257	-0.745774	-0.337756	0.068991	0.188329	0.358196	0.768303	1.510206	0.22672	0.185185	-1.369304	0.23299517	0.06482007	0.17782019	-0.03645004	0.71078485	-3.70781	0.12687555	0.34211314	-0.564906	0.06575565	0.20942226	-0.4897134	0.52880573	0.023888182	-0.798212	-0.050664116	0.15914966	0.150214	0.26628515	-0.025800977	-0.21145542	-0.723923	0.13570741	-0.17550382	0.29075474	-0.33681	-1.810762	-0.045742	-0.498474
YKR028W	0.11106236	-0.7453	0.059894	-0.098096	1.496371	0.438434	0.56361	1.340865	0.655294	0.343165	0.057483	-0.227908	0.102877	-3.251901	0.03664	-0.246619	-0.048324	-0.236435	-1.455784	0.736759	0.38849056	-0.1554474	0.563544	-0.363068	0.8101695	0.091587	0.17606814	0.20917085	0.276546	0.2654763	0.3938397	-0.043631833	0.38008785	0.009289161	0.46734372	0.22809067	0.35191697	-0.11458897	0.6503156	0.76999027	0.025636373	0.32759455	0.029430123	0.09738169	0.69736767	-0.739254	-0.552359	-0.250968	0.146079
YPL150W	0.4386137	-0.309869	0.20802443	0.043869	1.61462	0.663152	1.271558	0.82818	0.457129	0.481547	0.50145	-0.060098	-0.24805	0.826586	0.620534	0.115418	0.278548	0.323985	-1.293345	2.063577	0.3862152	-0.21216734	0.5188391	-0.12017316	1.0226959	-0.5434444	0.15410824	0.3577237	0.777226	-0.1850462	0.2656513	-0.13032627	0.18465447	0.15536478	0.26875	0.07848745	0.6249896	0.17989644	0.2755094	0.41492864	0.015066594	0.1712335	-0.032050744	-0.33801708	0.35156018	0.685696	0.567157	-1.334184	-0.14443265
YIL131C	-0.12684941	-0.9127389	0.22425914	-0.29879093	0.0027595386	0.04935441	-0.13598086	-0.14136568	0.358377	-4.100785	-0.2729452	-0.677575	-0.89586836	0.1788673	0.119265	-0.840414	1.185145	0.29172382	-0.75969154	-0.47545153	0.61499214	0.2691322	0.44514197	0.6039622	0.6910463	0.10989162	0.10565991	0.20963885	-0.28040695	0.25312442	0.3506731	-0.17390165	0.7824791	0.058133386	0.37883654	0.21854098	0.3521234	0.29972363	-0.19315945	0.48348373	0.4155724	0.71123415	0.25451705	0.26596108	0.8364726	-1.451595	-0.81191796	-1.326004	-0.45041928
YIR023W	1.0561377	-0.9697023	0.20788375	-0.20139252	-0.187584	-0.3921872	-0.0969028	-0.21993351	0.25361	-0.309372	0.15135296	-0.51711655	0.070111856	0.19533207	-1.473624	-0.564234	0.383688	0.099761784	-0.29435286	0.8237585	0.37832028	-0.41017696	0.4272687	0.10553964	0.90423423	0.6177905	0.18196872	0.44480416	-0.130398	0.22933747	0.43952823	-0.030763322	0.9630134	0.23942973	0.31554398	0.35418844	0.33927828	-0.023501227	0.3594818	0.36647332	0.101498865	0.5275088	0.7592409	0.1602674	0.506278	-0.743645	-0.9124041	-0.200823	-0.5989686
YLR376C	0.152035	0.9824697	1.521747	1.677085	0.36519775	0.30199265	0.49530038	0.12781554	-0.5613122	-1.728384	0.0569	-0.23527215	-0.44859293	-0.295114	0.18362	-3.229601	0.058678	-1.488368	-2.733562	-0.46788165	0.429652	0.298908	-0.308971	0.090365	0.348945	0.17775188	0.156872	-0.28507	-0.62273926	0.36635	-0.219505	0.130235	-0.259076	0.216007	-0.241118	0.308125	-0.191646	-0.769335	0.541929	-0.62273	0.652853	0.18781841	-0.411738	-0.833647	2.019458	-0.030589	-0.350053	-0.357633	-0.622645
YDL203C	0.3671836	0.33463475	0.09755832	0.14374693	0.50228095	0.95552623	0.85791564	0.4457554	0.411709	0.068046	0.09451218	0.34101754	0.06553731	0.16116083	0.397816	0.266545	-0.292493	0.026864732	0.11139049	-0.6269787	-0.13873841	-0.22241402	0.15248075	-0.08721462	-0.69253147	0.16036177	-0.15295078	-0.20406243	0.29903665	0.42995203	0.3134318	-0.041934103	0.46994245	-0.1895836	-0.19049323	0.2568015	-0.057702325	0.31734002	0.041668188	0.2443681	0.09813911	0.5120836	0.31384292	0.22141136	0.45576775	1.201435	0.4677065	0.529963	0.0033837566
YNL315C	0.32238343	0.14799678	0.18793239	-0.1514825	0.36547467	1.0930104	0.8678515	0.31967095	1.184165	0.294793	0.00659348	0.013564532	-0.10551752	-0.01714364	0.429206	0.600233	-1.285849	-0.23348609	-0.2059462	-0.6464133	0.11288674	-0.0080983285	0.44004598	-0.0057098935	0.4680694	0.22516547	0.38174054	0.21263924	-0.12763843	0.5197877	-0.19690773	-0.12418549	0.47562864	0.37995687	-0.019305563	0.56109744	0.15551582	0.4122798	0.22143355	0.25853506	0.12529683	0.5753383	0.5674931	0.4288273	-0.003492568	-5.993571	-1.858603	-1.699429	-0.16379684
YDR214W	0.09013706	-0.22478424	0.020639736	-0.058497638	0.035997413	0.18483333	0.271684	0.05569169	-0.277341	-0.489066	-0.40968698	-0.15912195	-0.08956228	-0.5334065	-0.275594	0.106079	-0.053797	-0.3162836	-0.08166587	-0.6093917	-0.25520554	-0.2679744	-0.09499623	-0.30909744	-1.2663687	0.08600004	-0.33574942	-0.40105468	0.053965546	0.051259506	0.21764737	-0.21266744	0.062102173	-0.3404098	-0.038189244	0.1556211	-0.22657259	0.41490075	-0.04132317	0.09202035	-0.12972865	0.35939485	0.011183038	-0.014729015	0.36968556	-0.395837	-0.2320583	0.180151	-0.026801981
YPL033C	0.18838356	0.10951271	0.118903756	0.38397062	0.065352954	0.28825015	0.08107655	0.18795791	-0.109961	-0.261856	-0.28890413	-0.053791802	-0.07165156	-0.06979517	-0.199896	0.562748	-0.189737	-0.0071808095	-0.21042095	-0.29723814	0.113424234	-0.1751452	0.2674779	-0.17275925	-0.82317805	0.016451787	-0.043010775	-0.39600077	-0.18548496	0.11775414	0.39022782	0.035298128	-0.5235761	-0.05786543	0.1816723	0.10479665	0.08082255	0.08892648	0.31905365	0.22833955	0.01991216	0.09073811	-0.15819025	-0.054873507	0.6168081	0.249902	0.0062131565	-0.103576	-0.034415424
YLR403W	0.20979574	0.06885034	0.022762094	-0.18089971	0.32018423	0.54372513	0.34392092	-0.020571683	0.477046	0.179011	0.164534	0.07543742	-0.2749574	0.3703277	-0.500351	0.544448	0.961769	0.2481244	0.03097748	-0.45893154	-0.17480515	-0.65230584	0.10108586	-0.27829418	0.11239422	-0.080579095	-0.26229173	-0.011474442	-0.16194369	0.21063566	0.12677245	-0.09518369	0.34030527	0.010067811	-0.07077773	0.1139192	-0.01063185	0.016900282	0.029278554	-0.08184012	-0.021250637	0.024829565	0.22502157	0.1741205	0.41151005	-0.935457	-0.46945855	0.004629	-0.1449065
YPR093C	0.35493654	-0.1959143	0.12634607	-0.05881738	-0.041093275	-0.0013431698	0.17961894	-0.3375418	-0.19163	0.022472	0.09453455	-0.07622983	-0.16990703	0.49039596	-1.719162	-0.56146	0.150551	0.22806078	-0.120333634	0.29928216	0.019567566	-0.30460232	0.06490884	-0.030571666	-1.3328351	0.45117965	-0.09402918	-0.020387746	-0.3165296	0.32169512	0.31260458	0.46506518	0.5101061	0.068784155	0.06052384	0.09069344	0.028969046	0.12142055	0.08204215	0.18658714	0.063553475	0.20081764	0.4480522	0.21448085	0.37363192	0.4536	-0.23646203	-0.109854	-0.18502636
YBR083W	0.6033929	-1.217442	0.418323	0.184085	-1.810198	-0.061215	0.26265	0.497285	-1.634038	-0.880656	0.063042	0.390709	0.834467	-0.430052	0.015355	-0.108303	-0.51249	-0.323344	-0.670438	-1.203463	0.19191524	-0.17541121	0.15207113	-0.5153672	0.39597252	-0.12685454	-0.054647755	0.15258616	1.353116	-0.018839093	0.32658705	-0.049603693	0.16926245	-0.22313444	-0.07833847	0.27203003	0.20333181	-0.77698636	0.26717633	0.51119775	0.09798119	-0.069740005	-0.37065932	-0.25789943	0.29064113	-0.475264	-0.129514	-0.47082537	-0.028074317
YGR134W	0.66935784	-0.598836	-0.454083	0.065021	0.72444	-0.197222	0.438384	0.457862	-0.279681	-0.062249	-0.057883	0.603247	-0.249976	-1.887017	0.834972	-0.859135	0.304288	-0.255171	0.962625	-0.876897	-0.045072943	-0.29823515	0.25093663	-0.2621821	0.37679648	-0.267425	-0.2736097	-0.17266163	0.149001	-0.03386821	-0.11737626	-0.009366041	0.23927674	-0.50543267	0.43094534	0.12776852	-0.121769406	-0.22300035	-0.20422006	0.8178701	-0.14585434	0.47854015	-0.008054487	0.2531895	0.525899	0.809536	1.367974	0.301668	0.189371
YJL197W	0.2126996	-0.325809	-0.194077	-0.072067	0.061105	-0.799605	-1.725772	0.038105	-0.48524	0.584634	-0.107287	-0.260988	0.305556	-0.022315	-0.502237	0.43804	0.785192	-0.909511	-0.41376	-0.436313	0.1709543	-0.26000914	0.02996209	-0.17108531	0.5105163	-0.267366	0.09532914	0.087103665	0.897614	-0.09022813	0.21307713	-0.07233888	0.113426566	-0.18908817	0.5910815	0.349842	-0.15843984	-0.070597485	0.015202981	0.6701718	-0.18572778	0.5109946	0.009693078	0.011369606	0.48527655	0.05371	-1.179755	-0.416157	0.023137
YCR060W	0.13066584	-0.305113	0.265222	-0.370952	1.320061	0.573969	0.669626	1.31509	0.069448	0.126941	-0.748437	-0.472119	0.192223	1.16095	0.522385	0.014815	0.562257	-0.204877	-0.529914	0.399526	0.49749762	-0.09235518	0.35839447	-0.11332713	0.8115006	0.16866127	0.12675864	-0.09771672	-0.081386	-0.04593028	0.37737063	0.05909477	0.06958703	0.08848409	1.0523812	0.48751378	0.034895897	-0.2210884	0.1658371	0.7790773	-0.26301944	0.25506994	-0.071761936	0.02865504	0.6547769	0.335462	0.018145	-0.868138	0.3498622
YJL105W	0.2733173	-0.664357	-0.467444	0.567603	-0.258182	-0.60101	0.292667	0.384005	0.485765	-0.568244	-0.255168	-0.092013	0.115036	-0.503902	-0.443324	-0.162829	-0.721804	0.290813	-0.8569	1.185684	0.29126224	-0.33237052	0.3479825	-0.26603878	0.6283474	-0.018537	-0.018015485	0.026923226	0.431221	-0.14110361	0.1452668	-0.13632032	0.037214104	-0.3392581	0.582771	-0.032170933	0.11335946	-0.511298	0.17086382	0.66912484	-0.18040735	0.568187	-0.25642172	-0.2888371	0.4905312	0.020787	-0.671099	-0.866319	0.022072
YNL238W	0.43099493	-3.654244	-0.999975	-0.507331	-1.974698	-2.575122	-1.64378	-0.027596	-1.36008	-2.773235	-1.467955	-2.054141	-1.19203	-2.41079	-0.535129	-2.454157	-0.843541	-0.791976	-2.665693	0.182231	0.46378258	-0.32244876	0.2656568	0.09775037	0.6745492	-0.19719765	-0.00951665	-0.2920216	0.472798	0.46060607	0.16110761	-0.09247396	0.2934936	0.15176947	0.38867584	-0.019696645	-0.36585984	-0.491378	0.4955056	0.7885666	-0.24269265	0.3028102	0.10630924	0.88462365	0.73992	0.135072	1.16825	-0.24486208	0.599346
YDL194W	0.22500932	1.259928	0.233081	0.596481	0.707393	0.286066	-0.548723	1.170355	-0.023186	-0.275932	0.055579	0.431712	1.129826	0.625299	1.639672	0.859322	1.074619	0.103616	-0.810819	-2.166135	0.31570867	-0.15678658	0.33064455	0.0036540565	0.24579191	-0.5209653	-0.32407486	-0.027505852	0.985859	0.2073455	0.15883978	-0.0055522025	-0.059789453	0.15170299	0.57445663	0.11441549	0.16435242	-0.35365504	0.15064281	0.025274437	0.087203324	0.4908754	-0.12781449	-2.3011124	0.35588285	0.150389	-0.520724	0.060485	-0.4915638
YER098W	0.634115	-0.884917	0.036846	0.736507	0.762114	-0.150917	-0.090424	-0.205431	0.283604	-0.97453	0.573719	0.496075	0.447544	0.095831	1.185414	0.607349	1.295021	0.147182	0.324529	0.776336	0.31618962	-0.19027759	0.3703669	0.0037666082	0.50691676	0.036195148	-0.0049820025	0.32870135	0.766398	0.07982864	0.26732618	0.21819666	0.30012664	-0.124009155	-0.02880056	-0.0820765	0.2619049	-0.5844202	-0.01141871	0.60969543	0.28212404	0.2778793	-0.079308495	-0.023295604	0.6047793	0.005129	0.562982	-0.163992	-0.2938119
YNL085W	0.55240625	-0.505021	0.254046	0.476163	0.602629	0.618526	0.62719	0.44721	-0.461884	-0.499283	0.789315	0.190609	-0.167015	-0.098417	0.92186	0.201976	0.213487	0.044194	0.323395	-0.608213	0.72123927	0.04865962	0.6906892	-0.04134316	0.97158325	-0.13015993	0.39523345	0.49575588	1.655925	0.16313253	0.7145893	0.3387032	0.46077928	0.3054716	0.52782583	0.3444062	0.6520176	-0.24962902	0.4556138	0.7545297	0.36257318	0.44279784	-0.23672397	-0.11595528	0.6185225	0.24415	0.296975	-0.16385333	-0.39029348
YKL069W	0.29674342	-1.2820417	0.36192554	-0.7249142	-1.165831	-0.8605975	-0.47801554	-0.8946652	-1.828515	-0.918212	0.16410822	-1.0589631	-0.9811038	0.21865614	-0.083843	-0.881084	-2.383337	0.479765	-1.451567	-0.046083372	0.51096725	0.6701074	0.7232497	0.7936243	0.24403735	0.145501	-0.12925193	-0.18681958	-1.189365	0.491274	0.06518672	0.6414009	0.7808316	-0.021873986	0.224786	-0.15931629	-0.008342671	-0.657373	-0.3314118	0.46099532	0.14649259	0.582162	0.3938116	-0.075116105	0.5179338	-1.559688	-0.5213272	1.017299	-1.462069
YGL150C	0.28306833	-0.3196562	-0.18605408	0.40782386	-0.06887629	0.17872798	-0.21626186	0.032168385	-0.42964566	-1.019882	-0.73347986	0.23961431	-0.42533913	-0.06952645	-0.691883	-0.14641552	-0.172413	0.925551	1.002138	0.1996538	-0.013074707	-0.23658428	0.100651205	-0.16008244	-2.4669313	-1.011904	0.1823839	-0.2825555	-0.35604122	-0.123889215	-0.099169865	-0.16342697	-0.48807344	-0.121077925	-0.986568	-0.37702835	0.049918897	-1.392113	0.06049079	0.46386924	0.099219546	-0.062753	0.0905088	0.13514951	-0.011264698	-0.557758	-2.171175	-4.511242	0.797072
YIL156W	0.24242699	-0.2037869	-0.16261905	-0.24410465	-0.11576588	-0.29030985	-0.24447009	0.17058681	-0.427817	0.606697	-0.058968924	-0.04294275	-0.007642779	0.12880667	-1.052439	0.604554	0.470772	-0.037536003	-0.21782915	-0.2628313	0.32206792	-0.5394684	0.032542534	0.12832426	0.5920053	-0.05736965	0.13957845	0.12953596	0.07029814	-0.110850245	0.3959692	0.38153428	-0.35237825	0.2381106	0.48787552	-0.13776673	0.1451496	-0.25713867	0.36655203	0.08313898	-0.3194068	0.24501508	0.25999922	-0.13325901	0.4208733	-0.814806	-0.20242302	-4.770496	-0.18442637
YBL016W	0.151411	-0.060295664	0.27814	0.636106	0.31650168	0.35282642	0.6948623	0.1502175	-0.59687614	-1.136348	0.142188	0.16626085	-0.21467389	-1.410892	0.056404	-7.474895	-0.160866	0.5617463	-0.360977	1.078669	0.361708	-0.187358	-0.003365	0.05237803	-0.989728	0.119834	-0.45489535	0.616908	-0.75961524	-0.40078822	0.277877	-1.15169	-1.375534	0.040015288	-0.829209	0.2665609	0.220763	0.667584	0.141461	0.314488	-0.254845	-0.449831	0.00927	0.71721	-1.0059758	-0.009592	1.204488	2.089454	0.299156
YDR096W	0.12717599	-0.2808818	-0.21484977	-0.51413625	-0.05481191	-0.0602416	0.07521177	-0.40125558	-0.61484253	-1.271041	-0.4737005	-0.36761287	-0.5997676	-0.17582983	0.050495	-0.930062	-0.165866	-0.686163	0.20768	-0.74134827	-0.4045207	-0.65222454	-0.0028010448	0.0113287885	-1.013595	0.08840601	-0.5327474	-0.19978608	-0.636602	0.103743054	0.1570988	-0.59470195	0.41287184	-0.33155137	-0.791373	0.37317094	-0.022008054	0.860838	-0.2001857	0.007759721	0.14253715	-0.662808	0.14022195	0.25556424	-0.15799353	-0.192638	0.808989	-0.256056	0.485615
YER169W	-0.18334325	0.09190206	-0.41179132	-0.20576836	0.17476329	0.16761643	0.4049389	-0.080123715	-0.41515195	0.851939	-0.3024883	0.20823129	-0.6058998	-0.88541573	-1.084724	-3.902707	0.347987	0.755472	0.28144	-0.24715091	-0.6708154	-0.88408494	-0.46388078	-0.1342946	-0.113584094	-0.5192419	-0.9560057	-0.6659809	-0.81135195	-0.13405053	-0.078584276	-0.5265204	0.31837457	-0.7499874	-0.584667	-0.014162569	-0.16469035	-0.946947	-0.8234786	-0.16975854	0.16551115	0.51182	-0.058684085	-0.19609529	-1.6025159	-0.025841046	0.548471	0.693469	0.006226
YBR272C	-0.115649	0.8134173	0.845264	1.590124	0.5107088	0.5089468	0.3611389	0.46406063	-0.25784254	-0.934732	0.537335	0.29380214	-0.2032734	0.050176	-0.415142	-1.639788	0.539354	0.177788	-0.407158	0.03154526	-7.042654	-0.462904	0.552651	-0.208545	0.966276	0.67156434	-1.022761	-0.324463	-1.167567	-0.114238	0.792394	0.553604	0.037927	-0.04146	0.804576	-0.389668	-0.092753	-0.420404	0.260593	0.210506	-2.06629	-0.707172	-0.684233	0.403562	2.34489	-0.318305	-0.482548	0.251795	-0.476703
YER162C	0.579374	0.79025584	0.438588	0.692793	0.4307818	0.57113224	0.68711567	0.41691476	0.014266443	-0.3315595	0.23263	0.18678632	0.054229762	-0.561367	0.18438962	-0.42431733	0.010900351	0.802097	-0.45396033	-0.97149	-0.53405	-0.919699	-1.039517	-0.381638	-0.195874	-0.113865525	-0.145794	0.513293	-0.31354243	2.26E-4	0.671669	-0.030728	-0.507238	0.07649	0.670995	0.327693	0.170807	-0.018583	-0.292138	0.862873	0.454555	0.507026	-0.428919	-0.514441	0.40411	-0.03472827	-0.40809828	-0.44128296	0.18382
YML011C	-0.009188	1.0971828	1.258093	1.744505	0.6788036	0.56791455	0.86309946	0.7444287	-0.37561488	0.418087	0.221785	0.26819816	0.33532566	-0.220645	1.186727	-4.680011	-0.044191	-0.949018	0.454408	-0.5192577	-0.311109	-0.750836	-0.116471	-0.2684554	0.028231	0.34351727	0.435281	-0.040669	-0.34176967	0.26668712	-0.306739	-0.082712	-0.161515	-0.5166777	0.529	0.106282346	0.154575	-0.080613	0.302807	-2.34E-4	0.010625	-0.137121	0.102745	0.514303	0.42761463	0.434334	-0.299166	-4.478836	0.694681
YJR014W	0.5875552	0.23947062	0.17934877	0.012601497	0.30551773	0.62330806	0.3247146	0.1412388	0.193986	-0.026852	0.16281451	0.003593375	0.0412812	0.3482305	-0.248381	0.980321	0.703552	-0.20124505	0.16126071	-0.46208203	-0.13529964	0.11212424	0.33997327	-0.22975653	0.67075604	0.560858	0.18103573	0.17011288	0.23622534	0.51206684	0.5422947	-0.020741928	0.709177	-0.1365042	-0.13470612	-0.05794112	0.21326125	0.5009791	0.44153643	0.40511715	0.28283757	0.49136057	0.45862824	0.40868676	0.9788545	1.201478	0.4315141	1.197544	0.14610048
YMR199W	-0.01666	0.19444187	1.126691	-2.400842	0.043648843	0.23873742	-0.3050987	-0.20474115	0.098260544	0.38569927	0.47085	-0.35139206	-0.9889881	0.27388	0.25343725	0.04122698	-0.3197678	0.059349854	-0.3420627	0.370544	0.003887	-0.532782	0.275566	-0.48003373	-0.077166	-0.185857	0.200369	-0.710757	-1.8015985	-0.70382386	-0.65172	0.285732	0.551394	0.06538528	-0.114425	-0.52572596	0.031502	-0.8614133	0.079875	-0.712673	-2.618682	0.02334337	-0.179033	-1.046184	-0.52464837	-0.5784324	-0.11359823	-0.27730218	-0.604459
YMR176W	0.27271047	-0.7919806	0.12194091	-0.029130884	-0.17409056	-0.0103542255	0.058739178	-0.22329493	-0.043493964	-1.794378	-0.41744953	-0.27139777	-0.74327785	0.36571446	0.057974	-0.664856	-0.603025	-0.526572	0.388004	-2.826061	0.039421994	0.1396719	0.29831457	-0.03490959	-0.97434	0.34439793	-0.37524256	-0.11026807	-0.5976195	0.36373198	0.067077376	-0.0042970283	0.64339215	0.0523016	0.105024	-0.093113534	0.2088414	-0.062864	-0.14082637	0.3645039	0.2879247	-1.743539	0.37456045	-2.4371722	0.76185745	-0.782387	0.422423	0.099832	-0.146395
YPL057C	0.16034971	-2.039611	0.139577	1.138631	1.774203	-0.167967	-0.662772	1.244096	1.586317	-0.076377	0.590723	-0.083599	0.698543	0.451807	1.95868	-1.75439	0.532257	0.096115	-0.183588	-0.325572	-0.10414491	-0.32389784	0.6302526	-0.32146505	0.51856786	0.43362	0.23586622	-0.013047379	-0.610579	0.35229236	0.6732911	0.041398514	0.35831222	-0.5212871	0.09147991	0.32306573	0.31057173	-0.77939314	-0.24564269	0.7434927	0.21268609	-0.041770335	0.16667497	0.39055282	0.6518507	-0.786545	0.99933	-0.1650184	-0.310516
YPL113C	0.42478698	-0.53399	0.003586	0.141926	0.676823	0.39915	-0.463907	0.096522	-0.474443	-0.509669	0.653949	-0.419757	0.269747	-0.472193	0.442269	-0.077332	0.305844	0.458305	1.093373	-0.843169	0.25352606	-0.37154707	0.40614882	-0.36496827	0.82656395	0.979031	-0.048985735	0.15424567	1.244928	-0.11471149	0.2411462	0.21405628	-0.062291887	-0.287053	0.5317875	0.3736587	0.5277302	-0.39324653	0.39562434	0.60797775	0.4441291	0.31131074	-0.5339625	-0.16180845	0.60922223	0.47892618	0.096053	0.14105834	-0.332218
YPR066W	0.10994903	-3.160205	-1.387196	-1.067399	-0.338483	-1.651674	0.159361	-1.403412	-0.765248	-1.843317	-1.496276	-0.618365	-2.143914	-1.621472	-0.16149291	-3.808212	-3.804206	-0.16901	0.680725	0.255217	-0.4632993	-0.9726217	-0.39302588	-0.6139742	-0.32127917	-0.4945576	-0.28248227	0.052024208	-0.6293	0.29254475	-0.06362668	-0.8990223	0.5881884	-0.26098377	-0.6018598	-0.04269119	-0.33641604	-0.54862005	-0.3073335	-0.17170769	-0.2637392	-0.21131268	0.16278237	0.13366187	0.6856181	1.219377	1.081233	-1.536811	-0.051425584
YBR111W-A	-0.16898388	-1.0910318	-1.0626973	-1.4386691	-1.1153347	-1.7469581	-0.9067697	-1.1420777	-2.387383	-3.916039	-1.4555029	-1.424337	-0.92856395	-1.3436314	-0.157101	-0.7445415	0.492016	-4.392139	-0.624307	-0.5489614	-0.83628714	-0.90157104	-0.48911136	-0.39915624	-0.5934536	1.587748	-0.7982082	-0.5047727	-0.816136	-0.373815	-0.27338722	-0.85896736	-1.4845883	-0.534479	1.65143	0.8967223	-0.60583603	1.500129	-0.53762734	-0.62315804	-0.46656823	-4.112597	-0.8261685	-0.5000984	0.038818173	-0.315117	1.471956	1.765459	0.576062
YMR223W	0.078776	-0.078811	-0.430324	-3.212874	-1.183167	-0.250838	-0.794996	-0.048235	0.05424	-0.201964	0.273632	0.054893	0.145473	-0.647889	0.148161	-0.172807	-0.415806	0.22926767	0.382666	0.947499	0.312701	-0.626853	-0.315173	1.263954	0.692976	1.031478	-0.787754	1.071802	-1.000156	0.514612	1.455403	0.763719	0.935078	0.975426	-0.703363	1.973452	0.844186	0.230169	-0.204569	-0.201428	-0.217807	0.977158	-0.502506	0.03001698	1.475048	1.408762	1.724024	1.016039	0.637277
YPL047W	0.277252	-0.18069096	-0.246179	-0.124973	-0.21451738	0.16484189	0.1368154	0.22636528	-0.501172	-0.611069	0.376964	-0.04283451	-0.17896456	-0.712294	0.604496	0.441877	0.26643	-1.20368	-1.396448	0.5082	0.494407	-0.746275	0.055687	0.20592915	0.026199	0.224177	-0.148725	0.477695	-0.4008764	0.20471291	-0.159487	-1.466391	-2.043594	0.2345489	0.048338	0.6828588	-0.267125	0.383285	0.157724	-0.159525	0.361834	-0.697512	-0.625947	-0.015588	0.6269774	0.634837	0.044407	1.257494	-0.220851
YCL010C	-0.12058732	0.00839653	-0.36143187	-0.84162706	0.6494624	0.42584062	0.7664118	0.15822631	-0.5691632	-1.310663	-0.79823977	-0.4639618	-0.6069192	-0.31005308	1.115476	-0.0036418978	0.760757	0.223211	-2.745645	-0.38742334	0.30875692	-1.050141	0.1382487	-0.6755786	0.3102275	1.093418	-0.6057138	-0.12185016	-1.0892533	-0.17278123	-0.009717044	-0.12524754	-0.8046317	0.15316172	0.360343	0.065395154	-0.48353055	0.572715	-0.11597754	0.23631795	-0.06952512	-0.812526	0.1082189	-0.10264858	3.4687918E-4	-0.43304	1.036768	0.026902	0.163073
YCR076C	0.020453822	0.21512996	0.24836953	-0.042530645	0.27078387	0.5802045	0.51814246	0.079579026	0.076201	-0.055903	0.38834348	-0.11602215	-0.23849835	0.4631118	0.331791	-0.23753032	-0.079295054	0.037211705	-1.037227	-0.3897423	0.44267297	-0.1061936	0.657451	0.33962223	0.5458484	-0.10370124	0.27699384	0.3014004	-0.23068084	0.49470118	0.61915505	0.0011085824	0.78010684	0.1650133	-0.13726713	0.1457961	0.3148272	-0.26600853	0.25784403	0.3294043	0.4190804	0.31878683	0.2848615	0.29711887	1.0460452	0.093394	5.84E-4	0.624179	-0.18738924
YIL075C	0.45761594	-0.24265033	-0.37164342	-0.7451606	0.16813791	0.2177637	0.30870125	-0.13819297	-0.776507	0.500622	0.396718	-0.23008236	-0.37887585	0.34991524	-0.582726	-0.4366634	-0.30341005	-0.05235341	0.50541	-0.6347142	0.0010194624	-0.21194066	0.26059157	0.0022890812	0.5072336	-0.027675927	0.029222861	0.35591578	-3.3501078E-6	0.4001509	0.46560985	-0.017784681	0.820176	0.13228905	-0.16485637	0.080160856	0.08982808	0.18117012	0.047649592	0.38454968	0.046365034	0.2570634	0.2616983	0.027237773	0.8602541	-0.565709	0.081365	-0.042712	0.100916445
YLR455W	-0.191344	-0.26390764	-1.252225	-1.397467	0.2870948	0.44688	0.29510066	0.47223404	-0.237669	0.470435	0.721089	0.40296885	-0.20631261	-0.150848	0.752881	-0.07113871	0.17206052	0.8304387	-0.634673	-0.17712657	0.319265	-0.22693	-0.476382	-0.1202477	0.674212	0.09054802	0.560681	1.190185	0.014250469	0.23370281	0.841797	0.666108	-0.156039	0.5027029	0.077361	0.44555408	0.249259	0.22004475	-0.169928	0.536009	-0.07724	0.17410956	-0.057798	-0.258961	0.521865	-0.332743	-3.110319	-1.05103	-0.310688
YER164W	0.48218	0.052154	-2.567353	-1.272167	0.376131	0.049237	0.292435	-1.340782	-1.408674	-1.005722	0.445484	-0.141678	-0.396899	-1.016646	0.752188	-1.018958	-0.102407	0.109425	0.271158	0.893044	-0.089127	-0.370398	-0.169599	0.17313449	0.248292	-0.851879	0.35966	0.073275	-0.018316	0.007949676	0.187819	-0.722443	0.450561	0.35021493	-0.592083	0.61831	-0.366723	0.23136951	0.282215	0.065545	0.470906	-0.070992	-0.172534	0.141626	0.51572514	0.2800901	-0.239655	0.85163283	0.332454
YOL068C	-0.092086345	1.019997	0.456452	-0.081864	0.976711	1.001108	0.581374	0.156294	0.894304	-0.193387	-0.159001	-0.268305	-0.073842	-0.733922	0.312049	-0.313145	0.499233	-0.020802	-0.906208	-0.557706	0.5540778	0.08215294	0.42772382	-0.081494465	0.79620093	-0.22692175	0.16069886	0.25487408	-1.740108	0.25402287	0.1330356	0.092436686	0.24935073	0.1226869	0.52937555	0.45361117	0.19432274	-0.3075145	0.42075276	0.7703872	0.10006704	0.215542	-0.07795381	0.2824192	0.5018317	-0.63314337	0.24193	0.04518575	-0.26023355
YPL116W	0.15115613	-0.034913	0.279782	0.61829	0.903306	-0.433548	-1.009996	-0.876096	0.548192	-0.017944	0.611349	0.342528	0.248741	0.183137	0.444218	0.246529	-0.08009	-0.205916	0.666378	-0.642525	0.16382147	-0.13868651	0.47294277	-0.28705797	0.6698101	-0.11681605	0.042588282	0.24820127	0.907184	0.15103301	0.24229424	-0.16468063	0.19374904	0.29999208	0.2612815	0.038152233	0.57208085	-0.159821	0.40747476	0.12422884	0.3008054	0.36427653	-0.37983254	0.09959199	0.6170721	0.543843	-0.215258	0.0999059	0.10680674
YJL184W	0.010598931	0.4658592	0.272644	-0.016423564	0.36358938	0.51814455	0.6589025	0.014440747	0.049923863	-0.432154	0.122416	0.03534032	0.028369013	-0.0049402365	0.5428675	0.07763191	0.46524227	0.242206	0.0560932	-0.51901186	0.066727	-0.806518	-0.172179	-0.737085	-0.473992	0.23297468	0.012608	0.665296	-0.6241814	0.264746	0.209789	-0.23632523	1.029965	-0.302924	0.318398	-0.441719	0.383156	-0.178054	-0.246434	0.397989	0.282466	-0.06065	0.005342	-0.099214	2.888463	-0.2163349	-0.2704475	-0.33193314	-0.187508
YML074C	0.39180356	-1.24379	0.742596	-0.305129	0.618055	-0.044225	0.526932	0.118276	-0.206767	-0.356462	0.675813	1.146472	-0.00511	0.903017	0.813039	0.176765	-0.386539	0.475114	0.402986	0.392616	0.5246882	0.10173516	0.42632228	-0.09353458	0.7336299	0.39803535	0.15787974	0.42830735	0.70954	0.012031169	0.47277114	0.2782572	0.44181994	-0.045375615	0.3492726	0.1494871	0.41444463	-0.14151993	0.55725586	0.6059525	0.3315454	0.5273596	-0.2394816	-0.017455086	0.4976861	-0.111126	0.069474	0.06871445	-6.3938624E-4
YDL224C	0.22043519	1.443555	0.334756	0.427171	1.430195	1.137492	0.119038	1.539341	0.931165	-0.913506	1.065046	0.661491	1.595847	-0.085735	2.222829	0.382313	1.275138	0.704191	0.78535	-0.046697	0.73443	0.310319	0.2702	0.44773	0.40069	-0.39196667	-0.235915	-0.240836	-1.454007	-0.675064	-0.234749	-0.33093986	0.013374	-0.135613	-1.881198	-1.154328	-0.097908	-0.161219	0.558404	-0.23670761	-0.723887	-0.621669	0.091521	0.172141	-1.706559	-0.812414	0.710242	0.06304212	0.342198
YML119W	0.013931197	-0.270593	0.152323	0.687054	0.843889	0.496938	0.789329	0.572494	0.365027	-0.441183	-0.14957	-0.976191	0.251822	-0.159898	0.725301	-1.098242	-0.180375	0.134577	-0.795996	0.332212	1.0330865	0.39743647	1.1425867	0.6453827	1.0823058	-0.238129	1.2175738	0.33745044	-1.256716	1.3259771	1.2090142	0.5904884	1.4581095	0.9402466	0.19267832	0.6768663	0.5892212	0.23097941	0.84591013	1.4210577	0.4542376	0.32786855	1.3840429	1.0668514	0.5720979	-1.551514	-0.941859	0.10840063	0.929359
YJL098W	-0.17058168	0.764244	0.547234	-0.085301	0.906188	0.317847	0.413428	1.220999	0.132464	-0.64335	-0.145829	-0.025619	-0.033404	0.113657	0.586288	-1.349161	-0.925229	-0.47093	-1.817146	0.956217	0.7006707	0.3209515	0.3537497	0.100213066	0.95538247	-0.124756	0.7111558	0.030938942	-3.443467	0.2911268	0.44695655	0.51953	-0.024248505	0.23716794	0.6099103	0.27246428	0.5629741	-0.052514747	0.71523243	1.2861891	0.14421423	0.27980244	0.16443852	0.3885667	0.23093005	0.360736	-0.63296	1.070186	0.766075
YDR257C	0.5825018	-0.026462	0.00976	0.216213	0.136944	1.223224	1.083855	0.739808	-0.035249	-0.531486	-0.821368	0.348395	-0.376154	1.427609	-0.401744	-0.209991	0.696418	0.396078	-0.560499	1.072596	-0.31852874	-0.3840088	0.008951136	-0.6255955	0.22857122	0.545189	-0.107693784	-0.38958377	-2.872927	-0.01735125	0.11592026	-0.24024788	0.4298719	-0.30278322	-0.31044325	0.098178715	-0.4606166	-0.6437097	-0.24224512	0.37410566	-0.42812127	-0.101014845	0.16557032	-0.139676	0.91737926	-0.926814	-0.290887	-0.788968	0.378546
YDR519W	0.006453346	-0.164301	0.284486	0.196212	1.62E-4	0.224167	0.527905	-0.12614	-0.832484	0.537494	0.179048	1.170392	-0.614371	0.162385	-0.301395	-0.311917	-0.552204	0.801833	0.446248	0.74608	0.20060794	-0.2699147	0.3216924	-0.6934525	0.5262167	-0.2956707	0.08277512	0.2890912	-4.214928	0.027695632	0.31266114	-0.24475731	0.20761047	0.20834668	0.17027539	0.27987128	0.228259	-0.45030698	0.5532595	0.25814697	-0.019290298	-0.08498621	-0.27878773	-0.09659596	0.5296966	-1.147572	0.171311	-0.55085087	-0.3305977
YML121W	0.61275685	2.451393	1.605742	1.668937	1.658153	1.066456	1.535634	2.334713	1.669117	1.413414	1.335759	1.649717	1.910632	-0.679613	2.222278	-3.959989	-0.042478	1.094948	0.690219	-0.17612503	-0.18080181	0.6954446	0.4274468	-0.8532756	0.08539253	-1.0242937	0.087258816	0.14630197	-4.619225	-0.10925885	-0.8135272	0.4534806	-0.05068866	0.22971399	-0.89057857	-0.22043945	0.25384906	-0.96525854	0.21943946	-0.22826447	0.039498072	-1.5192493	-0.21225436	-0.7196095	-0.013655536	0.800864	1.592166	-0.25292447	-0.52015054
YOL090W	0.175245	0.818273	0.957858	1.96359	1.022654	0.561433	-0.422065	0.371395	0.260035	-0.117458	0.703299	0.06828	0.697674	0.44019	1.604296	1.195675	0.43791	0.588877	0.696917	-1.821289	-1.142545	0.216903	-0.028382	-0.021031	-0.345477	0.0446958	-0.047809	0.3603	0.738671	-0.412883	-2.870976	-0.026251	-0.487999	1.124211	0.397669	-1.145754	0.037994	0.12686	-0.020191	-0.983168	0.18196	-0.678978	0.177013	-0.998082	0.687714	-0.1581	0.231164	0.011881998	0.657966
YNL082W	0.03481	1.0057054	1.436006	1.955032	0.7940445	0.7297945	0.83795255	0.3777213	-0.3406092	-0.10303539	-0.426908	0.1548581	0.20963013	-0.1291	0.7308809	-1.0483025	0.20644228	0.70239	-0.26623437	-0.42340028	0.121989	0.1491	-0.249656	0.853557	-0.243026	0.4087432	0.293954	-0.082654	-0.54561657	0.020939	-0.0549	0.194569	-0.937327	-0.205335	-0.607765	-0.523587	-0.804486	0.587635	-0.508826	0.857728	-0.313918	-0.208073	-0.60834	0.384234	0.692104	-0.18049675	-0.5903783	-0.878385	0.092523
YHR034C	0.520059	-0.5196656	-1.352208	-0.74939775	-0.5261149	-0.41565368	0.010478961	-0.58286566	-1.1149833	-0.9699891	-1.557463	-0.5331502	-0.56050396	-0.77935266	0.035066362	-0.74258363	-0.024468083	-0.620642	-0.74365723	-0.40041995	0.22127861	0.522942	0.007435	1.581318	1.358812	0.3496814	-0.707703	-0.208078	-0.96345085	0.212509	0.602729	-0.36183178	-0.847931	-1.624175	-0.860225	-0.36594	-2.319544	-0.38683	0.101038	0.225047	-0.384847	-0.417604	-0.432901	1.044544	0.128034	-1.6902188	-0.616395	-2.179779	-1.152046
YDL101C	-0.33867976	0.7348008	0.134194	0.6785366	0.806331	0.74644774	1.4279828	0.52159345	1.283388	-0.7583388	0.207487	0.27682632	0.13060406	-0.1643775	1.683687	1.218863	0.524532	-0.07037	0.623516	-0.34281394	1.302019	2.828617	-1.805637	-0.653942	-1.044543	-0.7072056	0.335487	0.136754	0.1194633	-0.195187	0.135088	-0.23802243	-0.74129	-3.222628	-1.145355	-0.662108	-0.334511	0.107345	-1.001806	0.68219686	0.523808	-0.204751	0.161115	-0.507064	1.187829	0.18167	-0.525183	0.712412	-0.271136
YFR038W	0.048357498	1.330232	0.966282	0.510703	0.958153	0.956267	-0.504065	-1.220006	0.20898	-0.261916	0.555544	0.283309	-0.133633	0.667267	1.148694	-0.031011	0.183146	0.755411	0.179602	0.927376	0.41149014	0.061704155	0.39884695	-0.2282936	0.5428451	-0.686996	-0.0382314	0.1751958	0.154822	-0.12995705	0.34108004	0.1614472	0.1693185	0.14037704	0.2233037	-0.16078746	0.04932835	-0.52796745	0.0025869529	0.18322943	-0.24380821	-0.35742694	0.30592394	-0.050355323	0.5436422	0.546125	0.600484	-0.518082	-0.293849
YBR267W	0.7869521	0.8552995	-0.23824027	0.16222179	0.88364893	0.8821923	0.98712546	0.98387474	0.260182	0.267038	0.22589558	0.16652733	0.56012315	1.3273637	1.762033	1.375161	0.771383	-0.7495615	3.390395	0.04195668	0.39446396	0.061526086	1.399468	0.3675993	0.031771645	-0.8630643	0.5635047	0.18517436	0.44321874	1.0877099	1.1453516	8.880849E-4	1.1805905	0.7239098	-0.5714772	0.5436432	0.2568746	-0.5568237	0.013883102	0.4162703	0.35912585	-0.18593426	0.60331	0.5311046	2.3588328	4.797329	4.092755	0.814556	-0.4180565
YHR066W	0.22001633	2.048343	1.43719	0.567008	0.837413	0.013087	0.613346	0.450245	0.4881	0.792871	0.315885	0.108672	0.957824	0.592364	0.772063	1.279293	0.924761	0.369889	1.748573	1.828028	-0.32089487	-0.017390633	-0.009056468	-0.7062104	0.20361766	-1.071479	-0.6662686	0.11205987	1.402186	-0.8531469	-0.25890887	-0.07867527	-1.014065	-0.69214064	-0.19605176	-0.2787803	0.18774298	0.18086398	0.34773007	-0.4270924	-0.20767663	-0.15728453	-0.44234455	-0.36272138	-0.102719404	1.677968	1.13682	0.20160893	1.353033
YJR032W	-0.34920788	0.10823428	0.105574295	0.24722786	0.4866959	0.3459195	0.4460309	0.6569386	0.52731	-0.264961	-0.5382016	-0.17005658	0.34783363	-1.0758973	1.684369	0.775962	-0.563752	-0.5668117	2.751224	0.14423631	-0.4021638	-0.25983286	-0.14602642	-0.46827227	-0.42383894	-1.1954064	-0.5778068	-0.652615	-0.82597	0.4972128	0.34681076	0.109740935	-0.46689034	0.31928718	0.12545864	0.5200639	0.29755375	-0.15285523	-0.3190514	-0.3962319	-0.10194592	0.28687903	0.26122797	0.6632156	0.5022335	3.289845	2.108456	-0.30794	-0.8712896
YNL224C	0.63662493	0.094705	0.444695	0.780211	-0.025726	-0.921137	0.784152	-0.408362	0.325209	0.022283	0.239733	0.12767	0.306725	-0.858505	-0.223777	0.470885	0.20021	0.476763	0.952586	0.376198	0.07148835	0.13640429	0.36371237	-0.12244677	0.7369148	0.1966957	0.3507596	0.31439131	1.755847	0.099971205	0.51074797	0.11770977	0.19052255	-0.38621742	0.12648304	-0.05466528	0.45806634	0.112727076	-0.10868519	0.15743314	0.35378265	0.030864341	0.73146856	-0.054548822	0.5594122	1.169807	0.916419	1.04341	0.272399
YDR156W	0.6030685	1.402391	1.520005	0.819856	1.002482	1.2513164	0.673184	0.865825	1.471387	-0.175071	1.218395	1.18116	1.15896	0.091149	1.399579	1.89909	1.291868	0.755893	2.87003	0.884108	0.4322735	0.17675406	0.7046691	-0.19831042	0.2971635	-0.125424	0.507985	0.6047464	-0.095906	0.43314746	0.6445514	0.35597748	0.056731395	0.80051744	-0.3930477	0.46620542	0.41886142	0.20482549	0.6259745	0.4647839	0.36677927	-0.1869068	0.5622259	0.024456223	-0.08270879	1.272296	1.587719	1.745875	0.373054
YJL148W	0.40535983	2.418221	1.273318	1.507766	1.750057	1.071317	1.511093	1.8062	0.331028	1.762762	1.280585	0.974902	1.537919	1.051118	0.357234	0.845882	1.57709	0.472517	3.243104	1.7447	-0.0029306405	-0.1328403	0.49043983	-0.52143365	0.09236188	-0.370727	-0.074916065	0.59874886	1.187437	-0.34943625	0.048340276	0.16098349	-0.83651245	0.14351979	-0.12612462	-0.21129975	0.18802331	0.16697878	0.17820084	-0.16204223	0.086952224	-0.2103853	0.2044583	-0.23854955	-0.41133052	2.453406	3.23802	0.972069	0.432357
YNL248C	1.2416933	2.38687	0.473938	1.340516	-0.917404	-0.540884	-0.946636	0.929544	1.549519	1.901365	0.892963	0.597739	1.420107	0.2797108	1.251245	0.542614	1.476344	0.803554	3.114781	0.21810655	0.81346124	0.127508	0.8752685	0.316068	1.1582056	0.17048576	1.0494369	1.1751387	1.17238	0.88499784	0.9400806	0.21288668	1.8087687	1.1746776	0.48575413	0.40332082	0.8970803	0.21368986	0.7130366	0.56496227	0.4660818	0.6390412	1.138977	0.77427965	1.5411332	4.769531	4.760217	2.503166	0.34698763
YHR081W	0.17264907	-0.558412	0.364666	1.172503	0.65304	0.296504	0.838057	0.297109	1.573036	1.655972	0.471727	0.309245	0.743415	-1.268105	2.315591	1.453971	-0.209867	-0.558721	4.210664	0.255295	0.060963057	0.370276	-0.323104	-0.583707	-1.042796	0.34616244	-0.180391	-0.773778	1.579771	0.049811	-0.128269	0.29336074	0.046457	0.120727	0.537462	-1.813245	0.087034	-0.494379	-0.855328	0.2205687	0.150369	0.187728	0.520886	0.395421	1.986747	3.001634	1.831455	1.33007	0.077131
YOR001W	0.197263	1.242155	1.552855	1.911291	1.242086	0.909034	1.206748	1.366783	1.94385	0.934496	1.370622	1.538688	0.101763	0.26235	1.757624	1.984152	0.845485	0.026344	1.516128	-1.411732	0.444357	1.550524	-0.263599	-0.315582	0.537874	1.25142	0.394189	0.299572	0.752954	0.70839	1.33294	-0.018091	0.3755	-0.086189	1.28737	0.919484	0.279835	0.642484	0.730649	-0.279762	1.707271	0.9353	1.408629	1.988661	1.679191	0.120697	1.454945	0.084270865	0.038967
YOL006C	0.303738	0.814012	1.241949	0.627377	0.147305	0.314586	-0.170246	-0.3075	1.651517	0.712942	1.120662	0.372661	1.045559	0.813475	-1.169742	1.466456	0.603076	0.547842	0.431888	-0.396769	0.280854	0.281237	1.003663	0.203131	1.384756	-0.68797	0.417592	1.753511	1.74394	-0.053947	-0.343051	0.243795	0.813153	0.910098	1.301122	-0.147131	0.068015	0.212364	0.571882	-0.099067	0.284805	0.720227	0.800963	-0.458846	1.36597	2.481585	2.88037	0.955595	0.192128
YOR340C	0.060484115	0.28073877	0.40869212	0.6748562	0.277717	0.6698894	0.4061286	0.25978908	-0.38007	-0.098123	-0.4002676	0.13532105	0.14498915	0.95923305	1.466362	-0.348237	-1.125496	0.583541	2.219739	-0.4705121	0.5363786	0.075159356	0.60238665	0.17567116	0.33606943	-0.07308584	0.58344936	0.50883454	0.10351347	0.8194584	0.83659965	-0.2996842	0.058036454	0.95686686	1.324591	0.7062319	0.6960977	1.517626	0.9622577	0.24871479	0.15137862	-0.208085	0.66133076	0.6712931	0.71482337	0.599139	3.647079	1.860461	2.61165
YGL246C	0.258624	0.94940835	1.046066	1.312964	0.014963515	0.36815646	0.28215954	0.01125108	-0.031544488	-0.7256731	-0.671228	0.029781695	0.0023850754	0.303757	-0.2652171	-0.58188766	-0.3791408	-0.263429	-0.4167025	-0.46722746	-0.010977765	-0.367338	-0.416773	-0.732792	-0.012813086	0.0021935557	0.550594	0.767688	-0.094938956	0.17918515	0.281006	-0.383262	-0.15367	0.061422355	0.077115	0.015169104	0.35074148	-0.09173658	-0.218442	-0.743828	-0.376347	0.05268203	-0.531775	0.413851	0.10553671	0.12570645	-0.6412405	-0.30861947	-0.9166719
YKR092C	0.58236355	1.312236	1.024337	0.587128	0.437863	0.470931	1.672146	0.528811	0.710725	0.113798	0.931911	0.199123	0.486951	0.243823	0.125764	0.143217	0.827005	-0.444538	1.113375	1.168292	0.2512931	0.36592564	0.55051655	0.0065643424	0.17439646	0.38849837	-0.521904	0.10559414	-0.807618	0.08087302	0.21178132	0.09681302	0.14998077	-0.10112002	0.1934561	-0.34971157	0.44345602	-0.33130798	-0.22193953	-0.13527209	0.23802315	0.31341943	-0.0021377902	0.07635723	0.44418	2.136734	1.696181	0.100075	-0.14399527
YIL112W	0.66645026	0.34373	0.532525	0.560274	1.289538	0.404406	0.89655	0.713333	-0.245789	-0.259146	0.526549	0.031059	1.079186	0.32865	1.77101	-0.485283	0.455646	-0.369904	-0.039482	-3.65599	0.23486923	-0.056565534	0.46926907	-0.13922569	0.5161693	-0.40197352	-0.03810215	0.29762807	1.685232	-0.07393373	0.50231576	-0.15722068	0.25152743	0.049092017	0.15484901	-0.122928046	0.4166665	0.10373563	0.02910071	-0.28168842	-0.009751183	0.27109832	0.336191	-0.39079404	0.6477604	-0.931263	0.249164	-1.483273	-0.77893
YLR421C	0.326099	0.5872168	1.543107	1.536319	0.60967255	0.38810995	0.72212726	0.35520434	0.033044	-0.599396	0.615321	0.2449934	0.23747022	0.142317	-1.133681	-0.498802	-0.554374	0.37387866	0.847727	-1.486905	0.067703	-0.071831	0.214044	0.255004	0.248228	0.990384	-0.027368	-0.251692	0.14185931	0.235793	0.335236	1.106368	0.388743	0.365143	1.381257	0.589085	0.504367	0.289755	0.350306	0.512397	0.817368	0.6936	0.985558	1.103121	0.069187	-1.564426	0.480314	0.741847	0.328427
YLR024C	0.2970624	-0.046039	1.415321	0.495405	0.698425	0.170327	0.606361	0.100825	1.02336	0.335909	-0.048138	0.349113	0.316486	1.251624	0.932566	-0.435595	0.911877	0.061371	0.316341	0.772023	0.079555824	0.037947543	0.052309867	-0.1909866	-0.03169134	0.130636	-0.27108535	0.25712147	0.349875	-0.30722225	-0.13878506	-0.16744539	-0.35719103	-0.018323755	-3.293932E-5	-0.1873713	-0.1854287	0.33706293	0.043281578	-0.016640605	-0.30834603	-0.1502845	0.3269542	0.038244765	-0.037422817	2.476114	1.027897	0.8357526	0.327183
YMR100W	0.48424086	1.668481	0.727286	-0.295664	-0.110577	0.988897	1.08825	0.022181	-0.308034	0.023439	0.564486	1.690171	0.403227	1.244779	1.169351	0.241696	-0.359901	1.119847	-0.571445	-1.03087	-0.08259403	-0.09343625	0.16205563	-0.12006375	0.27963945	0.41904357	-0.4534131	-0.13821226	-0.331251	0.057970792	-0.03442777	-0.13470723	0.27248767	-0.44040963	-0.083034456	0.013496843	0.15539066	-0.32238916	-0.11528887	0.5167503	-0.109692246	0.2710262	-0.08150475	-0.2734984	0.54615366	0.650573	1.793386	-0.364189	-0.39759997
YOR061W	0.101138	1.106747	1.407167	0.349264	0.075522	0.600494	0.29205	-0.389305	-0.284791	0.711433	0.651855	-0.015655	0.120501	0.514069	0.593995	0.496855	0.302105	0.297183	-0.20777	-0.991211	0.084854	0.00592	-0.189567	-0.080351	-0.843011	-1.972507	0.1888	-0.945429	1.497693	-0.20701	0.24025	0.55868	-1.342542	-0.092969	0.938677	1.140354	-0.127682	-0.278757	0.107549	0.845123	0.194052	0.44039	-0.20577	-0.10409	0.140359	-0.020009	1.381179	-0.586189	-1.77042
YFR009W	0.38657466	-1.066064	1.054257	1.052652	0.852169	0.554087	1.579099	1.414649	1.901374	0.629898	1.24648	0.380109	0.282881	0.564868	1.403524	1.634807	0.679523	0.652778	0.61672366	-0.253304	0.60722214	0.30584893	0.9395548	0.07125366	1.1052064	-0.023864	0.7005391	0.8126742	-0.873985	0.36640912	0.7832911	0.5509476	0.85565275	0.5479996	0.09496324	0.24048525	0.6875678	0.4669609	0.73996603	0.45555267	0.37274575	0.24311608	0.82069397	0.29081166	0.8224404	0.576588	-0.729677	0.29964903	-0.241536
YGL195W	0.074223444	1.366595	1.441581	0.096008	-0.323414	0.716518	-0.220839	0.670463	0.723282	0.674944	0.641524	1.039029	-0.618764	-0.242738	-0.526866	3.687693	-0.251215	0.794479	3.550176	1.269868	0.25208595	0.61773014	0.3045983	-0.12512936	0.34097776	0.45592	-0.09712952	0.07253214	1.515323	-0.45470518	-0.1523674	0.6464401	-0.290957	-0.148932	-0.13145865	0.06628584	0.30729708	0.59386706	0.33055273	-0.033168636	0.16908883	0.1451605	-0.11933732	-0.1160328	0.23054473	-0.227757	0.870468	0.102381	0.87593
YNL299W	0.061014	0.6122506	1.092771	-0.21546	0.8013373	0.42859313	0.70989764	0.31600663	-0.33799693	-0.18116449	0.050701	0.19621754	-0.20051648	-0.095484	0.4919277	-0.5331238	0.20491077	0.800166	-0.53166014	1.241704	0.063999	-0.137976	-0.28261	0.573344	0.113684	-2.508806	0.526718	-1.445017	-1.1947774	-0.322919	-0.315009	-1.488512	1.242813	-0.091562	-1.753261	-0.857699	-0.382723	-1.805982	-1.664846	-0.158766	-0.435803	-1.09033	-1.013492	-0.351424	0.169185	0.16598319	-0.049760576	0.07100106	-0.79
YNL323W	0.57348055	0.4105622	-0.06999379	-0.2597816	0.4796668	0.6452252	0.5364277	0.63077015	0.002757	-0.304543	0.3026262	0.35604215	0.19545762	0.2673762	1.036881	0.07587	0.261634	-0.16165322	0.126996	-1.1687474	0.21384647	-0.24466766	0.39196494	-0.056093704	0.0039505134	0.45498136	-0.17250611	0.17084599	0.27274066	0.36527985	0.24610242	-0.65022814	0.72314674	-0.1927141	-0.28807962	0.12934309	-0.053238343	-0.20500416	0.054687712	0.099787675	-0.06768223	0.49244973	0.09806736	0.3341181	0.5856496	0.675132	0.053422	1.96825	-0.22388414
YGL213C	0.71955645	1.749899	0.510341	0.735516	1.293881	0.926341	0.9271961	0.011753	1.775351	0.501136	0.558669	0.186593	-0.217528	-0.248124	1.174198	2.255758	0.365664	0.108167	0.021301	1.252703	0.43825063	0.070550434	0.63103586	-0.029158121	0.85180724	-0.523338	0.34439424	0.38112307	0.996263	-0.06139586	0.35964563	-0.05389961	0.72460896	-0.08551179	0.13210827	-0.022446804	0.276334	0.4434774	0.037106246	0.20294826	0.0445158	0.33038652	0.38943794	0.015992492	0.7138853	0.55687124	0.429558	-0.23334967	0.471138
YLR182W	-0.8610125	0.225849	-0.26432356	-0.23087244	0.0068287738	0.52016383	-0.02153892	-0.2805178	0.251176	-1.02E-4	-0.46557507	-0.31038445	-0.35032275	-0.17459571	0.205856	-0.62105954	-0.5084901	-0.08188898	-6.33887	-1.1408051	0.7457243	0.44229287	-1.0664978	-0.09285023	0.3087829	-0.7210521	-0.1934486	0.022871519	-0.33576196	-0.68093467	-0.4873984	0.0938216	-0.46089318	-0.6403231	-0.9803026	-0.3257691	-0.4182387	-0.81195474	-0.8083161	0.4389934	-0.6229566	-0.892981	-0.6963006	-0.6665087	-2.7729063	1.189251	0.154109	1.663892	-0.46981427
YLR398C	0.44463035	1.093349	0.510714	-0.122956	-0.028475	0.853101	0.014349	0.336971	0.728271	1.370092	0.03105	0.15029	0.053482	0.520384	0.948754	1.792517	1.418016	0.647351	-1.007753	1.356409	0.3759691	-0.032629747	0.36051464	-0.23185392	0.37765902	1.153674	-0.01729633	-0.03671308	-0.880084	0.048858833	0.046667527	-0.066207275	-0.51821375	0.021341346	0.692526	0.2732324	0.16206388	-0.08164745	0.28214914	0.665561	-0.042691175	0.3116831	-0.20584892	0.18746024	0.3289689	0.741743	0.515369	-0.868867	-0.453997
YPR189W	0.15880062	1.721434	0.392614	0.452781	0.100932	1.136911	1.890241	0.016931	0.835727	0.449779	0.733934	-0.201538	-0.190755	1.275821	1.258403	1.376379	1.120357	0.279664	0.299588	0.540684	0.8507474	-0.21519303	0.9663266	-0.011772622	0.7771073	-1.99056	0.6634049	1.1238884	0.207321	0.6825381	0.7848064	0.48997632	0.7846553	0.80285734	0.07659437	0.6815303	0.65093255	0.33984658	0.88916713	0.5593454	0.5200381	0.67903584	0.9705318	0.90177816	0.7589696	0.763479	-0.988393	1.300881	0.389434
YGR258C	0.983746	0.292436	0.009508	-0.111583	0.122242	0.269029	0.568526	-0.312754	-0.576154	-0.669029	0.484731	0.248271	0.219565	1.211933	0.371408	-0.963029	-0.245289	0.107408	-0.645821	-0.800115	-0.580229	-0.084991	0.506395	0.206006	0.21538	0.23153469	-0.915206	-0.235771	0.445636	0.9177	0.384897	-0.221866	2.411931	-0.562566	-0.34384	-0.077952	0.184504	-0.27907	-0.27956	0.816723	0.616247	0.753682	0.733141	-0.044439	0.656109	1.013192	0.224121	0.759353	0.852304
YLR449W	0.46166515	-0.78909	0.502242	-0.148014	1.164653	0.47105	-0.353017	0.437785	0.228189	-0.35798	0.831689	0.347927	-0.335622	-0.211158	0.919254	0.34243	0.394339	0.487858	0.121458	0.090833	0.07615252	-0.02871345	0.63010705	-0.17114536	0.55791503	-0.302839	0.03744148	0.25912157	0.440364	0.41591144	0.5839956	0.25082356	0.45042816	0.21303198	0.33398637	0.118414566	0.38672093	0.10715047	0.2903892	0.25499898	0.41377422	0.65464723	0.4428323	0.06952401	0.92242175	0.037564	-0.081807	0.336596	0.020321524
YML095C	0.394324	-0.385309	0.877765	1.934094	0.866295	1.095089	0.819594	-0.113018	1.023871	-1.377326	-0.237967	0.236107	0.672062	0.09434	0.668871	0.622031	0.329637	0.067371	-0.030103	0.700633	0.399478	0.498926	0.698119	-0.022117	0.438037	0.38408792	0.255394	0.368369	-2.080954	0.202646	-0.847122	-0.113911	-0.098629	0.23122	1.264772	0.099552	0.679759	0.020938	0.385789	0.250903	-0.494848	-0.154953	0.896904	1.030961	0.652736	0.300756	-0.19734	0.6505707	-0.130368
YMR201C	0.615165	1.830433	1.668424	-1.88041	0.252936	0.759546	-0.015436	0.962042	1.271701	0.161729	0.505258	0.444174	1.191276	0.238417	1.575956	1.37648	0.900004	0.17179525	1.249168	1.335601	0.32798	0.165208	0.713061	-1.139812	0.436871	0.273756	1.099979	1.078288	1.599921	0.750824	0.616902	1.03479	0.99378	-0.533916	0.855139	-0.564948	0.108994	0.374538	0.318848	0.269169	-0.626569	0.29408	-0.663756	-0.583414	0.763739	-0.646719	-0.008328	0.132773	0.290586
YPL022W	0.254371	1.577458	1.167791	2.190911	1.115144	1.116438	1.542429	1.10153	1.510866	-0.396334	0.161201	0.579093	0.817221	0.931048	0.500593	0.375462	0.216958	0.429315	0.683472	-1.928121	0.406259	0.472221	-0.250658	0.491952	0.68926	-0.07228	0.519042	1.053302	-0.878556	0.403604	-0.463009	1.22255	0.818681	0.96343	0.047388	0.520799	0.280534	0.433534	0.6996194	0.785899	0.122095	0.402581	0.81017	0.664789	-0.194497	-0.586575	0.44375	0.587817	0.812924
[truncated: 694 more columns]
