# Supplementary material for: Towards accurate imputation of quantitative genetic interactions
Source: Genome Biol. 2009 Dec 10;10(12):R140. doi: 10.1186/gb-2009-10-12-r140 (PMC2812947; doi:10.1186/gb-2009-10-12-r140)
Supplement: Additional file 2 — S-scores in ChromBio, ER and RNA E-MAPs after imputation of missing values. [file gb-2009-10-12-r140-S2.zip › ER.imputed.txt]

	YCR011C	YDR524C	YIL044C	YCL025C	YBR110W	YPL227C	YOR002W	YOR067C	YNL219C	YDR525W	YPL195W	YGR261C	YBR288C	YJL024C	YLL052C	YCR048W	YNR019W	YDL192W	YDL137W	YBR164C	YPL051W	YDL100C	YLR242C	YMR119W	YNL008C	YOR377W	YGR177C	YJL178C	YOR079C	YEL064C	YIL124W	YOR198C	YHR101C	YDL231C	YNR051C	YOL137W	YBR290W	YFL025C	YGR036C	YIL043C	YLR220W	YDR270W	YLR390W-A	YGR157W	YHR142W	YAL058W	YGR120C	YER157W	YNL051W
YCR011C	NaN	0.11508	-0.94491	-5.6431	-0.16791	-0.88804	-0.23236	0.017488	-1.4479	-0.11953	2.4549	0.76806	0.79277	1.0111	-0.86276	0.23153	-0.89902	1.234	0.64625	-0.46708	0.48022	-0.17733	0.9087	-0.064036	-0.40983	-0.2002	-0.055553	-0.15697	0.73463	-0.052358	-1.1354	1.7243	0.40094	0.42674	0.43181	-0.5079	0.14836	0.51617	0.5487	-1.1184	-0.82159	-0.15475	-1.0538	-1.3355	-0.6923	0.77737	-0.74302	-0.40324	0.72392
YDR524C	0.11508	NaN	0.079856	-0.67434	-0.70194	-0.17577	0.42813	0.39619	-0.31236	0.5321367	0.8956	1.1583349	0.821995	0.71128	0.14493	-0.72474	0.42662	0.9902	0.0096845	0.12478	0.99293	-0.79959	0.004272	0.023443	-0.18095	0.32974	0.043914	-0.16878	-0.24217	-0.72095	0.79717	-0.42739	0.33283	0.034765	0.6824085	0.58868	-0.29323	-1.5508	-0.28311	0.57519	-0.079741	-0.1028	0.33085	0.33748	0.82551	0.59661	0.31952	-0.13043	0.54261
YIL044C	-0.94491	0.079856	NaN	0.25025	-0.17398	-1.3323	-0.32858	-0.86649	-0.49485	-1.1115	-4.1725	-2.4161	-4.6815	-4.6497	1.0736	0.33779	-0.56969	0.79096	0.89945	-0.22874	-1.4964	0.17777	-0.52792	-0.22662	0.5158	-0.051096	-0.32753	1.5679	-0.79277	0.90282	-0.23696	-3.4134	-1.8303	0.24431	-1.32	0.61395	-0.40763	-1.4032	0.15544	0.41680428	-0.19255	0.40862	1.4189	2.2036	0.76311	0.32231	-0.012897	0.56301	-0.24675
YCL025C	-5.6431	-0.67434	0.25025	NaN	-0.29945	-0.85815	-0.7618	0.39729	-0.18925	-0.15733	0.20771	-0.26006	-1.6094	-0.81911	-0.1401	-0.61634	-0.1575	-0.22328	-0.84012	0.90723	-0.052386	-1.3407	-0.61336	-0.45889	-0.89219	-0.94938	1.0249	-0.32803	0.010697	-0.87666	0.0053315	-6.2615	1.3725	-0.6191	0.053731	1.1999	-0.51302	-2.6341	-0.26544	1.1705	-0.26547	0.87599	0.2955	0.85959	-0.1367	-0.38031	-0.18242	0.38352	-0.16978
YBR110W	-0.16791	-0.70194	-0.17398	-0.29945	NaN	-0.42752	-0.59835	-0.31647	0.2057	0.76144	-0.13387	0.33176	0.11665	0.34538	0.012015	0.11699	-0.080894	0.83657	0.24334	-1.7833	0.42938	0.09935	0.24717	-1.0501639	-0.0012466	0.22424	-0.116	-0.045779	0.032083	-0.41458854	-0.5366	-0.004356997	0.43162054	-0.38572	-0.84627	-0.24741	-0.28328	0.03575	0.22256541	0.1096	-0.61494	0.45586	-0.97743	-1.4616	0.29698	0.19044	-0.079754196	-0.5910395	-0.33363
YPL227C	-0.88804	-0.17577	-1.3323	-0.85815	-0.42752	NaN	-1.8037	-0.43288	-1.266	-0.26689	-6.3342	-2.6737	-1.435	-3.253	1.0881	-0.37811	-2.8826E-4	0.053042	0.50195	-1.8147	-1.1619	0.179	-0.65267	-0.030342	0.5612	1.0057	0.59209	0.79068	-0.05196	-0.3518	1.678	-0.53943	-3.6983	-1.3749	-0.13221	0.8512	-0.44827	-3.986	-0.95069	0.22168	0.68925	1.4577	0.97384	1.3817	0.18044	-2.5375	0.033162	0.05136	-1.4881
YOR002W	-0.23236	0.42813	-0.32858	-0.7618	-0.59835	-1.8037	NaN	-2.7298	-1.5403	-1.0396	-4.633	-2.8119	-2.3906	-2.3512	0.85316	0.49661	0.64751	0.12968	0.58192	-2.6369	-2.825	-0.67211	0.11707	0.45047	1.0086	0.94945	1.2374	-0.61594	-0.81541	-0.12116	0.34215	-1.2803	0.38281	-0.023051	0.39203	0.22214	-1.4461	-4.6419	0.33494	1.1422	-0.45308	1.6223	0.59183	0.98168	-0.2251	-0.82442	-0.61426	0.23312	-1.9786
YOR067C	0.017488	0.39619	-0.86649	0.39729	-0.31647	-0.43288	-2.7298	NaN	-0.95911	0.26905	-2.9568	-1.1898	-1.1634	-1.2693	0.15927	1.1579	0.67569	-0.44559	0.46082	-1.3129	-1.0372	0.36685	-0.38351	-0.22747	0.63429	0.83557	1.2581	-0.18929	-0.5868481	-0.4704	0.68267	-0.76763	-2.9509	-0.11376	0.31408	1.6643	-0.41038	-2.9889	-0.36803	0.14966	-0.338	-0.50083	0.90783	2.7905	-0.001783	-0.97702	0.22783	0.45247	-0.091552
YNL219C	-1.4479	-0.31236	-0.49485	-0.18925	0.2057	-1.266	-1.5403	-0.95911	NaN	0.11488	-0.21059	-0.1611	-0.41093	-0.35495	0.58092	-2.0919	0.083084	0.90459	-0.37833	-1.027	0.064459	0.87442	0.70282	0.72088	0.39612	-0.18689	0.35687	-0.34264	-0.39506	-1.0279	-0.96098	-0.69707	0.59108	-0.23151	-0.51034	-0.56346	-0.17141	-1.8578	0.70126	0.30056	0.8116	0.38184	0.93367	2.6073	-0.73462	-0.41139	-0.29298	-0.095111	0.30796
YDR525W	-0.11953	0.5321367	-1.1115	-0.15733	0.76144	-0.26689	-1.0396	0.26905	0.11488	NaN	-2.2503	-0.12892	0.45629	0.33501	0.33002	0.69325	1.4387	-0.26659	1.2508	-1.2855	-0.93324	0.45792	-0.65052	0.20178203	0.36471	0.16882	-0.62906	-0.26876	0.5618	-1.2786	0.098984	-1.1618012	-2.3379	0.0062129	0.19866	0.88324	0.13617	-0.37052	0.067562	0.32095	-1.115	-0.61226	-0.55156	-1.5998384	-0.8354	-3.2195	-0.013782	-1.0032	-0.06023
YPL195W	2.4549	0.8956	-4.1725	0.20771	-0.13387	-6.3342	-4.633	-2.9568	-0.21059	-2.2503	NaN	-1.7581	-1.8761	-4.7506	0.56721	1.641	1.5048	-2.8712	0.044035	-7.7023	-7.9565	2.6061	-1.3715	1.0886	1.2295	0.016987	2.2468	-1.8952	-0.41702	1.5733	1.268	-0.26499	0.213	0.94128	-1.6153	-1.212	-1.1996	-3.2507	0.88424	1.5423	-0.48681	0.51595	0.51586	-2.8633	0.40301	-0.52769	0.40625	-0.20661	-6.8432
YGR261C	0.76806	1.1583349	-2.4161	-0.26006	0.33176	-2.6737	-2.8119	-1.1898	-0.1611	-0.12892	-1.7581	NaN	-1.2548711	-1.9921	0.50659	0.47894	0.5454	-3.5154	0.14803	-7.4373	-3.4057	-1.2892	0.27306	1.3061	1.0867	-0.098922	0.48846	-0.098378	0.10148	0.42347	0.40121	3.9808	-0.41351	0.067807	-0.60772175	0.45953	-0.77349	-0.98926	-0.65032	1.1378	-0.17032	-0.011588	0.31415	0.38277	0.33455	-1.4748	0.30013	0.28934	-5.9375
YBR288C	0.79277	0.821995	-4.6815	-1.6094	0.11665	-1.435	-2.3906	-1.1634	-0.41093	0.45629	-1.8761	-1.2548711	NaN	-1.2778	1.1302	-0.66197	2.0208	-5.181	-0.061707	-5.635	-4.2161	-0.99262	-0.37406	1.4365	0.63488	-0.78003	0.74953	0.079288	-0.56931	0.049439	0.86304	0.040519	0.032748	0.77105	-0.21600619	0.70573	-0.50782144	-2.4988	-0.55071	3.2105	0.26394	0.44028	0.48452	0.12305	0.35826	-0.93462	0.6686	-0.33688	-6.0322
YJL024C	1.0111	0.71128	-4.6497	-0.81911	0.34538	-3.253	-2.3512	-1.2693	-0.35495	0.33501	-4.7506	-1.9921	-1.2778	NaN	0.80209	0.054522	1.8146	-2.7328	1.5803	-9.3257	-6.2275	-0.36806	-0.15128	1.0643	1.8995	0.8053	1.5839	-2.0425	-0.21302	0.82792	1.189	-0.46303	-0.3891	0.88834	-0.0018202	1.0919	-2.0689	-4.5608	-0.58993	1.8369	0.028381	-0.85858	1.0941	0.089962	1.3685	0.064949	0.88046	-0.11352	-6.6299
YLL052C	-0.86276	0.14493	1.0736	-0.1401	0.012015	1.0881	0.85316	0.15927	0.58092	0.33002	0.56721	0.50659	1.1302	0.80209	NaN	0.54517	-0.75306	0.041238	-0.25	1.5083	0.72774	-0.97884	1.2513	0.66447	0.95808	-0.40153	0.4486	-0.35439	1.0237	-0.60759	-0.17382	3.4513	0.010436	-0.32954	-1.1073	-1.2989	0.56411	1.5736	0.25489	-0.075388	-0.076065	-0.96168	0.30575	0.84675	1.0673	0.42639	-0.011443	-0.19575	0.53758
YCR048W	0.23153	-0.72474	0.33779	-0.61634	0.11699	-0.37811	0.49661	1.1579	-2.0919	0.69325	1.641	0.47894	-0.66197	0.054522	0.54517	NaN	-1.5441	-1.1658	1.3045	-0.29388	1.0621	-0.20354	-2.7001	0.56326	0.34222	-0.13027	0.78084	-0.11104	0.33986	-1.032	-1.9813	-0.23276	-0.65656	-0.36808	0.033085	-1.9393	0.23562	0.27161	0.28458	-0.41831	-0.56673	0.67431	-0.19373	-4.4717	-1.0596	-0.41528	-0.040526	-0.8468	1.5576
YNR019W	-0.89902	0.42662	-0.56969	-0.1575	-0.080894	-2.8826E-4	0.64751	0.67569	0.083084	1.4387	1.5048	0.5454	2.0208	1.8146	-0.75306	-1.5441	NaN	-1.2433	-0.46689	0.86908	1.6472	0.41531	-0.47875	-0.18472	-1.8892972	-0.54752	0.43716	1.4256	-0.86867	-0.19559	0.29131	2.5846	0.017546	1.2408	-0.35969803	0.17993	0.50884	0.46061	-1.1976	1.289	-0.13192	-0.59127	-0.46577	0.33261	0.7825	-0.054764	0.069029	-1.1899	-0.40011
YDL192W	1.234	0.9902	0.79096	-0.22328	0.83657	0.053042	0.12968	-0.44559	0.90459	-0.26659	-2.8712	-3.5154	-5.181	-2.7328	0.041238	-1.1658	-1.2433	NaN	-7.7682	-7.2184	-10.0	-0.54089	1.631	-1.6406	-0.60606	0.64112	0.20491	0.27757	0.98441	-0.70557	0.4795	-0.83477	-1.043	-0.37779	-0.61752	-0.89232	0.2362	3.7799	1.3455	0.12342	1.0141	1.4552	-0.80576	-0.51348	-2.5754	-0.77508	0.14774	-0.9078	-0.39079
YDL137W	0.64625	0.0096845	0.89945	-0.84012	0.24334	0.50195	0.58192	0.46082	-0.37833	1.2508	0.044035	0.14803	-0.061707	1.5803	-0.25	1.3045	-0.46689	-7.7682	NaN	-0.3838	0.13292	-2.9059	-0.57324	0.016733	0.031132	-0.30915	0.73102	-0.034681	-0.66832	-1.7522	0.36585	-5.2774	-0.89795	-0.12642	0.2748	0.72053	2.0729	0.86677	0.095801	0.58856	-0.13404	-0.069947	-0.08473	0.42286	-0.38129	1.0209	0.58595	-0.57519	0.83936
YBR164C	-0.46708	0.12478	-0.22874	0.90723	-1.7833	-1.8147	-2.6369	-1.3129	-1.027	-1.2855	-7.7023	-7.4373	-5.635	-9.3257	1.5083	-0.29388	0.86908	-7.2184	-0.3838	NaN	-2.3544	-2.0461	-1.6767	0.53343	1.1866	-1.0185	2.3545	-2.0739	1.1484	0.78304	0.93535	-0.10233	-0.094027	1.0051	0.12991	-1.6911	-1.7007	-2.5979	0.43902	0.9052	-0.76084	0.71547	-0.36918	-10.0	0.72108	-0.13826	-0.91962	-0.47791	-10.0
YPL051W	0.48022	0.99293	-1.4964	-0.052386	0.42938	-1.1619	-2.825	-1.0372	0.064459	-0.93324	-7.9565	-3.4057	-4.2161	-6.2275	0.72774	1.0621	1.6472	-10.0	0.13292	-2.3544	NaN	-1.9247	0.50581	0.33537	1.0559	0.9191	1.0019	-1.9077	-0.039344	0.47566	-0.098088	-1.0326	-1.7786	-1.2157	-0.12441	1.805	-0.68777	-2.1337	0.33435	-0.039606	-0.7718	-0.27025	0.74815	-1.3321	0.39391	0.30786	-0.59816	0.13764	-10.0
YDL100C	-0.17733	-0.79959	0.17777	-1.3407	0.09935	0.179	-0.67211	0.36685	0.87442	0.45792	2.6061	-1.2892	-0.99262	-0.36806	-0.97884	-0.20354	0.41531	-0.54089	-2.9059	-2.0461	-1.9247	NaN	-4.8984	0.71961	0.49404	0.22606	1.2031	0.071918	1.0275	-0.26573	0.11972	3.255	-0.34536	0.20913	-2.6281	0.4854	-1.6937	-2.4187	0.58304	0.051229	0.62548	1.0091	0.47814	-0.48051	0.084743	-0.54979	0.77072	-0.22416	-10.0
YLR242C	0.9087	0.004272	-0.52792	-0.61336	0.24717	-0.65267	0.11707	-0.38351	0.70282	-0.65052	-1.3715	0.27306	-0.37406	-0.15128	1.2513	-2.7001	-0.47875	1.631	-0.57324	-1.6767	0.50581	-4.8984	NaN	0.38668	0.33735	0.033001	3.9202	1.6628	-2.9523	-0.6918	0.30677	-2.8939	-2.0418	0.086454	-0.62292	1.4502	0.18549	-3.3348	0.51542	2.4866	-0.043377306	2.9774	0.31432	4.6488	-1.9774	-1.9112	0.37648	0.4581	-2.7995
YMR119W	-0.064036	0.023443	-0.22662	-0.45889	-1.0501639	-0.030342	0.45047	-0.22747	0.72088	0.20178203	1.0886	1.3061	1.4365	1.0643	0.66447	0.56326	-0.18472	-1.6406	0.016733	0.53343	0.33537	0.71961	0.38668	NaN	0.18612	-0.13675	-0.53851	0.72485	0.59073	1.04	0.83239	0.00999944	-0.18626542	0.26138	-0.54088	-0.50318	0.38749	0.53163	0.028081015	-0.082168	0.30622	-0.119	-0.024744	0.26902524	0.31696	0.32786	-0.59233755	0.08807394	0.35115
YNL008C	-0.40983	-0.18095	0.5158	-0.89219	-0.0012466	0.5612	1.0086	0.63429	0.39612	0.36471	1.2295	1.0867	0.63488	1.8995	0.95808	0.34222	-1.8892972	-0.60606	0.031132	1.1866	1.0559	0.49404	0.33735	0.18612	NaN	0.18151	-0.76376	0.51912	-1.2544	-0.51505	-0.54141	-1.9242	1.5707	-0.20826	0.10028	-0.44591	1.1147	0.23603	-0.3095	-0.13904	0.099677	-0.16675	0.1196	-1.3311	-0.4981	0.91972	0.71688	0.82501	-2.6515
YOR377W	-0.2002	0.32974	-0.051096	-0.94938	0.22424	1.0057	0.94945	0.83557	-0.18689	0.16882	0.016987	-0.098922	-0.78003	0.8053	-0.40153	-0.13027	-0.54752	0.64112	-0.30915	-1.0185	0.9191	0.22606	0.033001	-0.13675	0.18151	NaN	0.90012	-0.82441	-0.19332	-0.3028	1.1303	-0.082919	0.42367	-0.47431	0.12032	1.5824	0.11788	-1.2023	-0.63398	0.98383	-0.21823	0.04331	0.83559	1.0946	0.64653	1.3177	0.0060599	0.15214	1.5423
YGR177C	-0.055553	0.043914	-0.32753	1.0249	-0.116	0.59209	1.2374	1.2581	0.35687	-0.62906	2.2468	0.48846	0.74953	1.5839	0.4486	0.78084	0.43716	0.20491	0.73102	2.3545	1.0019	1.2031	3.9202	-0.53851	-0.76376	0.90012	NaN	-0.11314	-0.22277	-0.50064	0.0011906	-0.69923	1.2926	1.7583	-1.1336	-1.1488	-0.024354	1.0291	0.0044473	-0.55541	0.4761	-0.25129	-0.68828	-0.5905208	0.38675	0.4318	-0.76523	0.32511	0.20351
YJL178C	-0.15697	-0.16878	1.5679	-0.32803	-0.045779	0.79068	-0.61594	-0.18929	-0.34264	-0.26876	-1.8952	-0.098378	0.079288	-2.0425	-0.35439	-0.11104	1.4256	0.27757	-0.034681	-2.0739	-1.9077	0.071918	1.6628	0.72485	0.51912	-0.82441	-0.11314	NaN	1.4503	0.54244	-0.20624	0.36856	0.8102	0.84693	-0.52284	0.10533	0.34659	1.2949	0.87875	-0.1703	0.38004	-0.27132	-0.79849	-0.69912	0.50083	-0.049975	-0.12078	-0.60674	-0.13521
YOR079C	0.73463	-0.24217	-0.79277	0.010697	0.032083	-0.05196	-0.81541	-0.5868481	-0.39506	0.5618	-0.41702	0.10148	-0.56931	-0.21302	1.0237	0.33986	-0.86867	0.98441	-0.66832	1.1484	-0.039344	1.0275	-2.9523	0.59073	-1.2544	-0.19332	-0.22277	1.4503	NaN	-0.50837	0.62746	2.4545	1.1232	-0.77119	0.34334	0.30971	-0.65585	0.88462	-0.36508	-1.1413	-0.06678	-1.2285	0.60767	3.103	1.302	0.56502	-0.47271	0.19279	0.87359
YEL064C	-0.052358	-0.72095	0.90282	-0.87666	-0.41458854	-0.3518	-0.12116	-0.4704	-1.0279	-1.2786	1.5733	0.42347	0.049439	0.82792	-0.60759	-1.032	-0.19559	-0.70557	-1.7522	0.78304	0.47566	-0.26573	-0.6918	1.04	-0.51505	-0.3028	-0.50064	0.54244	-0.50837	NaN	-0.069753	-0.63852	0.7420111	-0.24752	1.1123	-0.66544	0.53052	0.65693	-0.5064985	-0.54096	-0.45206	-0.04221	0.23482	0.11655	0.21883	0.72142	0.19258942	0.5979706	0.68331
YIL124W	-1.1354	0.79717	-0.23696	0.0053315	-0.5366	1.678	0.34215	0.68267	-0.96098	0.098984	1.268	0.40121	0.86304	1.189	-0.17382	-1.9813	0.29131	0.4795	0.36585	0.93535	-0.098088	0.11972	0.30677	0.83239	-0.54141	1.1303	0.0011906	-0.20624	0.62746	-0.069753	NaN	-0.69577	1.6978	0.61864	0.1781	-1.3612	0.8544	-0.85197	-0.0036319	-0.95952	-0.68789	1.2971	-0.87722	2.168	-0.51756	1.1766	-0.42894	-0.20813	0.46809
YOR198C	1.7243	-0.42739	-3.4134	-6.2615	-0.004356997	-0.53943	-1.2803	-0.76763	-0.69707	-1.1618012	-0.26499	3.9808	0.040519	-0.46303	3.4513	-0.23276	2.5846	-0.83477	-5.2774	-0.10233	-1.0326	3.255	-2.8939	0.00999944	-1.9242	-0.082919	-0.69923	0.36856	2.4545	-0.63852	-0.69577	NaN	0.026437875	0.15336	3.5197	0.64455	-0.49643	-0.45092	-0.3968483	1.0429	1.5798	0.15526	0.89839	0.55471253	-4.6588	-0.35104	-0.49301645	0.09025783	-1.6178
YHR101C	0.40094	0.33283	-1.8303	1.3725	0.43162054	-3.6983	0.38281	-2.9509	0.59108	-2.3379	0.213	-0.41351	0.032748	-0.3891	0.010436	-0.65656	0.017546	-1.043	-0.89795	-0.094027	-1.7786	-0.34536	-2.0418	-0.18626542	1.5707	0.42367	1.2926	0.8102	1.1232	0.7420111	1.6978	0.026437875	NaN	-0.21648	1.5645	-0.30027	0.80361	-3.5011	-0.024586357	1.575	1.3737	0.75215	-0.93981	1.2231	-0.96503	-8.7275	0.13726139	0.1494112	-0.65518
YDL231C	0.42674	0.034765	0.24431	-0.6191	-0.38572	-1.3749	-0.023051	-0.11376	-0.23151	0.0062129	0.94128	0.067807	0.77105	0.88834	-0.32954	-0.36808	1.2408	-0.37779	-0.12642	1.0051	-1.2157	0.20913	0.086454	0.26138	-0.20826	-0.47431	1.7583	0.84693	-0.77119	-0.24752	0.61864	0.15336	-0.21648	NaN	0.73065	-0.3587	-0.54205	-0.38859	-0.21379	-1.4757	1.0093	-0.58711	-0.64511	-0.35983	0.38953	-0.73864	0.31506	-0.28962	0.65519
YNR051C	0.43181	0.6824085	-1.32	0.053731	-0.84627	-0.13221	0.39203	0.31408	-0.51034	0.19866	-1.6153	-0.60772175	-0.21600619	-0.0018202	-1.1073	0.033085	-0.35969803	-0.61752	0.2748	0.12991	-0.12441	-2.6281	-0.62292	-0.54088	0.10028	0.12032	-1.1336	-0.52284	0.34334	1.1123	0.1781	3.5197	1.5645	0.73065	NaN	0.16475	0.93589	0.25779	1.3393	-1.1551	-0.60054	1.5718	-0.53887	0.84834	-0.4917	0.40173	0.7522	0.02195	0.12203
YOL137W	-0.5079	0.58868	0.61395	1.1999	-0.24741	0.8512	0.22214	1.6643	-0.56346	0.88324	-1.212	0.45953	0.70573	1.0919	-1.2989	-1.9393	0.17993	-0.89232	0.72053	-1.6911	1.805	0.4854	1.4502	-0.50318	-0.44591	1.5824	-1.1488	0.10533	0.30971	-0.66544	-1.3612	0.64455	-0.30027	-0.3587	0.16475	NaN	0.45469	1.2435	0.57322	-0.3557	0.31567	0.83948	-0.96966	-0.92753	-0.62781	0.04008	0.53168	0.3476	0.649
YBR290W	0.14836	-0.29323	-0.40763	-0.51302	-0.28328	-0.44827	-1.4461	-0.41038	-0.17141	0.13617	-1.1996	-0.77349	-0.50782144	-2.0689	0.56411	0.23562	0.50884	0.2362	2.0729	-1.7007	-0.68777	-1.6937	0.18549	0.38749	1.1147	0.11788	-0.024354	0.34659	-0.65585	0.53052	0.8544	-0.49643	0.80361	-0.54205	0.93589	0.45469	NaN	-2.0112	-0.28374	-1.3066	-0.44633	0.20756	0.56156	-1.2065	-0.41722	-0.62561	-0.27725	0.097922	0.57105
YFL025C	0.51617	-1.5508	-1.4032	-2.6341	0.03575	-3.986	-4.6419	-2.9889	-1.8578	-0.37052	-3.2507	-0.98926	-2.4988	-4.5608	1.5736	0.27161	0.46061	3.7799	0.86677	-2.5979	-2.1337	-2.4187	-3.3348	0.53163	0.23603	-1.2023	1.0291	1.2949	0.88462	0.65693	-0.85197	-0.45092	-3.5011	-0.38859	0.25779	1.2435	-2.0112	NaN	0.048525	0.57763	0.13779	1.3929	0.68907	4.2394	-3.0081	-3.9945	0.10189	-0.04163	-2.9677
YGR036C	0.5487	-0.28311	0.15544	-0.26544	0.22256541	-0.95069	0.33494	-0.36803	0.70126	0.067562	0.88424	-0.65032	-0.55071	-0.58993	0.25489	0.28458	-1.1976	1.3455	0.095801	0.43902	0.33435	0.58304	0.51542	0.028081015	-0.3095	-0.63398	0.0044473	0.87875	-0.36508	-0.5064985	-0.0036319	-0.3968483	-0.024586357	-0.21379	1.3393	0.57322	-0.28374	0.048525	NaN	-0.49922	0.80529	1.4575	0.53009	0.056561	0.77555	0.46492	0.079044856	-0.3511472	0.62576
YIL043C	-1.1184	0.57519	0.41680428	1.1705	0.1096	0.22168	1.1422	0.14966	0.30056	0.32095	1.5423	1.1378	3.2105	1.8369	-0.075388	-0.41831	1.289	0.12342	0.58856	0.9052	-0.039606	0.051229	2.4866	-0.082168	-0.13904	0.98383	-0.55541	-0.1703	-1.1413	-0.54096	-0.95952	1.0429	1.575	-1.4757	-1.1551	-0.3557	-1.3066	0.57763	-0.49922	NaN	-0.24601	-1.505	-0.73774	2.6788	-0.54667	0.81156	-1.1483	-0.025813	-0.66907
YLR220W	-0.82159	-0.079741	-0.19255	-0.26547	-0.61494	0.68925	-0.45308	-0.338	0.8116	-1.115	-0.48681	-0.17032	0.26394	0.028381	-0.076065	-0.56673	-0.13192	1.0141	-0.13404	-0.76084	-0.7718	0.62548	-0.043377306	0.30622	0.099677	-0.21823	0.4761	0.38004	-0.06678	-0.45206	-0.68789	1.5798	1.3737	1.0093	-0.60054	0.31567	-0.44633	0.13779	0.80529	-0.24601	NaN	0.73947	-0.1743	-0.20462	-0.58536	-0.54775	-0.17667	0.59253	0.27138
YDR270W	-0.15475	-0.1028	0.40862	0.87599	0.45586	1.4577	1.6223	-0.50083	0.38184	-0.61226	0.51595	-0.011588	0.44028	-0.85858	-0.96168	0.67431	-0.59127	1.4552	-0.069947	0.71547	-0.27025	1.0091	2.9774	-0.119	-0.16675	0.04331	-0.25129	-0.27132	-1.2285	-0.04221	1.2971	0.15526	0.75215	-0.58711	1.5718	0.83948	0.20756	1.3929	1.4575	-1.505	0.73947	NaN	1.5797	-0.77614	0.41953	1.0566	-0.86195	0.23524	0.70844
YLR390W-A	-1.0538	0.33085	1.4189	0.2955	-0.97743	0.97384	0.59183	0.90783	0.93367	-0.55156	0.51586	0.31415	0.48452	1.0941	0.30575	-0.19373	-0.46577	-0.80576	-0.08473	-0.36918	0.74815	0.47814	0.31432	-0.024744	0.1196	0.83559	-0.68828	-0.79849	0.60767	0.23482	-0.87722	0.89839	-0.93981	-0.64511	-0.53887	-0.96966	0.56156	0.68907	0.53009	-0.73774	-0.1743	1.5797	NaN	-0.16647	-0.89129	-0.67403	0.85456	-1.7057	0.34592
YGR157W	-1.3355	0.33748	2.2036	0.85959	-1.4616	1.3817	0.98168	2.7905	2.6073	-1.5998384	-2.8633	0.38277	0.12305	0.089962	0.84675	-4.4717	0.33261	-0.51348	0.42286	-10.0	-1.3321	-0.48051	4.6488	0.26902524	-1.3311	1.0946	-0.5905208	-0.69912	3.103	0.11655	2.168	0.55471253	1.2231	-0.35983	0.84834	-0.92753	-1.2065	4.2394	0.056561	2.6788	-0.20462	-0.77614	-0.16647	NaN	-1.2354	0.94654	-0.62148	0.78108	0.028231
YHR142W	-0.6923	0.82551	0.76311	-0.1367	0.29698	0.18044	-0.2251	-0.001783	-0.73462	-0.8354	0.40301	0.33455	0.35826	1.3685	1.0673	-1.0596	0.7825	-2.5754	-0.38129	0.72108	0.39391	0.084743	-1.9774	0.31696	-0.4981	0.64653	0.38675	0.50083	1.302	0.21883	-0.51756	-4.6588	-0.96503	0.38953	-0.4917	-0.62781	-0.41722	-3.0081	0.77555	-0.54667	-0.58536	0.41953	-0.89129	-1.2354	NaN	0.75091	0.045905	0.46103	0.35939
YAL058W	0.77737	0.59661	0.32231	-0.38031	0.19044	-2.5375	-0.82442	-0.97702	-0.41139	-3.2195	-0.52769	-1.4748	-0.93462	0.064949	0.42639	-0.41528	-0.054764	-0.77508	1.0209	-0.13826	0.30786	-0.54979	-1.9112	0.32786	0.91972	1.3177	0.4318	-0.049975	0.56502	0.72142	1.1766	-0.35104	-8.7275	-0.73864	0.40173	0.04008	-0.62561	-3.9945	0.46492	0.81156	-0.54775	1.0566	-0.67403	0.94654	0.75091	NaN	0.39583	0.58643	-0.79509
YGR120C	-0.74302	0.31952	-0.012897	-0.18242	-0.079754196	0.033162	-0.61426	0.22783	-0.29298	-0.013782	0.40625	0.30013	0.6686	0.88046	-0.011443	-0.040526	0.069029	0.14774	0.58595	-0.91962	-0.59816	0.77072	0.37648	-0.59233755	0.71688	0.0060599	-0.76523	-0.12078	-0.47271	0.19258942	-0.42894	-0.49301645	0.13726139	0.31506	0.7522	0.53168	-0.27725	0.10189	0.079044856	-1.1483	-0.17667	-0.86195	0.85456	-0.62148	0.045905	0.39583	NaN	0.790777	-0.5368
YER157W	-0.40324	-0.13043	0.56301	0.38352	-0.5910395	0.05136	0.23312	0.45247	-0.095111	-1.0032	-0.20661	0.28934	-0.33688	-0.11352	-0.19575	-0.8468	-1.1899	-0.9078	-0.57519	-0.47791	0.13764	-0.22416	0.4581	0.08807394	0.82501	0.15214	0.32511	-0.60674	0.19279	0.5979706	-0.20813	0.09025783	0.1494112	-0.28962	0.02195	0.3476	0.097922	-0.04163	-0.3511472	-0.025813	0.59253	0.23524	-1.7057	0.78108	0.46103	0.58643	0.790777	NaN	-0.21219
YNL051W	0.72392	0.54261	-0.24675	-0.16978	-0.33363	-1.4881	-1.9786	-0.091552	0.30796	-0.06023	-6.8432	-5.9375	-6.0322	-6.6299	0.53758	1.5576	-0.40011	-0.39079	0.83936	-10.0	-10.0	-10.0	-2.7995	0.35115	-2.6515	1.5423	0.20351	-0.13521	0.87359	0.68331	0.46809	-1.6178	-0.65518	0.65519	0.12203	0.649	0.57105	-2.9677	0.62576	-0.66907	0.27138	0.70844	0.34592	0.028231	0.35939	-0.79509	-0.5368	-0.21219	NaN
YNL041C	0.70611	0.99111	0.13277	-0.44552	0.079258	-0.60198	-2.2679	-0.33802	-0.42236	0.17341	-8.8138	-5.9811	-7.6834	-8.2856	0.18401	0.51627	-0.55006	0.99809	1.1617	-10.0	-10.0	-10.0	-5.1247	1.0402	-4.0444	-0.1714	0.037679	-0.25242	1.4483	1.0273	0.069783	-0.014102	-0.41497	1.6037	-0.12163	1.1601	0.35126	-2.8639	0.14571	-0.19971	-0.21476	0.81201	1.0867	-7.0533	0.53969	0.32662	-1.758	0.37818	-2.3685827
YGL005C	0.37763	0.5156627	0.40701	-0.91572	0.55162	0.25166	0.97182	-0.14659	0.21764	0.067656	-4.9992	-3.8755846	-4.1425667	-2.0814	0.24144	0.23788	0.53847	-0.56016	-0.26714	-10.0	-10.0	-10.0	0.96455	-0.045895	-0.64121	1.2269	-0.43255	0.33666	-4.1994	0.59107	0.38856	-0.78469	-1.0583	0.073442	-0.394501	0.84257	-1.2283	-0.65991	-2.198	1.2156	0.17979	0.20945	0.89941	-3.1719	1.1535	1.0242	-1.4593	0.9328	0.31119
YML071C	0.2335	0.23491	-0.5254	0.64553	0.43691	-1.2389	-2.4546	0.10174	0.049896	0.2199	-8.8275	-6.9926	-6.7249	-7.7307	0.19961	0.34112	1.4558	-0.58623	1.2783	-10.0	-10.0	-10.0	-6.0946	0.44925	1.6312	0.78121	0.17512	-1.2484	1.382	1.0205	-0.85899	-0.30515	-0.017757	1.2564	-2.2859	0.77889	-0.14193	-2.4051	0.10019	-0.44222	-0.10608	0.66013	0.8424	-7.7466	-0.1441	-0.68389	-1.2329	-0.17537	-1.1519
YNR075W	0.39695	-0.16652	-0.70091	0.82528	0.56558	-1.0178	0.13578	-0.21989	0.10145	0.43095	0.33782	0.44831	0.92276	0.38582	-0.45122	-0.50723	-0.47588	-1.6127	0.34606	1.3531	0.32695	-0.55008	0.71855	-0.035208	-1.0797	-0.17349	-0.2773	-0.27924	-0.25277	-0.95701	-0.33964	2.1697	0.30098	-0.21518	-0.90359	-0.5673	0.22154	0.15574	-0.533	0.22139	-0.65568	-0.95603	0.73624	1.2135	0.015891	0.29839	-0.28249	-0.56534	0.061851
YKL179C	-0.33854	-0.3663	-0.85509	-0.31612	0.032989	-0.080585	-0.31569	0.5457	0.53484	-0.13061	-1.1398	-0.56873	-0.88226	-0.81342	0.61944	-0.20351	-0.30059	-0.34446	0.35622	-0.064055	-1.119	-1.2405	-0.27613	0.51427	-0.54892	-0.54559	0.050695	-0.28143	-0.12796	-0.43491	-1.3754	-0.75536	0.58288	0.065262	0.88165	-0.142	-0.82596	-0.39388	0.1715	0.79666	-0.15314	-0.08482	0.431	-0.98256	0.87983	0.067502	0.057711	-0.04143	-0.35458
YDR304C	1.5073	-0.97622	-0.90298	0.56319	0.36619	-0.15634	0.069727	-1.5438	0.53283	-1.4202	1.2765	-0.18623	-0.47122	-0.48728	-0.59719	0.26461	-1.408	1.3206	-0.48108	1.6956	0.49961	2.1188	0.065407	-0.33739	-0.11834	-1.0055	-1.108	0.58093	-1.3595	0.94791	-1.0596	-0.36305	0.07462	0.15634	0.71117	0.89928	-0.18136	0.94913	0.86444	-0.60471	-0.2794	-2.2294	-0.70052	0.034505	0.086486	0.41184	0.12605	0.33216	-0.064065
YNL130C	-0.19382	-0.20184	-0.4754	0.082066	-0.57549	0.73738	0.55626	0.23706	-1.2163	0.87049	1.0435	0.12958	-0.4891	-0.25462	0.26283	-0.50644	-0.054802	-0.44833	0.64804	-0.71453	0.030145	-0.5071	-0.59799	-0.85603	-0.032287	0.22619	0.40044	1.5591	0.39979	-0.91524	0.45392	-0.31573	-1.1053	1.053	-0.017952	-0.65266	0.35086	1.0636	0.946	-0.31262	1.3224	0.51595	-0.96653	-1.2325	-0.1111	-0.74424	0.23068	-0.10108	-0.076115
YHR175W	0.1182	0.17122	1.0123	-0.77959	0.18713564	0.57394	1.7806	0.82097	-0.32183	-0.16718905	2.1657	0.84512	1.0817	1.7089	-0.48665	-0.021616	-0.875	0.62906	-1.2738	1.6853	0.83113	-0.86085	0.76242	0.32540315	-0.23882	-0.24654	-0.29297	0.049354	-0.1897	-0.64622	-0.16294	1.1509248	0.037715904	-0.0026781	-0.41616	-0.33012	0.18939	0.39349	-0.3721387	0.15737	-0.28257	0.7366	0.46798	-0.53000903	-1.7154	0.63953	0.25046423	-0.24886182	0.07812
YMR264W	-1.2469	0.42943	-0.23705	-0.58637	0.48394	0.93029	1.9407	1.6238	1.1437	-1.1375	1.4964	1.7781	1.2259	1.6253	-0.89154	0.4914	-0.36583	1.5841	0.42854	0.15448	-0.77944	-0.41963	1.138	-0.43033	1.9114	-0.74888	1.2335	0.28915	-0.32805	-0.75854	0.30079	-2.1217	-0.91513	-0.0091827	1.2016	-0.63254	-0.40233	0.5754	0.048672	0.31226	0.24336	0.74654	0.75567	-6.4166	0.065409	-0.12469	0.13295	-0.45353	0.37168
YML101C	-0.49037	-0.46482	0.77498	0.7581	-0.93626	-0.012243	-1.3837	0.71132	0.60992	0.76642	-1.161	0.19031	1.3302	1.5866	0.68907	-0.76802	0.93966	-0.29866	-0.43787	0.34967	-0.26943	-0.78155	2.0927	-0.27492407	-0.11063	0.047543	-0.96769	-0.58042	-0.14376	-1.9842	-0.47418	-1.005433	0.64442	-0.69311	0.16876	0.024501	-0.3378	0.053561	0.24041	0.38281	-0.4174	-0.60587	-0.99711	-0.44389	-0.72778	0.73557	-0.36082	-0.83499	0.020199
YOR042W	-0.011579	0.38261	0.84723	0.47085	-0.85309	0.7284	-4.4158	-0.5277716	0.53473	0.065886	2.4914	2.6271	2.3659	2.5242	-0.0078428	-1.1334	0.56791	0.82112	-0.48469	1.7213	1.6401	1.0006	0.9107	-0.11401	-0.51238	-0.40836	-0.31314	0.82792	-2.527	-0.22822	-0.53563	2.8286	0.98167	0.25629	-0.014089	-1.5481	-1.6346	0.73875	0.7652	0.47989	-0.19401	-1.0007	-0.27049	-0.67242	-0.54797	0.39189	0.50061	0.19217	-0.81712
YGL027C	0.82757	0.91251	1.5536	0.075435	1.6828	0.29674	0.54615	-0.59664	0.33619	-7.0361	-1.4349	-1.3514	-1.3391	-0.63544	0.35224	0.20325	0.15275	0.85456	2.8044	0.49295	0.34761	-1.3795	-2.2529	-0.11722	0.9666	1.1283	0.41795	-0.7757	-0.71806	0.76483	0.56595	1.8969	-10.0	-2.9674	0.77197	1.2354	-1.1448	-6.7396	-1.2089	1.9966	-1.2121	-0.49266	0.60341	-0.64194	-0.094415	-3.5347	0.20427	0.41405	0.27952
YCR017C	-0.11231229	-0.54368	-0.0079323	-5.952	-0.26966	-0.40626	0.75965	0.15255	-0.012174	-0.62266	1.2308	-0.62257	-0.10592	0.52725	-0.28197	0.58453	-0.3703	1.8286	0.23377	0.34119	-0.058319	0.85012	0.5529	-0.016072797	-0.43717	0.34181	-0.35721	-0.76022	-0.37569	0.40745	-1.1266	0.011950626	-0.25336	0.48498	0.99603	0.8077	0.2737	0.62569	0.53851	0.60037	0.39059	0.99849	-0.060674	0.66562	0.24299	-2.0099	-0.13609	0.30993	0.75196
YNL111C	-0.047604	0.7103	0.27358	1.2328	-0.013325742	1.7496	0.44424	1.3995	-0.87715	-0.14107852	-1.9341	0.51732	-0.006372	0.48821	0.12554	-1.0448	-2.3962	0.53404	0.13526	0.09453	1.2419	-0.31656	1.043	0.2865301	0.37276	0.73151	-0.45592	-0.14892	-0.12386	0.2334	1.0205	-0.99259067	-0.27369455	-0.96073	-0.4787	-2.5603	0.65024	1.4417	-0.74264014	1.1936	0.041084	-0.058466	-0.37954	0.38328573	0.75489	0.20993	-0.09161184	0.013187272	-0.60061
YPL170W	-0.66763	-0.14318	-0.49425	0.87658	0.45773	-1.4695	0.9018	0.091781	-1.0478	0.89756	1.5004914	1.3858	0.91383	1.4275	0.43439	0.1404	-0.44352	-0.39096	-0.71834	0.86372	-0.066413	0.40951	0.15343	-0.27636	0.40907	-1.0514	-0.089173	-0.095769	-0.10152	-0.71837	0.82765	0.35015	-0.23636	-0.54941	-0.19986	-0.8455	0.30277	0.28013	-0.3323	0.6743	-1.391	-0.3452	-1.4057	0.75966	0.1555	0.80153	0.82351	-0.80476	1.2153
YBR201W	-0.41093	-0.025304	-1.4263	-0.97329	0.0075106	1.2545	0.48281	0.6655	0.34431	-0.097252	1.9452	0.99757	0.94342	1.2986	-0.71774	1.1935	0.48835	1.8416	-0.65873	-1.8188	1.0512	1.4954	1.5978	0.60378	-1.5346	-0.81039	-0.99028	-0.57566	-0.86736	-0.66167	0.065566	2.4359	-1.8819	-0.68904	-0.25677	0.36291	0.024687	0.91705	-0.18747	-0.036496	-1.5508	0.48381	1.1676	-0.61557	0.91217	0.22546	-0.24829	0.063833	1.7005
YDR411C	-0.63856	0.19806	0.1312	0.33218	-0.058753	1.4043	1.726	1.1277	1.6063	0.12018	0.61622	1.0284	0.46238	0.98016	0.12797	-0.62896	-0.36803	-0.56632	1.1369	2.7557	2.8948	-0.031669	2.0917	0.1921	-0.31926	0.57831	-0.51709	1.2566	-1.3525	0.1356	-0.10857	-2.0707	1.0181	-0.19842	-0.43609	-0.0075864	-0.92143	1.2068	0.093662	-0.40907	-0.28794	1.0879	1.2688	1.4998	1.2086	0.030621	-1.3753	0.22301	0.62351
YOR245C	0.6722	0.090895	0.00721	0.070208	0.53679	0.59975	-0.80534	-0.18031	-0.15826	-0.068483	-0.75897	-0.54598	0.38384	-0.045122	-1.1571	-0.29836	-0.038558	-0.87025	0.94468	0.60395	0.48118	1.1743	0.57561	-0.66591	0.0090458	-0.62152	0.77326	0.3688	0.97832	0.41781	1.1901	-8.1616	-0.50724	-0.3513	0.20847	-0.0085212	0.051845	0.69462	0.8883	-1.7576	0.11681	-0.035522	0.26737	0.11848	0.65281	-0.59796	0.023125	-0.11327	-0.84299
YGR227W	-0.22373	0.57291	-0.31777	0.13336	-0.10101	-0.20087	-0.56318	-1.0021	-1.1563	-0.021064	-0.60036	-3.3645	-0.56057	-1.4855	-0.131	0.58976	-0.12288	1.019	0.12377	-0.92143	-1.297	1.8832	-0.35201	-0.25224	-0.49413	0.080511	-0.39062	0.22273	0.70361	-0.094863	0.12401	-1.1219	-1.501	-1.199	0.14199	-0.013229	0.86341	-0.078681	0.018922	-1.9255	0.52499	0.0045552	-0.52479	-1.879	1.1109	-1.2352	-0.24053	-2.2723	0.80582
YDR141C	0.2549	-0.31980526	0.040319	-0.010117	-0.29484528	0.1845	1.2317	0.533	0.63052	-0.28309	0.6129	-0.066703	0.79654	0.21116	0.41907	-0.7751	0.40572	-0.034440544	-1.2961	-0.6573	-0.060161	0.36538	-0.3378	-0.06815305	-0.55869	0.019859	0.12395	0.84154	-0.16812	-0.19129322	-0.76519	-0.6759851	-0.047943063	0.3579	0.26491	0.21742	0.004335548	0.65196	-0.5693981	1.1011	0.09541	-0.73003	1.146	0.31094	0.070898	-0.2619	-0.58060455	-0.14443558	0.32998
YDR294C	0.97062	-0.23667	-0.19445	-0.71857	-0.087037	0.58677	-0.19643	-0.82078	-0.18731	0.24274	1.5702	0.0083703	-0.21941	-1.0388	0.030454	-0.25675	0.65955	1.8085	0.043279	1.5278	0.83104	0.025795	-0.60392	-0.16526	-0.56734	-0.44498	0.1813	-0.067339	-0.30558	0.87132	0.44015	-1.6604	0.32041	-1.0164	0.92164	0.98764	0.22607	0.055952	0.042835	-0.06077	-0.15324	-0.05456349	-0.16422	-0.27529	0.076548	0.88755	0.29982	-0.058609	0.749
YPR183W	-0.4555	0.6229	-0.51697	-0.035387	-0.06252222	1.5404	-10.0	0.93183	-3.9798	-1.5109	-0.19758	0.13633	0.0042013	-0.094629	-0.37759	-0.10642	0.58269	-1.1267	0.39248	-2.3428	-0.22956	-4.6712	-0.50223	-0.400049	0.78432	-0.066127	0.54331	-0.41412	0.89954	-0.4992281	-0.60775	-0.9994167	-0.4974511	-0.14225	0.16825	-0.26239	0.047127	-0.018947	-0.026937952	0.95425	-0.78615	0.20527	-0.4779	-4.0904	-0.58853	-0.44408	-0.7839949	-0.10937588	-1.6699
YAL026C	1.1362	0.45077136	-3.3071	-0.2378	-1.6242	0.30757	2.0393	1.6714	-1.5102	1.5835	-6.1397	-2.8435366	-1.8282344	-3.4204	0.27515	0.15988	1.332	-7.4125	-3.2383	0.0046161	-0.90694	1.0723	2.0352	-0.76028	-0.3485	-0.13722	-0.96794	0.91624	-0.35809	0.91085	0.90562	-0.44884	-1.7535	0.44418	-0.6857517	-0.22231	-1.4443	3.044	-0.96327	-0.18091	0.76682	-0.20233	0.09697	0.1382	1.8565	-1.9713	-0.061378	0.81746	-0.12485
YNL258C	-0.1629	-0.36433	-0.10436	-0.19327	-0.21909766	0.5564	-1.0196	0.12791	-0.85767	0.5455	-1.491	-0.85879	0.22791	-0.75341	0.1656	0.099684	0.2399	-0.28512	0.26273	-2.1005	0.081625	-0.5418	0.094691	-0.88220173	0.59964	0.18088	-0.39383	-0.97445	0.96628	-0.012292583	-0.80903	0.24187739	0.18642984	-0.040628	-0.62659	0.56197	0.091008	-0.39669	0.01056321	0.19828	-0.92334	0.44892	-0.35738	-2.9	0.40144	1.1588	-0.3087107	-0.59272933	0.43307
YDR424C	0.8275	-0.35969	-0.99242	2.0285	-0.40612	-1.2026	0.64814	0.11725	-0.26721	0.26293	-0.20147	0.79072	1.4257	0.32156	0.0035221	0.90031	0.27536	-2.5424	0.50937	-1.286	1.3242	0.51284	1.9829	-0.81035	-1.4978	0.06358	-0.48801	-0.15933	-0.75901	0.54067	-2.0958	3.3416	-0.26677	-0.62919	-0.59489	-0.92318	1.2044	1.2822	0.14697	-0.4465	-0.84983	-0.47708	-0.75774	0.56434	-1.1616	-0.022367	-0.05304	-0.21051	0.014347
YMR299C	0.20915	-0.72242	-0.66062	-0.75418	-0.044412	-0.63886	-0.23315	-1.2076	0.63809	0.8187	-0.77345	-1.7834	-1.4136	-3.1696	-0.25304	-0.39515	-0.29585	-0.19757	-0.4349	-0.43771	-1.4056	1.6777	-1.3855	-0.57318	-0.5008	-1.7457	-1.3694	1.1783	-0.17702	-0.43065	0.29989	1.8305	0.023631	-1.2825	1.3418	-0.57627	-0.59001	1.0231	0.5492	0.18495	1.2423	-0.17912	0.81936	-1.8092	1.1827	0.55509	0.65389	0.40665	-0.50929
YOR092W	-0.37799	0.38343	0.58036	-0.18081	-0.20242819	0.87362	0.013823	0.17643598	0.020157	-0.76387	-1.4702	-0.18736	0.41068	-0.058229	1.1785	-1.0491	-0.23313	0.24871	-1.0099	-0.29035	-0.71786	0.11531	0.71044	-0.17829	-0.24949	0.69908	-1.1388	-2.039	-0.1476164	0.25877	0.3795	-6.7447	0.18210536	-0.40293	0.068203	-0.86614	-0.34105	-0.050215	-0.60366	1.2155	0.23904	0.58729	-2.3643	-0.14075	1.1609	0.79683	-0.03797145	-0.056237996	0.30765
YNR030W	-0.27494	0.56264	0.57219	-1.2481	-1.0174	-0.94287	-0.56777	-1.4172	-2.6733	-0.88888	0.14189	-0.2381	0.018244	-0.12514	-0.65287	-0.81347	-0.20395534	0.67749	0.52627	0.7811	1.0799	-0.47819	0.65002	0.149	-3.8292	0.70963	1.7122	0.81375	1.0712	0.32716	0.15319	1.5367	-0.30505	1.9089	0.2506211	-0.45917	1.506	0.34077	-0.26394	0.6111	0.19692	0.64205	0.29603	-0.68601	1.1259	-1.0318	1.0691	-0.67983	-0.62452
YNL327W	-0.1498	1.317	-0.92476	-0.44954	0.014404	0.15967	-0.045072	0.30317	-0.54633	1.6056	-0.91316	0.41308	0.94919	0.77398	-0.43409	0.21956	-0.14089	0.80133	0.53373	-0.30351	-0.5717	-0.95547	0.18138	0.46839	-0.99392	0.33868	-0.12246	-0.77457	0.58623	-0.81349	-0.004136	-5.5481	-0.054715	-1.392	-0.17521	0.60824	-0.7868	0.29764	-0.19704	0.49791	-1.3902	-0.64205	0.2338	1.7281	0.49631	0.58438	-0.12195	-0.46481	0.78112
YBR177C	-0.62314	0.0737	-0.042366	0.49552	-1.2951	-0.5447	-1.3896	-0.4062	-0.13189	0.38184	0.83774	-1.0628	-0.74942	-1.3781	-0.65408	-0.87134	0.82187	1.2969	0.10225	-0.13150036	-0.70771	0.97407	-0.39312	0.21075	0.82984	-0.67596	-0.17047	-0.78861	0.17304	0.64902	-0.5666	-0.16444	0.83723	0.87583	0.57772	0.045453	-0.72565	-1.096	0.35557	-1.4755	-0.95088	-0.41355	-0.22477	0.9259	-0.97889	-0.86065	0.61823	0.54748	0.33726
YJL196C	-0.62763	-0.72132	0.93465	-5.4392E-4	0.28819	-0.2201	0.89235	0.0045025	0.391	0.48513	0.38724	-0.80163	-0.30154	-0.16866	-0.85068	0.37831	-0.60887	-1.1704	-0.060608	-0.42242	0.45402	-0.3832	-1.7402	0.14677	-0.16079	1.0863	1.1432	-0.41635877	-0.56584	-1.9255	-0.55177	1.352	1.3995	-0.28803	0.41994	-1.3408	-0.6558	1.0306	-0.17746	1.0355	-0.76499	0.81579	-0.99042	0.97326	0.44996	-0.63339	0.26644	0.37552	0.22629
YGL200C	-0.29409	-0.25149	0.4692	0.079061	-0.75923	0.47659	1.0382	0.65123	-0.52218	-0.034712594	1.1449	0.1914	0.050872	1.3502	0.13951	1.378	-2.2947	-0.33329	-1.029	2.0284	1.1211	-0.31612	-0.25389	-0.049022797	0.12909	0.018172	1.5565	-0.32943	-0.0086945	-0.56981	0.99591	-0.4280836	-0.70069	-0.64034	-0.44354	0.25905	0.63247	1.5313	-0.98331	0.3827	0.019043	2.6261	0.033168	2.0096369	0.49573	0.14263	0.66455	0.36237	1.8801
YLR080W	-0.82065	0.62753	-0.67941	-0.97418	0.29106	-1.4183	0.18042	1.6335	0.69303	0.50775	1.8269	2.3292	1.1674	0.24769	0.49928	-0.7904	1.1816	0.33087	-0.57179	1.5152	0.34407	-1.2258	-1.4784	-0.595	1.2945	-0.40875	-0.57131	1.1787	0.92432	-1.391	0.80533	1.0745	1.333	-0.52903	0.85524	-0.2496	0.61506	0.7949	-0.24307	0.24053	0.2999	-0.58675	0.39679	1.6343	1.0873	0.0159	-0.69873	-0.043942	-1.2291
YFL048C	0.69394	-0.2739	-0.93465	-0.9856	-0.33624	-1.0	0.13346	-0.23058	0.33255	-0.49247	-0.26821	-0.31761	-0.077151	-0.26511	0.23609	0.21044	-0.6384	1.6112	-1.1469	0.30438	-0.26607	0.50882	-0.82998	0.93978	0.50221	-1.3907	-1.9256	-0.38851	-0.62613	-0.083219	-0.51389	0.037694	0.44344	1.1113	0.44452	0.34	1.1047	-0.17173272	0.29516	-0.22022	-2.0193	0.57002	-0.18953	0.43657	0.5938	0.51175	0.009505	0.060069	0.37825
YIL005W	-1.8546	-0.2198	-1.2551	1.9669	-0.42761	0.28508	0.36006	-0.34932	0.33323	-1.1424	0.01976	-0.16801	-0.10884	-0.53532	1.0016	-0.81062	-0.26946	-0.62839	-1.0856	0.30461	-0.035606	0.68886	1.316	-0.21331	0.21539	-1.116	1.0155	1.6812	0.061729	0.98209	-0.12911	1.3121	1.592	0.8237	0.069481	-0.8132	0.41866	0.059298	1.4594	-1.6475	-0.37392	0.26962	-0.76037	0.47837	-0.29327	0.15608	-0.09829	0.21825	-0.49799
YHR123W	0.83733	0.29905	1.0922	-0.2769	0.35732	0.81482	0.59071	1.0067	-0.38219	0.015079839	0.30408	0.32089	0.82649	1.0251	0.49809	0.96977	-1.5144	1.1144	0.12117	1.55	0.96531	0.12036	-0.1898	0.32915777	-0.41847	-0.87143	-1.0304	-1.2221	0.29725	-0.41324	0.10196	-1.401133	0.29509482	-0.79187	-0.30712	-0.16556	1.4929	0.54509	1.0532	0.42619	0.16744	-0.37357	0.31928	0.4020349	-0.08203579	0.26666	-0.47209	-0.20542	1.4337
YBL040C	0.83715	-0.62644	0.17308	-1.074	-0.5399597	0.27912	0.85358	1.1887	0.8978	0.51818	0.61197	-0.56999	-0.25274	0.17671	-0.26889	0.47316	-0.52783	-0.95873	-0.69163	0.96984	1.2933	-0.066495	0.51985	-0.85907865	0.49483	-0.19672	-0.60646	0.90114	-0.069979	-0.45858666	-0.3952	-0.26511273	0.27749968	0.082612	-0.30703	-0.029442	0.41048	0.46028	-0.01980001	-1.3025	0.43732	-0.17597	0.040291	-1.7256	-0.015117	0.21356	-0.48200947	-0.69978505	0.39329
YLR246W	-0.062508	0.074242	0.31317	-0.41266	-0.21997	-0.23704	0.47841	0.8081	0.41151	-0.223	0.90413	0.88231	0.6727	0.87225	-0.54532	-0.37869	-1.0831	1.2634	0.22155	0.18356	1.8948	1.1902	1.3354747	-0.14466	-0.29185	0.43092	-0.80493	0.41216	0.37494	-0.5921	-0.78103	-0.64584	0.094268	1.5006	-0.86811	-0.088683	-0.070901	1.3906	1.3854	-0.058438	-0.70679915	-0.31131	-0.87341	-2.3358	-0.20514	0.74399	0.38268	-0.032797	1.2983
YGR175C	-0.28305	-0.50645	-0.50543	-0.37748	-0.35748613	0.67002	0.44146	-0.50875	-1.3606	0.19271	0.40704	-1.1026	-0.34337	0.34619	-0.044032	0.2853	0.85207	1.0925	-0.65987	0.67201	0.55199	0.10968	-0.47611	-0.016764395	-0.4858	-0.0068287	0.17910789	-0.30204	0.19225	0.031991582	0.14547	0.038204316	1.3513005	0.45163	0.3114	-0.538	-0.033322	0.16588	-0.058065638	-0.48936	0.20923	0.97216	0.3456	0.13172221	0.93757	0.85906	-0.090387	0.04802597	1.3319
YHR007C	-0.75004	-0.18542038	-0.23241	-0.34063	0.24456482	0.1786	-0.43763	-0.15795	-0.025706	-0.56927	0.85392	0.67312	-0.028992	-0.048461	0.5747	-0.92622	1.0221	-0.2885558	-0.19302	1.0507	0.52212	-0.21884	0.25591	-0.11772951	-0.74034	0.034196	0.027024	-0.64097	-0.41408	-0.7361468	-0.048394	-0.47032368	-0.25537765	0.83745	0.57897	0.76938	-0.27852863	0.18901	-0.6657554	-0.11392	-0.2563	-0.23	0.31259	0.68295	-0.47598	-0.17828	-0.27613968	-0.037512317	0.41251
YMR202W	1.708	-0.36601254	0.14573	0.9229	-1.9697	-0.40581	0.79934	0.63221	-1.1921	0.73614	0.92823	0.5712378	0.15090413	1.3304	0.53187	0.66368	0.24456	-0.86049	0.24307	0.12725	1.0349	-1.1648	-4.1641	-0.52855	-0.28542	-0.39883	0.56657	-1.797	0.29551	0.16775	-0.64957	1.0238	0.037468	-0.19431663	-0.17103118	-0.19056	-0.47018	2.6272	1.0775	0.88182	0.024803	0.90885	0.030227	-1.5893	-2.7648	-0.77906	-0.19876	0.699	0.13492
YNL280C	-0.52974147	0.20120516	0.07655102	0.16158879	0.37984	-0.15729733	-0.26316774	0.17432873	0.17774795	0.25623333	0.032743495	0.34505635	0.47610858	0.21184339	0.033186935	-0.027104314	0.20611267	0.3137632	0.07253509	0.5566145	0.065831214	-0.03911283	0.28571865	0.079449065	0.2288708	0.212948	-0.26784328	-0.16106041	0.05387508	-0.32443	-0.36450422	0.15938382	0.359	0.097232	0.42742163	-0.16553053	-0.45647115	-0.03548648	-0.052605	-0.08530618	-0.013487859	0.005919367	0.23119864	0.09856187	0.25572905	-0.7183	0.1533	0.14842	-0.052065197
YGR060W	0.15202	0.32641	0.98353	-0.025051	-0.60274	0.76375	0.3706	0.58466	1.8962	-0.11172	-0.16442	0.027458	0.40567	0.55571	0.9428	-0.26799	-0.22929	0.84914	0.67788	-0.032606	-0.045477	-6.6881	0.56682	0.47622913	-0.59365	0.70663	-0.60527	-0.29274	-0.14161	0.22074315	1.1138	-0.82012796	-0.60260874	-1.0599	-0.91085	0.061966	-1.9526	0.075382	0.14031118	-0.72885	1.1258	0.7689	0.19412	0.3625	-0.59839	-0.033291	0.04888986	0.40502727	-1.7199
YLR100W	-0.034753	-0.67698	0.51964	0.29372	-0.40101996	0.36891	0.19946	0.8555	0.014536	-2.2658	-0.18127	0.36516	-0.82964	-0.22109	0.094651	0.020339	0.14299	-0.70421	-0.23607	-0.10671	0.15948	-0.37079	-0.60718	0.37728903	-0.57242	0.6044	0.59886	0.11728	0.39745	0.10865415	-0.73076	-0.0741872	0.93411165	0.19315	0.10851	-1.1023	-0.25702	-0.149	-0.18962009	0.023686	0.21529	0.1562	-0.21923	0.45086	0.52422	0.41341	-0.115237795	0.2584682	0.51483
YLR056W	-0.60150963	-0.12128274	-0.02089235	-0.7378602	0.19575	0.015551962	1.4541972	0.7034294	-0.8016612	0.38283074	0.72341824	0.11441974	-0.088263005	1.0942702	-0.12516677	0.5283877	-0.04662493	-0.079481706	-0.013197461	-0.38506272	-0.26787218	-1.1112126	0.73418146	-0.19440469	-0.06803023	-0.27130783	-0.083477415	-0.2511538	-0.9226217	-0.28618	-0.04066932	-1.6517473	-2.0645	0.68512	0.12959354	0.64988047	-0.6337845	0.46829715	0.32205	0.44206232	-0.3688501	-0.33275595	0.1405796	-2.9771824	-0.15828787	1.0682	-0.047896	0.89783	-0.088638805
YGL012W	0.88243	-3.6423	-0.59647	0.21455	0.26738	-3.8268	-2.5684	-1.9856	-1.7469	-0.84871	-0.81793	-3.7474	-1.687	-3.533	-0.83814	1.3062	0.0017175	-1.8869	-1.2889	-1.7202	-1.1651	-1.2784	-3.3351	0.18395177	-0.54767	-0.23108	0.77312	0.50354	-0.78538	-0.20939	-0.83864	0.40883628	-3.3455	-0.49321	-5.7874	0.80995	-3.7258	-4.9925	-2.6408	0.64614	-0.61989	1.1316	-0.57938	0.33394	0.37181	-2.0771	-0.60478	0.66791	-0.037789
YMR015C	0.39498	0.41255	0.84342	1.0159	-0.19701	-0.39998	0.87059	-0.59143	-0.98503	-0.93151	1.7201	0.73593	1.4752	0.64441	-0.0097246	0.30913	0.041022	-1.3145	-1.832	-0.24094	-0.36087	1.6278	-0.17567	-1.1673	1.3294	-1.3758	0.99121	1.9939	0.63199	0.018298	-0.41948	-0.22647	0.997	-0.64461	1.074	-2.2966	0.9441	-0.56585	0.49861	-1.1507	-0.4038	-0.60426	-0.74368	0.20282	-0.78981	0.70111	-0.5482	0.23514	1.0681
YML008C	-0.24323	0.45975	0.60337	-0.067304	0.59501	0.17461	-0.088674	-1.5091	-0.41061	-2.0316	2.1692	3.1588	3.4439	2.4797	-0.52632	-0.80455	-0.38909	-0.36424	-0.29652	-0.65613	-0.22309	0.92568	-2.8744	-0.36316	0.49527	-0.87014	-1.8804	0.22446	0.21842	0.26542	-0.52217	-0.060993	-1.421	1.2534	1.4498	-0.35231	2.2539	-2.8968	0.71683	-0.35282	-0.78223	-0.67039	-0.68789	-2.4114	-1.0769	0.8401	1.0469	0.51325	0.054784
YHR072W	-0.30823	-0.17378238	0.81985	-0.42017	-0.21932219	-0.46419	-0.17309	-0.48764	-0.24014	0.51213	-0.38321	0.0093596	-0.68659	-0.78437	0.38167	-0.35726	-0.11667	0.6053279	-0.30405	-0.89015	0.29086	0.81944	0.20745	0.13339046	-0.49308	-0.5549	0.40281	0.52262	-0.083792	-0.13634127	-0.47634	0.15797275	1.0154732	-0.081505	0.48194	-0.25248	-0.33903635	-0.65536	-0.41599005	0.76099	-0.21181	-0.15243	-0.31232	-0.29133	0.40354	0.37852	0.106625244	-0.15520102	0.23275
YHR190W	0.020576	0.033284947	0.91822	0.24699	0.110352226	1.5743	1.333	0.34374	-0.97102	-0.087317	-0.43921	-0.68457	0.46723	-0.038424	0.096853	-0.11264	0.3461	-0.26406717	0.50933	-0.034258	0.43667	-0.90941	0.011029	0.3457859	-0.0046872	-1.2031	-0.037379	-3.5235E-4	-0.24378	-0.2780123	0.011996	-0.27739403	0.05528326	-0.61739	0.055059	-0.32995	0.044667132	0.80557	0.15216741	0.017463	-1.0152	1.1831	-0.11641	1.2428	-0.83215	-0.19752	0.375578	-0.032816265	0.84935
YFR041C	0.045789	-0.63285	0.65214	0.12664	-0.15284	-1.0996	0.27664	0.61167	-0.44902	-0.1947	-0.091106	0.10605	0.22889	-0.080648	0.53449	1.008	-0.30789	-0.43765	-1.8132	0.58945	-1.1747	-0.58561	-0.73002	0.29635	-0.54571	-1.567	0.6256	0.72531	-0.41874	-2.1768	-0.72543	0.26428	0.28585	-0.063413	0.040601	-0.10216	0.98074	-0.97589	-0.47717	0.42127	-0.45202	-1.7565	-0.54852	0.39082	-1.1135	-0.20371	0.49887	0.61532	1.1136
YML130C	0.4416	-0.15517984	0.11227	-0.3986	-0.18357654	0.95899	-0.46307	0.39799	0.19107	0.59373	0.12577	0.25151	0.55869	0.4862	-0.51964	-0.44868	0.2402	0.08169578	0.0018829	0.53239	0.20357	0.46817	1.0375	0.03321303	-0.068736	-0.33628	-0.1454	-0.20009	-0.71462	-0.23837344	-0.35935	0.13335171	0.5657436	-0.96449	0.33824	-0.71422	-0.046700627	0.80337	-0.44775242	-0.56107	-0.41802	-0.77371	-0.52854	0.75746	-0.38799	-0.19398	0.20010379	0.16670237	-0.14527
YAR002C-A	-0.40314	-0.4405	0.24656	-1.5577	0.14326	-0.2131	0.85218	0.60174	-0.43041	1.6886	0.59546	-0.5345	-0.69986	-0.051542	0.20795	-0.48658	-0.14183	-0.43972	-0.13608	0.59785	1.0464	0.14883	-1.4582	-1.0947	-0.25981	-0.99657	-0.54945	0.67285	-0.73449	0.23734	-0.35371	0.020282	-0.51096	0.5774	0.79078	1.3346	0.99743	0.67249	-0.48052	0.13938	0.58228	0.45755	0.20971	5.2874	-0.17015	-1.105	0.09118	0.27437	2.4199
YAL007C	-1.0941	-0.53362	0.58061	-0.69736	-0.034044	-0.8561	-1.1199	-0.94166	-0.82856	0.66758	-1.2085	-1.1575	-1.8967	-0.061519	-0.9053	-2.2669	-0.19383	0.79007	0.25684	0.83968	0.97605	-0.0088684	-0.6353	-0.02813	-1.7063	-0.27388	0.29382	-1.2768	-0.61009	0.015583	-0.32586	0.02331	1.4405	-0.97762	0.41971	0.069101	-1.7273	-1.1574	-0.03814	0.12929	-0.65327	1.0735	-0.53936	0.24184	0.32559	-0.36566	-0.05139	0.60938	1.0288
YDL018C	-0.42357	-0.63408	0.96014	0.10847	0.16444	0.08529	0.037409	0.32574	-0.52973	0.92405	0.56676	-0.15958	0.24991	-0.0079857	0.3277	-0.62414	0.59423	-1.0544	-0.78445	0.12745	0.43211	-1.9448	-0.0063059	0.35982	0.27634	0.37563	-0.15988	-0.27956	0.24352	0.0094297	-0.36096	0.24632	0.056921	-0.54147	0.85936	0.39254	0.067247	0.14322	-0.88993	1.5587	-0.73153	0.042117	-0.67307	2.4629	0.56427	0.37989	-0.51426	0.22233	0.16786
YOR016C	-1.2053	0.91693	0.10412	-0.004036	0.17486	0.73295	-2.9064972	-2.2625	0.63687	0.27251	-1.6663	-0.62091	-0.19738	-0.15922	-0.009388	-0.32702	0.065214	0.15705	-0.29681	-0.093995	-0.13012	0.41059	0.94945	-0.26	-0.14742	0.24123	-0.85884	-0.46521	-0.99352	-0.44407	-0.076216	-0.047515	1.8518	-0.28293	0.55137	-1.4566	-0.20075	0.22111	0.61003	0.07741	0.32383	1.1863	-1.1918	-0.59318	0.45013	-0.080404	-0.083845	0.73941	0.18017
YHR110W	-0.82426	0.65938	-0.21554	-0.71407	0.23435	0.24875	1.2257	0.63148	0.082164	0.42121	0.67864	0.62716	1.2796	0.63025	-0.39023	0.36773	0.54894	-1.1185	0.70352	1.44	0.46479	-0.28563	1.6065	0.45804	0.41863	-0.71711	0.28109	-0.30653	-0.54039	0.17978	-1.301	0.84969	0.13526784	-0.53092	0.0022835	0.46294	0.001358	1.3079	0.6119	-1.3308	0.10429	-1.135	0.37949	1.6546	-2.2243	0.30629	-0.37575	-0.087157	0.739
YGL054C	0.27383	0.53777	-0.73909	0.52092	0.75887	-0.2965	0.25108	-0.58422	0.56895	0.78999	0.1608	-1.1809	-0.0066242	0.031538	-0.047402	-0.50796	0.71357	2.4388	1.069	-4.0908	-3.5496	-10.0	-4.0321	0.16154	0.53478	0.005559	-1.5042	-0.083053	0.55828	0.74626	0.75599	-10.0	-2.1015	-0.51599	-2.6511	0.14187	0.69211	-10.0	0.53376	0.27889	-0.069937	-0.37272	0.034616	0.75144	-0.19293	0.67339	0.063213	1.0149	-10.0
YML012W	-0.33198	-0.42559	-0.29909	0.79405	-0.13612	0.61001	0.065656	-0.48881	-0.24714	-0.73766	-0.1775	1.1263	0.87646	0.7907	0.7591	-0.83728	-0.49784	-0.90617	-0.81596	1.148	0.53828	0.098172	0.1007	-0.03231	-0.41254	-0.84875	1.147	-0.2058	0.45312	0.29153	0.40227	-0.87137	-0.50417	0.41853	-0.16986	-1.5772	-0.43286	1.1221	0.28016	0.27318	0.39988	-0.028843	-1.4994	4.3046	0.97801	-0.21079	0.36039	0.37947	0.47997
YGR284C	-0.69492	0.15528	1.2025	-0.11617	0.62988	-0.36863	0.20174	0.14728	0.07578	0.82068	1.1554	0.85916555	0.72587	0.25066	1.0174	-0.52494	-0.98686	-2.2829	0.62417	-1.7442	1.6884	-0.17351	-0.42207	-1.0953	0.54851	0.89014	1.1534	0.95295	-0.96193	-0.94861	-0.66164	-0.49073	-1.7002	0.56047	0.19208	-0.0096778	-0.39957	-0.93482	-0.72318	-0.96461	0.50063	0.25603	-0.77566	-0.8769	-0.23849	-0.41296	0.8703	0.2307	0.92387
YML067C	0.37248	-0.72715	-0.92957	-0.14361	0.51932	-0.10482	1.0069	1.1259	-1.4418	1.3149	0.65819	-0.22489	0.087576	1.1438	-0.34144	-1.3243	-0.92182	-0.37447	-0.014737	1.3723	1.363	-0.84342	-0.020698	0.13281	-1.0139	-0.016585	-0.77526	0.43787	0.19544	-0.61702	0.0087654	-0.56456	0.29381	-0.29873	1.024	-0.20471	-0.37081	-0.29092	-0.29179	0.095571	0.65897	-1.9213	-0.34705	-0.16815	0.44913	-0.2713	-0.56174	-0.55754	0.42825
YAL042W	-1.442	0.90396	0.27451	-0.080027	0.40484	-0.060232	-0.91374	0.78773	-0.34996	0.71723	-0.77457	-0.34094	-0.11909	-0.48975	0.15397	-0.75385	0.84751	-0.45395	0.21791	-0.19511	0.3425	0.69253	0.67955	0.07336	-0.4309	1.2368	-0.35363	-0.36049	-0.18257	-0.012498	-0.53574	-3.351	1.7452	-0.038132	0.38692	-0.7261	-0.89408	-0.078881	0.11162	0.63313	-0.17299	0.39803	-0.39567	0.16531	-0.51975	0.11407995	0.13096	-0.2435	-0.38364
YNL125C	0.10187	0.094458	-0.021697	-0.67361	0.02201685	0.017651	0.32926	-0.8219	-1.1714	-0.60195	0.27863	-0.086439	-0.127	-0.10609	-0.052485	-0.68974	-0.55543	1.0335	-0.50641	-0.0053588	0.1498	0.47749	-0.18164	0.21375494	-0.50026	-0.31776	0.18262	0.30582	-0.58895	-0.3327422	-0.12026	0.2272059	0.1627634	-0.13463	0.56864	-0.67363	-0.043411	-0.25141	-0.19364186	-0.40248	0.30408	0.011358	0.28426	0.096982	-0.40597	-0.066926	0.19993809	-0.4067445	0.022087
YDR518W	0.3755	-0.327388	0.67691	-0.34673	0.086642	-0.62567	-0.64292	0.11435	-0.28565	0.09537851	1.1074	-0.23107	0.3193	-0.10769	-0.3095	-0.0017333	0.37297	-1.4055	-0.34777	1.114	0.1525	0.24719	1.8158	0.34718207	0.048533	0.12377	-0.29212	-0.45679	0.1473	-0.079571	-0.40065	0.18723597	1.4972	-0.55396	1.1923	0.10729	0.58871	-0.030539	-0.24222	-0.22695	-1.09	0.60245	-0.12407	0.37725	-0.62994	0.15002	0.2535	0.88667	0.39716
YOR317W	-0.029999	-0.31	0.31376	0.74995	0.098598	-0.43322	0.71371	0.69993	0.095786	0.12505	-0.80788	0.73531	0.11415	0.84776	0.065474	0.31743	-1.0598	0.48648	-0.056604	-1.6962	0.85586	1.187	1.4759	-0.20073	0.49562	-0.97074	-0.14244	0.73862	0.49035	-1.3721	-1.1331	-10.0	0.85492	0.49163	0.2907	-1.4583	-0.058745	0.098842	0.55779	-0.90019	-0.020789	0.7799	-1.1927	-1.8355	-2.3298	-0.67506	0.33713	-1.5762	1.1931
YMR052W	0.34352	-0.79211	-0.24946	-0.22054	0.048454	-1.038	0.58899	0.18584	-0.77534	0.46402	0.15885	1.0406	0.69048	0.60909	0.27985	0.20263	0.39704	0.22221	0.22072	-1.545	0.34662	-0.36943	0.82113	-0.83475	-0.14996	-1.2128	0.58158	0.45351	0.88474	-0.33885	0.45294	0.41565	-1.7071	0.26513	-1.1894	0.14869	0.43029	0.91092	0.38398	1.6952	0.11737	-0.32379	-0.4628	-0.88918	0.36401	-0.12492	-0.24579	-2.1511	0.26159
YMR029C	-0.43271	-0.48971	-1.0555	-0.34042	-0.019847	0.0045036	1.6862	-0.098705	-0.80888	0.38299	1.5896	-0.42486	-0.071225	-0.22362	0.47224	0.8389	-1.0493	-0.18786	0.93278	-0.22668	0.31891	0.52696	-0.67595	-0.20638	-0.15398	-0.62195	-0.87062	1.4393	-0.36167	0.078274	0.007137	0.2632	0.93578	-0.057296	0.75143	0.15496	-0.086106	0.60174	-0.27382	-0.39868	0.42215	-0.35368	0.36782	-7.4425	0.29285	0.39161	0.21238	0.71688	1.2372
YCR034W	-0.4933369	-0.08648357	0.09964741	-0.8204121	-0.053236	-0.7820931	0.0073603955	-0.020694917	-0.32046044	-0.09351473	0.042167805	-0.7557074	-0.3567038	-0.19009507	-0.43676585	-0.06463652	-0.41788635	0.08037788	0.12893513	-0.45034507	-0.18602921	-0.37801686	-0.12736279	0.22108719	-0.501579	-0.24018398	0.02785482	-0.3477094	-0.23007323	-0.86862	0.028731689	0.45678917	0.52919	-0.75962	0.42393893	-0.94902664	-0.32720077	-0.039492678	0.17127	-0.0071137385	-0.16339743	0.22837396	-0.53857005	0.4120899	-0.021647671	-0.34925	0.42467	-0.40695	0.46642244
YHR176W	-0.573	0.44996	0.80267	-0.44778	0.80713	0.64784	0.33517	-0.041927	-0.69542	0.22079	1.0864	1.3923	0.60057	1.5556	-0.93191	0.008896	-0.26954	0.30149	-0.46394	1.6127	0.55542	0.010034	0.32576	0.070402	0.75785	-0.038211	1.5877	0.44547	-0.38895	-0.80889	0.038741	0.3887	-1.4083	-0.74096	0.060596	0.13291	0.35928	0.72416	0.48725	-0.80884	-0.76455	0.5171	-1.1439	0.23515	-3.4002	0.68107	-1.0809	-0.98656	0.67914
YDL222C	0.50693	-0.23794	-0.44197	0.10939	-0.074026	-0.87188	0.57399	0.059394	0.57329	-0.12387	0.17409	-0.37332	-0.80553	0.16685	0.30584	0.29868	-0.19316	-2.5222	0.1254	0.38474	-0.39769	1.4262	0.22527	-0.041236	0.43004	-0.35973	-1.2937	0.65683	-0.51076	-0.38114	0.19348	-3.8488	-0.86249	0.51483816	0.63024	0.68465	-0.48358	-0.30344	0.13545	-0.5568	0.10792	-0.29377	0.027371	-0.48825	0.05829	0.13008	-0.19613	-0.038735	0.68099
YER004W	-0.94419	-0.12239	0.69927	0.62657	1.2015	0.64838	1.0621	-0.24511	-0.020957	-1.011	-0.5231	0.29872	0.5603	0.82438	0.26711	-0.66307	0.36306	1.3428	-1.0234	0.74221	-0.043448	-0.15207	0.66195	0.04655	-0.86535	0.026706	-0.43078	-0.2842	-0.77379	0.13079	-0.17528	0.092172	0.34037	-1.0347	0.6513	-0.73303	-0.91648	0.44483	0.65995	0.16954	0.45304	-0.34984	0.10503	0.19139	1.5903	1.1205	-0.96067	-0.45508	0.93684
YDR519W	-1.455	-0.1063403	0.74007	-0.12998	0.13794	-0.24859	1.1711	1.766	-0.619	0.8457918	1.7122	1.8364	2.9026	1.3355	1.1452	0.16089	-0.21546	0.77118	-0.34402	1.4101	1.2657	-0.16333	1.0076	0.27113	-0.28258	0.69205	-0.45321	-0.042532	-0.087885	-1.3958	0.80299	-0.60708	0.55299	-0.38787	0.21482	0.49292	0.58107	0.30661	-0.47008	0.86617	-1.1557	-0.30872	0.0087359	1.2642	-0.31976	0.15236	0.15957	-0.26381	0.42954
YLL043W	-0.88029	0.45424	0.44019	0.10156	-0.28521	1.5724	-0.51908	-0.028464	0.30166	0.54788	1.4179	1.4676	1.0708	1.081	0.31374958	-0.10472	0.29353	-0.61801	-0.43232	0.74689	0.90873	-0.47228	-1.1488	-0.1854	0.36446	0.45111	-1.1667	0.51495	0.52794	-0.73366	-0.051407	-3.3071	-1.6264	-0.52889	1.4031	-1.1592	-0.78774	-0.43331	-0.026825	0.11599	-2.1065	0.51804	-0.84528	1.7755	-1.9186	-0.93607	-0.28139	0.78735	-0.2907
YMR307W	3.4826	-1.8865	-1.7797	-0.44461	-0.5256	-7.8851	-8.118	-6.1561	-4.4155	-1.6648	-2.5282	-2.0044	-2.5866	-2.8934	1.5347	0.51715	0.9073	-2.1502	1.2077	-6.3194	-4.5209	1.267	-5.3705	0.42363	0.49307	1.4777	2.5111	-0.26226	0.59997	0.16933	0.65208	1.6415	-10.0	-0.59486	0.011458	-1.1057	-0.07421	-6.7696	-0.15416	2.5066	0.94454	1.8633	-5.6093	5.7278	-8.6007	-5.2294	0.52617	0.57154	-5.7991
YMR215W	0.32167	-1.7718	-0.15159	0.42529	0.057475	0.07181	1.2739	0.082052	-0.81898	-0.074512	0.60849	-0.18581	-1.0675	0.26242	0.22	0.38536	-0.40754	-0.12594	-1.0801	1.4464	0.93473	0.58882	0.73218	-0.86719	-0.11499	-1.1013	1.4193	1.3842	-0.59975	-0.068724	-0.22045	0.66467	9.8848E-4	0.1486	0.35797	-1.0129	-0.38088	0.10572	0.38275	-1.8214	0.67689	0.46718	-0.0071014	2.0931	-0.31702	-0.034726	0.25409	0.19845	0.72617
YOL030W	0.3565	0.13255142	0.20973	-0.1797	-0.2754	0.23841	-0.60274	-0.017267	-0.15132	0.42726	0.08191	0.28005177	0.23038915	0.229	0.2771	-0.97261	-0.14267	-0.41247	0.17158	0.29016	0.43982	-0.41522	0.25148	-0.37198	0.55374	0.21405	0.091942	1.1367	0.081097	-0.56673	-0.38055	-0.44389	-0.49721	-0.053403	0.1985967	-0.063288	-0.09929	-0.63568	-0.11153	-0.56392	-0.55663	0.47255	-0.056351	1.2388	-0.020887	-0.050219	-0.45833	-0.054728	-0.033933
YDL226C	0.42002	-0.39259544	-5.7917	-0.034397	0.13423	0.018815	-0.56772	-0.12908	0.16544	0.12279	0.1572	-0.46170947	-0.23099738	-0.50383	0.034017	-0.82834	-0.26369	0.40247	-0.34432	0.13383	0.52255	0.669	0.12846	0.49281	-0.69349	0.2782	0.11794	0.3008	0.011902	0.43231	-0.62971	1.0933	-0.72871	0.047733568	0.09832442	0.33954	-0.12731	-0.3625	0.5513	-0.098299	-0.49671	-0.47236	0.32959	-0.63802	-0.56867	-0.36413	-0.24296	-0.41168	-0.27635
YEL042W	1.0999	0.50349	-4.0126	0.44156	0.30152	-1.8439	-1.3103	-2.6519	0.1575	-2.3987	-3.7368	-1.0486	-1.3592	-1.5216	0.38461	0.62197	0.13856	0.69611	-0.6595	-7.9211	-7.2035	-0.42998	-4.0521	0.92224	0.49729	-0.24583	0.32814	0.9382	-1.7766	0.77912295	0.83525	3.8533	-4.8585	-0.046154	-0.59602	0.35213	1.689	1.2124	-0.31726	0.86593	-0.92186	-1.2476	1.8402	2.6502	-3.5499	-0.51498	-0.23692	1.1562	-10.0
YJR031C	-0.90013	0.97863	-0.16923	-1.5388	-0.25166	0.35186	0.095747	0.73311	1.2713	0.71102	-0.11936	0.28481	0.20527	-1.2809	0.65749	0.42135	0.84582	0.66611	0.21754	0.32611	0.097939	0.29335	0.84375	0.27315	1.1465	1.0608	-1.2038	-0.564	0.26939	-0.6458	0.42173	-1.2176	-0.20082	-0.86066	0.019031	-0.5215	0.20044	0.62705	-0.48841	-0.34744	0.66072	0.34086	-0.53759	-0.25636	-0.020507	-0.46261	0.56837	-0.45036	-0.50344
YEL022W	-0.99082	0.46364	0.018243	0.17275	-0.083839	0.69981	-0.25838	-0.030721	-0.272	0.869373	-1.1715	-0.12228	1.1311	-0.58099	-0.31976	0.46017	1.2144	-10.0	0.85289	-0.40472	-0.024968	-0.38202	0.016982	0.47286674	0.62657	0.34996	-0.5939	-0.57194	1.0958	0.30705	0.40774	-1.1382573	0.45155	-0.92557	0.29734	-0.40767	0.3562	0.44242	-0.98126	0.45755	0.39565	0.39219	0.16833	0.55637795	0.42007	0.94109	-0.17468	-0.29485	0.31838
YJR040W	-1.3305	1.2086	0.0025	0.11943	-0.53902	0.27988	1.2174	1.8341	0.43769	1.7718	-0.95236	-0.68585	-0.5917	-1.7388	-0.47134	0.25405	0.27501	-0.99032	0.37676	-0.59369	0.011078	0.086585	-0.2651	0.40871	0.2603	0.53757	-0.80148	-0.07963	1.0371	-0.11624	0.70681	3.2567	0.12361	0.13702	-0.91678	-1.2201	0.81156	0.87369	-0.63313	0.023541	0.8265	1.0404	-0.35036	-0.43648	-0.61183	0.33694	0.35105	0.57944	-0.37455
YNL153C	0.44601	-0.66685486	1.1113	-0.028061	-0.92668	0.51212	0.53546	1.8137	-1.2589	-0.29739	1.1167	0.18982972	0.41453734	0.98071	-0.37517	-1.3124	0.71213	1.7795	0.0024769	-0.66826	0.66487	-0.49384	-0.35527	-0.70173	0.61643	0.36596	0.01048	1.1218	1.0182	-0.058283	-0.14325	0.86077	0.34708	0.85607	0.26375413	-0.35447	-2.0656	1.447	-0.036614	-1.5013	1.5213	0.28438	-2.1951	1.2289	-2.3834	-0.21338	0.33412	0.76709	0.3553
YEL003W	-1.0593	-1.0801	0.23509	-1.3295	-0.73163	2.236	1.7333	0.78037	2.3584	-1.4718	2.1844	-0.44077	0.61057	1.9488	2.7775	-1.0179	1.1135	1.9855	2.2199	1.4749	1.9602	-2.6387	-0.251	-0.64422	-0.45379	1.0215	-0.95518	2.6374	-0.65447	0.13444	0.7305	-0.3506	-0.54858	1.0944	1.3486	0.8434	-4.892	0.082525	-0.36674	-0.50446	0.85887	1.9269	-0.16185	1.9238	-0.046649	-0.37551	-0.072668	0.099102	-0.27476
YER122C	-0.7221	-0.15474442	0.81266	-0.12654	-0.72237	-0.51056	-0.12187	0.11617	0.32018	-0.092286	-1.2228	-0.6167191	-0.5614133	-0.75818	-0.36037	-0.66139	0.97812	-0.77516	0.43293	-0.18601	-0.76363	-10.0	-0.20103	0.63139	1.1322	-0.46202	-0.81156	0.47605	0.65548	0.51261	-0.24708	-0.73607	1.6516	-1.1131	0.31072196	0.18834	0.024762	-0.97577	0.48645	0.45415	0.042524	-0.032433	0.77993	1.0819	-0.78399	-0.029254	0.29077	-0.46039	-0.11556
YHL031C	1.4609	0.959135	-0.091627	-0.38345	0.55603	-1.4913	-5.2561	-4.5149	-1.1619	-2.126	-10.0	-7.502267	-7.9565873	-10.0	1.121	0.18337	0.46639	0.089886	-2.9295	-10.0	-10.0	-1.949	0.10063	0.022073	1.3082	0.44592	0.99267	-0.43095	-0.063546	0.5931	1.7681	-1.9251	-0.93586	-0.49964	-0.59713393	-1.1282	-0.84562	-1.09	0.8685	0.28771	0.26084	0.67703	0.53675	0.31796	0.80929	-0.10157	-1.3347	0.092898	-9.5505
YMR292W	-0.75262	0.20824	-1.005	0.36366	0.64432	0.12614	0.026646	0.779	0.014564	0.62239	0.090708	0.67627	0.68394	1.1193	0.60074	-8.2615E-4	-0.15714	-0.98768	-0.68083	1.4799	1.4591	-10.0	-0.69997	0.11344	-0.18213	0.18589	-1.7845	-0.90569	0.49185	0.21784	0.79376	0.36671	-0.086343	0.35733	-0.081734	-0.63547	0.13376	-0.057395	-0.65588	1.7918	-0.87948	-0.99805	0.04338	1.5603	-0.34221	0.62203	0.072147	-0.24339	-10.0
YDR434W	-0.018356	0.36976	-0.45064	-0.035408	0.36938465	-1.0406	-1.9985	-1.6021	-0.045659	-0.15353	-0.61709	0.41461	0.20517	0.68268	-0.48405	1.0153	0.4838	0.85176	0.61425	-1.8694	-1.2259	-0.46839	0.14053	-0.5576974	0.83489	0.57276	-0.50568	-0.91914	-0.062876	0.15880632	-0.78619	-0.9418712	-1.0906293	-0.089215	0.053529	1.214	-0.017313	-1.3037	0.7744874	0.19419	-0.77543	-0.96953	-0.43228	0.68753	-1.8974	-2.3354	-0.75215673	-0.16889416	-0.90629
YDR331W	0.92779	-0.07515412	-0.74484	-0.17566	0.30394626	-5.2137	-4.602	-1.0221	-1.5676	0.25858	-1.1016	-1.4176	-1.002	0.13268	0.25856	0.18202	-1.6477	-1.3867364	-0.65346	-1.3359	-6.4094	-0.80174	0.46218	0.24650443	-0.089419	-0.48801	0.66554	0.77328	-0.78113	0.65331	1.3997	0.5008792	-4.933023	-1.1072	0.83863	1.1815	-0.48474857	-3.651	0.15498468	-0.6342	-0.061311	-1.8527	-1.2577	0.41235	-1.7003	-2.1347	-0.01190255	0.40732375	-4.1221
YKR067W	-0.54127	0.15639	0.56142	-0.30244	-0.70073	1.0344	1.3799	1.7567	-1.1079	0.0023973	1.6799	2.0256	1.7445	1.339	0.2724	1.1232	0.85012	-1.6785	-1.2966	0.65654	1.3304	-1.4095	-0.4996	0.29816	-0.18922	-0.76571	-0.21121	-1.2248	0.42252	-0.30127	-0.0057374	5.2394	1.9235	-1.021	0.3856	-0.50259	0.10485	1.0647	-0.047686	-0.10235	-0.37514	-0.87188	1.3589	1.0905	-1.863	0.37815	-0.23117	0.077338	0.47172
YDR517W	-0.41842	0.39360255	0.2116	0.026778	0.0690864	-0.0086823	-0.10207	0.67595	0.59777	0.7515823	-0.4558	-0.62378	0.89903	1.0438	0.1633	-0.53553	-0.0058746	-0.4456287	0.65268	1.3115	0.58851	-0.37419	-0.58869	-0.64903915	0.085211	0.91631	-0.90785	-0.11646	0.41651	-0.07094789	-0.19306	0.25077304	0.3382837	1.6056	0.59988	0.7922	-0.56464636	-0.50823	0.24229775	-1.1934	-0.27768	0.44833	0.93346	-3.2237	-0.66501	0.40868	-0.1098558	-0.0081509305	-0.67853
YML048W	0.2274	0.13422	-1.6701	1.2642	-0.98249	-1.5387	0.55961	-1.3217	0.97366	0.051992	1.0688	0.78661	1.6816	1.4978	1.6304	-0.16722	2.1386	1.5813	0.026349	1.0192	0.98104	-0.17979	-1.0801	0.58364	1.2953	-0.46719	1.3391	-0.89032	-1.1512	-1.1998	0.99099	-0.73116	0.3814	-0.011813	0.39207	-0.37676	-0.29193	-3.4371	-0.78757	1.6285	0.03041	-3.8661	0.18495	-0.14648	0.25119	0.4919	0.1001	-0.10145	1.3935
YDR108W	1.0771	0.19808	-0.27128	-0.58013	-1.3065	1.12	0.7853	2.6259	0.3922	-0.27658	-2.2885	-1.9717	0.40419	-2.3065	0.86312	2.1188	-0.16907	-3.6796	0.31314	-10.0	-10.0	-7.1988	-1.6042	0.049897	1.5819	0.16597	0.24746	0.75637	0.60318	0.80045	1.4736	-4.3006	1.8369	1.1799	-6.1757	1.1364	0.45126	-9.775	-0.19517	0.09095	8.6356E-4	-0.43872	0.841	-1.5484	0.83166	0.51142	-0.023264	0.4545	-10.0
YIR038C	-0.094309	-0.88179	1.4071	-0.22398	-0.34465	-0.67924	-0.013957	0.74435	0.26058	0.3693	-0.17839	-0.021542	0.14992	0.41411	-1.0653	-0.42872	-0.98134	1.6878	0.34333	-2.289	1.6369	0.13766	1.3241	-0.012916	-0.15411	-0.37863	-0.68221	1.0175	0.28517	-0.53183	-2.3873	2.5733	-1.1134	-0.18425	-0.086058	-0.28931	-0.16874	-0.50021	0.61499	-1.7758	0.093828	0.46256	0.7611	-1.7345	-1.8705	-1.341	0.05815	-0.65475	0.48663
YGL084C	0.90207	0.64657	-2.4932	2.4568	0.91312	-10.0	-8.6916	-8.9175	-0.92038	-2.6023	-1.0999	-0.9889	0.39706	0.14685	2.0121	0.072263	0.70962	-2.1282	0.21069	-0.33998	-1.6888	-0.60809	-6.7383	0.063884	0.14017	1.1369	1.5792	0.11966	1.8632	0.60933	1.6512	-10.0	-3.1207	-0.25213	-1.8116	-1.0114	-3.0097	6.4371	0.27547	2.7728	-0.64599	0.069169	-0.55086	3.0558	-8.2163	-6.669	-2.0106	-0.48858	-0.16021
YJL091C	0.40394	0.2884	-1.0117	-0.47298	0.5130996	0.71156	-0.1091	1.1419	1.006	-1.4663	-0.2616	-0.012908	1.1446	0.53559	0.51845	-1.881	0.91596	0.79845	0.74632	-0.04651	0.46635	-2.1673	-2.7949	0.30361724	-0.43801	0.52697	-0.93656	1.4604	0.23524	-0.09944849	-0.11494	-0.65183026	0.23809358	2.1412	-0.26798	1.4711	0.6276	-0.60454	0.12326943	-0.17434	-0.70209	-0.94116	0.51322	-1.0021	0.30849	-0.24854	-0.19247279	-0.5200721	1.1987
YOR070C	1.2603	0.15835	-1.9052	0.80702	-0.067453	-1.5541	-3.7626	-1.7293755	1.2293	-1.8965	-4.2822	-3.7838	-4.4568	-5.0372	2.5843	-0.03461	0.64414	-1.4817	-0.65896	-10.0	-10.0	-0.97307	-4.3469	0.64439	0.33926	0.0047204	0.35546	-1.1069	-0.20749457	0.02083	0.84112	-4.3945	-2.0997	0.64506	-4.5003	0.18317	0.24833	-3.2933	-0.032626	2.1536	-0.54692	-0.81007	1.4915	-0.55342	0.81237	-1.2971	0.15114	0.62893	-10.0
YFL031W	2.5219	0.38136	-0.3425	-2.0774	0.5762142	-10.0	-10.0	-10.0	-10.0	0.19186	1.709	0.47701	0.60724	3.3627	-0.0054689	1.137	-0.11403	2.8952	0.065138	1.1927	5.1935	3.3367	-10.0	0.07486875	-1.9915	1.6171	2.5419	0.50213	-0.35091	-0.5493086	-0.54079	-1.5568142	-4.990113	0.32374	0.50722	2.177	-0.48112	-5.885508	0.6052777	-0.3831	1.0056	-0.0036576	0.56779	-4.9001	0.59741	0.87052	0.20837012	0.19164926	0.94791
YGR191W	-0.05604	-0.58149797	0.72908	-0.80152	0.07334383	0.19018	1.0364	-0.77389	-0.46876	-0.60357	-0.48712	-1.6795	-0.77722	-0.5296	-0.65846	-1.9334	-1.1415	0.0016049792	-0.41114	-0.8905	-0.27331	1.0332	-0.19035	0.39864925	-0.92708	-0.22016	-0.04441641	-1.3313	-2.1485	-0.33951414	-0.10757	-0.55782866	-0.31258035	0.44981	0.52996	-0.66274	-0.17249282	-0.48833	-0.36843637	0.79737	-0.18376	0.29812	0.95221	0.030143	0.58153	-0.54687	0.28649095	0.076156944	0.023848
YMR161W	-0.13012	-0.68201	-0.77662	0.25454	0.39777	1.1272	0.8609	1.6275	0.41326	0.3498	1.0568	-0.33176	0.23186	-0.069578	0.072041	-0.87036	1.1205	-0.98077	-0.64757	0.76197	0.27781	-0.84308	-0.47214	-1.7443	0.016513	-0.18028	-0.30841	0.76786	-0.74699	0.27475	0.90373	-0.036483	0.18354	-0.045145	0.073939	-0.26775	-0.32046	-0.54129	-0.77345	0.97915	-1.178	0.50026	0.33469	-0.23023	0.42053	0.37835	0.076511	0.087005	-0.50371
YML075C	-1.1248	-0.92386	-0.80026	-0.95832	0.18605	0.63661	2.3214	0.41268	0.37705	0.92194	0.19816	0.49432	0.65245	1.8584	-1.223	-0.24381	1.0347	-0.19484	-0.54438	1.6032	1.2706	0.36733	-2.4077	-1.1239	-1.0949	0.60375	-1.6566	-0.69544	-0.15102	-0.69524	-0.312	-0.88508	0.24546	-2.8997	-0.51395	0.15959	0.48391	1.1126	-0.53773	1.6697	-1.2702	-1.0864	0.37729	0.95391	0.92163	0.93754	-0.061976	0.2544	-0.20168
YLR450W	-0.057543	-0.34452	0.5589	0.23234	-0.20837	0.3182	0.23926	0.20024	-0.2374	0.93871	-0.37852	-0.80961	-0.49725	0.35704	0.6897	-1.7171	0.064183	-1.096	0.25204	1.6995	1.4152	-0.086632	-2.4405	-0.54632	0.10753	-0.024183	0.88017	0.21725	-0.11902	0.026038	0.66627	2.6633	0.27254	-2.2176	-0.083881	-0.93934	0.25201	-0.94223	-1.3042	2.0465	0.61078	0.79467	-1.5506	3.6955	1.2906	0.19458	-0.010091	-0.20848	0.49057
YMR251W-A	-1.8988	0.74855	0.16094	-0.87066	0.53288	1.6578	1.7111	1.053	-0.898	-0.041033	0.67539	0.58584	0.59645	1.6834	-0.61796	-0.12364	-0.097832	1.1446	0.38069	1.383	1.2348	-0.74985	1.645	0.25404	0.6953	1.0755	-0.68985	-0.54951	-0.44453	-0.38577	-0.10323	3.2438	-0.2094	-0.32584	-0.35321	-0.39137	0.27123	0.03556	0.18645	-0.37915	-0.31797	-0.0718	-0.3362	0.062418	0.086642	-0.13932	0.056362	-0.10189	0.49338
YOL013C	-0.35361	-0.46249	-0.45262	0.60141	-0.015643	1.376	0.3115273	0.2498	-0.34366	0.59887	2.4487	1.2693	1.2494	1.2635	0.62749	0.054343	0.99363	-1.0713	-0.5113	1.3456	0.99692	-0.90913	0.10713	0.40348	0.55106	0.94479	-1.0963	0.7145	-1.2545	-0.5489	-0.71773	-3.515	-5.165	-0.55059	0.18005	-0.021365	-1.9248	0.57657	-0.49928	0.51127	0.49447	0.0064972	1.5251	-2.5465	0.51828	0.047971	0.49499	0.5433	0.1415
YLR207W	-0.3989	-0.080253	-1.1302	-0.059468	0.04518	2.6013	0.41199	0.33277	-0.17696	-0.328	1.6301	1.8954	2.785	1.3795	-1.0988	-0.85085	0.079745	2.2495	-0.45687	0.69246	0.35744	0.73406	0.38134	0.1338	0.014542	0.32776	0.20244	0.0088718	-0.095387	0.0022254	0.048788	-1.0325	-5.545	0.16562	0.57821	-1.2884	-1.8255	1.7325	0.32492	-1.1102	-0.2200684	0.41288	-1.9813	-4.4342	-0.0031954	0.19463	-0.35588	-2.5848	0.45646
YOR311C	0.05147	2.2792	1.0563	1.2676	-0.51425	0.77544	-6.421	-3.2946	-0.63614	0.90873	-1.0422	0.35772	1.217	1.1179	-0.18434	-0.18758	0.070227	-4.9111	0.41856	0.70378	0.93403	-10.0	0.76264	-0.16195	0.6665	0.83526	0.014228	-1.0275	1.9242	1.1126	0.51381	1.5417	1.4646	-0.41437	0.39518	-0.43887	0.8857	1.6042	0.031168	2.0384	-0.81445	-0.48416	-0.18323	-2.9129	-0.26856	1.1175	0.28453	-0.41256	1.3471
YOR284W	-0.32653	0.23356	0.30002	-0.39875	0.50379	0.4958	0.18174	0.8956	-0.34447	0.46181	0.44638	0.69444	0.96542	-0.16005	1.0787	-0.026833	-0.89698	0.71695	-0.51642	-0.19237	-0.6669	0.42861	0.15219	0.57285	0.2992	-0.74259	-2.3677	0.21607	-0.66991	-1.0348	0.083716	1.4227	0.74722	0.43682	0.78505	-0.53828	0.19638	0.3646	-1.2108	-1.1077	-0.39732	-0.84636	0.099409	-0.31502	-0.20369	0.46939	-0.34203	0.55072	0.74666
YJR118C	-0.55664	0.6819	-2.009	-0.67221	0.21454543	0.90323	0.81436	-0.50508	3.0997	-0.67279	0.45175	0.82568	-0.91339	-0.7403	0.024021	-0.30156	-0.5468	1.1536	-0.18666	-6.2252	-6.2815	0.012214	3.7444	0.3555191	0.93131	-1.0613	0.39679	0.12416	-0.77666	-0.06534308	0.49943	-2.7557893	0.45607978	-0.47474	-0.87792	-0.65652	1.6997	0.30421	-0.5321707	-0.95385	1.0241	-0.38363	-1.3366	2.2063	-0.66869	0.47778	0.007715758	0.06488851	-0.94521
YOL065C	-0.53945	-0.10991	0.21114	0.23837	-0.45244	0.93511	-1.9356	-0.46978	-1.1846	0.36487	-1.2375	-1.0324	-0.73089	-0.83899	-0.41352	-1.5834	-0.57744	-1.2515	-0.10645	-0.17049	-0.70497	1.0196	-0.49964	-0.43683	0.5913	0.41914	0.77659	-0.076685	0.50092	0.72288	-0.16147	2.4836	-0.30181	0.10586	0.32596	-1.7884	-0.53024	-1.2863	0.44422	-0.4966	0.32126	0.79626	-0.39977	-0.40345	0.32084	-0.72542	-0.79601	-1.9282	-0.23642
YHR079C	0.81497	0.8273	0.67422	0.31824	2.0716	-10.0	-10.0	-10.0	-9.2362	-0.11406	0.46034	0.030566	-0.41977	0.70439	0.02104	0.44744	-0.3669	-7.4002	1.4296	2.8399	2.7125	-0.60269	-5.7447	0.055633	0.077757	-0.26657	4.1336	0.434	-1.1786	0.72021	1.1263	-5.9085	-10.0	0.70345	0.12622	2.3617	-0.98943	-10.0	0.25206	1.5071	0.58566	-0.50824	0.6887	0.35605	0.17979	-1.7875	0.060477	1.2232	0.27581
YDR492W	-0.20991	-1.394	0.66	-1.2001	0.53534	0.32221	-0.49773	0.3661	-0.13671	-1.8533	1.0956	-0.23293	0.37921	-0.68466	-0.78837	-1.3499	0.038987	0.75241	0.081295	0.77321	0.7252	1.4952	0.7735	-0.77557	0.35021	0.65055	-0.73955	-0.31989	-0.70743	0.18467	0.035157	-0.29229	0.11529	-1.2804	0.20726	1.0978	0.19578	-0.24707	0.35651	-0.49191	-1.1135	0.6935	-0.33958	-4.29	0.13721	-0.021892	0.13137	0.024315	1.0097
YLR023C	-0.075602	-0.97056	-0.45333	1.1595	0.42127	1.0412	0.19223	-0.55565	-0.2194	-0.47366	1.1976	0.61099	-1.1661	0.34727	-1.1412	-0.34637	-1.5137	0.0495	0.076681	1.249	0.69835	1.8252	0.9912	-0.75383	0.59925	-0.22528	-0.5138	1.0974	-0.7396	0.29754	0.46193	-7.6078	0.11528	1.3547	-0.0633	-0.41332	0.40825	0.51284	0.37615	-0.52349	-0.11207	-0.24159	-0.67401	-9.7203	0.00535	-1.0943	0.024219	-0.23597	1.3503
YOL101C	0.1966	-0.081215	0.97356	0.81221	0.08205	0.16509	-0.41823	0.38107	0.20755	0.36165	-0.091049	0.84886	0.26181	0.58671	0.66146	-2.5426	-0.34473	-0.62466	0.057088	-1.4398	1.0413	0.84801	0.86008	-0.78534	0.99612	-0.070043	-0.7385	0.15716	0.73376	-0.25311	-1.4658	-0.5233	-1.3764	-0.45964	0.19927	-4.0751	-0.49195	0.92654	1.1063	-1.1514	0.83403	1.2837	-0.53888	-1.5468	-1.2058	-0.24096	0.22273	-1.44	1.2188
YJL073W	-1.1469	0.52291	0.19468	0.32658	-0.27493	0.58763	0.78581	0.47449	0.37544	0.55534	0.95163	0.91325	0.17488	-0.58857	0.13233	0.30611	0.73636	0.33903	0.4434	0.41741	-0.34061	-0.065435	0.62755	0.24728	-0.64119	-0.33501	-0.59888	-0.69122	0.92114	-0.53038	0.18595	-0.27045	-0.87371	0.86402	0.50822	-0.051877	0.53339	1.9545	0.27492	-0.24269	-0.052059	-0.44352	0.073542	0.7853	0.91826	-0.27265	0.079834	1.3364	0.95021
YJL034W	-0.34264	-0.47069	0.20731	-0.22406	0.068786696	-2.7583	-0.99264	-1.7618	-0.71479	-0.8194	0.51699	0.41376	-0.051647	-0.072949946	0.18685	0.14591	0.38801	-1.2539	0.4156	1.1542	1.1348	0.10318	-0.6896	0.032498717	-1.376	0.17673	-0.47815	-0.42207	0.039766	-0.10456365	0.11054	-0.886766	-1.3016701	0.24953	-0.52974	-0.38243	-0.57712	-0.45357	0.06256927	-0.23559	0.53792	0.18771	0.53539	1.3805	0.94279	-0.74209	-0.057393555	0.06918558	0.76283
YMR065W	-0.53712	-0.092479	-0.42421	-0.66359	-0.32315	-0.67963	0.054179	0.73125	-1.3313	1.4661	-0.42639	0.6476	-0.39965	0.34889	-0.45495	0.5356	-0.59709	-0.61953	0.85991	-0.5386	0.81953	0.15076	0.65702	-2.8958	0.33326	0.83938	0.061386	0.21353	-0.81387	-0.77633	-0.31493	0.47665	0.53832	-0.3607	1.3231	-0.38406	0.043941	0.75541	0.34586	-1.454	0.22284	0.39556	-0.75248	0.097193	0.27043	-0.10139	-0.13948	-0.35584	0.3331
YGL203C	0.24581	-0.88768	-0.62348	-0.41045	-0.49939	-3.9158	-2.6553	-3.6359	-0.8693	-0.89499	-2.5692	-1.1862	-1.5303	-2.1716	-0.057196	-0.18152	0.34238	-2.6518	0.92312	-1.6325	-1.0081	0.57639	-1.6628	-0.60026	0.20538	0.079239	0.85561	0.45724	-0.26987	0.064505	0.25168	0.52507	-4.4754	-0.49789	0.86194	0.61191	-0.87045	-5.4842	-0.78278	0.44461	0.72079	1.2768	0.56381	1.3188	-0.38615	-0.97994	-0.28445	0.28287	-0.83196
YNL238W	1.0798	-0.32797426	-0.96519	-0.75532	0.42877	-1.1086	-2.0962	-0.6407	-0.39940453	-0.19899	-0.65027	-1.2730199	-1.6075466	-1.8644	0.55439	0.33809	0.20044	-0.18018	0.031419	-3.6984	-2.5957	-1.2786	-0.39805	0.4441	-0.14576	0.032429	0.35065	0.42237	-0.33547	-0.78672	0.062362	0.72836	-4.5886	-0.43306	0.3883516	0.20455	-1.3036	-4.6701	-0.51008	0.13314	0.071284	0.17815	0.55431	0.96223	0.31115	-0.62955	-0.036171	-0.077865	-0.73272
YDR483W	-0.71641	-0.83581	0.10866	-0.38839	0.24789	0.85794	0.50302	0.35039	-0.26808	-1.5151	0.6428	1.167	1.4581	1.4213	0.20774	-0.33035	0.091912	0.58516	-0.039473	0.41009	0.34592	0.59322	-1.0075	-0.41957	-0.8166	-0.084439	-0.10877	0.31967	0.072727	-0.7123	-0.26857	0.32206	1.1433	0.1001	2.2162	0.24743	0.38011	-0.85617	-0.40862	-0.1056	0.009036	-0.85495	0.086905	-0.6034	-0.5956	0.80436	-1.0967	-0.33356	0.42541
YIL027C	0.075478	-0.11931	0.31756404	-4.8667	-0.68725	-2.7229	0.051861	-1.7157	-1.2132	-0.43294	-1.6086	-0.57505	0.18042	-2.5352	0.79684	0.56433	1.2018	-1.3043	-0.43775	-0.24278	-1.0048	-1.2026	1.3684	0.65694	-0.097922	-1.8773	1.052	0.016616	-1.4653	0.25632	0.57736	-0.62061	0.67098	0.73712	0.61442	-0.40516	-1.2824	-2.9596	-0.85837	1.0874512	0.43325	-0.68214	0.17627	-10.0	-0.30669	1.1965	-0.42976	0.6182	-1.14
YOR336W	0.4999	-0.30866	-0.45549	-0.52702	0.22600995	-0.094497	-0.2445	0.61952	-0.094519	-0.16464	0.58961	-0.22896	-0.34757	0.18201	0.38876	-0.65924	0.0035244	0.23812	-0.52368	0.47429	0.20288	0.46029	0.28659	-0.057020184	-0.021462	-0.20139	-0.14031	0.33247	-0.41952	-0.4894373	0.34032	-0.050298616	-0.37927708	-0.38409	0.069704	-0.41797	-0.1981	0.20382	-0.38342798	-0.39249	0.39917	-0.58856	0.20786	0.32951	-0.0015498	-0.16295	0.14346331	-0.21040653	0.413
YKL008C	0.3687	-0.76148	0.86883	-1.2027	-0.25386	-0.22741	0.47492	-0.10755	-0.27649	-0.083585	0.21597	0.028827	-0.43817	0.78281	-0.045325	0.78574	-0.61793	-2.4057	-1.6187	0.10623	-0.19533	0.15345	-0.23595	0.64158	-0.47987	-0.72949	0.27039	-0.065653	-1.234	0.18125	-0.073128	-1.3494	1.1782	-1.042	0.47554	-0.367	0.48827	-1.2177	-0.10983	0.19836	-0.62582	-0.21537	0.51118	1.1649	-0.074275	0.41286	0.24195	1.0678	0.49289
YHL003C	0.027472	-0.35365	-0.074688	-0.26613	2.1004	1.6022	0.49023	-0.21723	0.36605	0.14327	1.2891	-0.28266	-0.038447	-0.12896	-0.61292	0.87185	-0.22766	2.0478	-1.47	1.2749	0.17541	0.65835	0.89603	-0.81383	0.68675	-0.24056	0.51771	-1.4571	-1.2984	-2.0188	-1.1865	-0.79214	1.0213	-1.433	0.62348	0.14708	-0.83256	-0.15407	-0.16079	-0.59952	0.16582	-0.13104	0.73987	1.2034	-0.0098858	0.099373	0.09836	0.11087	-0.0028099
YJL062W	1.1009	0.039644	-0.78211	-0.31685	0.54455	-3.2258	-3.634	-3.4508	-0.52945	-2.3653	-1.8728	-0.85686	-1.0551	-3.2527	1.3923	0.8901	0.92693	-0.44947	0.85068	-0.70223	-1.9415	0.22834	-3.9718	0.48507	-0.018069	1.0391	1.8735	1.0504	-0.44076	-0.054914	-0.032523	-0.54415	-5.8722	-0.39659	0.32369	1.127	-1.0506	-4.7992	0.56596	0.40881	1.1982	1.0054	-0.67206	0.5766	-4.3777	-6.1135	0.47269	0.25374	-2.5166
YDR062W	-0.041065	-0.55915	-0.56159	-0.27689	-1.0097173	-0.084714	-0.068645	-0.39482	0.35618	-0.37187	1.7599	0.36299	1.9533	0.51452	-0.99383	-1.6751	0.15243	1.0414	-0.06542	1.5314	-0.20784	1.5729	-0.3504	-0.36618105	-0.65605	-0.46738	0.0057012	0.66091	-0.74678	-0.694231	-1.3182	-0.4450679	1.0924788	-1.0031	0.048334	1.1172	-0.14427	0.24985	-0.25159225	-1.273	-0.81684	-1.2072	0.66008	-0.057786	-0.61607	0.69559	-0.3376935	-0.6177228	0.42214
YJL134W	0.78896	-0.038886	0.5864	0.7126	0.57701	-0.73252	0.43432	0.056986	0.69333	-0.17304	0.87154	0.75699	0.58448	0.56341	-0.43998	0.69377	0.35631	-2.3014	-1.658	-1.5476	-0.39406	0.53682	-2.5297	0.14461	0.78757	0.35971	0.86534	-3.1315	-0.83377	-1.3468	0.10853	0.89209	-0.48589	-0.75837	-0.10586	0.19902	-0.47365	0.6757	0.021261	0.55105	0.49479	-0.75342	0.40714	-7.7531	-0.0049103	0.5268	-0.20112	-0.65398	0.15406
YOR171C	-0.23754	-0.19532	-0.88839	-0.10816	-0.03885	0.837	-0.39367	0.11402	-0.45587	-0.1211	0.67395	0.54267	-0.42047	-0.34339	-0.11339	-0.46115	-0.40746	1.0487	-0.65833	0.37389	-0.1922	0.1866	1.5091	0.55646	0.51776	-0.52238	-0.75828	0.81606	-0.7498	0.50576	0.40277	0.18562	-1.2399	-0.026758	0.22953	0.034308	-0.90738	-0.26338	0.88501	-0.17865	0.73848	-0.029516	-0.0064325	-1.414	-0.32515	-0.4183	-0.21191	-0.76929	0.79492
YNL323W	-0.017433	-0.082984	0.50991	0.12006	-0.032759	-0.24616	-1.0365	-0.63846	0.38731	-0.12013	-0.13379	-0.58415	-0.8605	-0.94393	0.07523	-0.9737	-0.80661	0.22184	0.081473	-0.19727	-0.72515	1.2649	-1.9599	0.1878374	-0.30123	-0.10603	0.29508	0.38823	0.32142	-0.21895	0.52455	0.7065321	-3.0348	-1.2266	1.9228	-0.27864	0.054712	0.10644	-0.20127	-0.12863	0.1132	-0.15012	0.50199	1.392	0.21564	-2.281	-0.7654	-0.4853	0.79907
YKL073W	0.53276	0.044865	-0.77084	0.31974	0.52732	2.8023	2.9844	1.9452	1.6362	-1.1729	0.77515	0.84976	-2.4156	0.95481	0.50586	-0.35745	-0.62798	4.0024	-0.22124	1.4627	-0.35744	1.534	3.0016	-0.050149	-1.1013	-0.24255	-2.3064	0.84818	-1.1156	-0.85155	0.38862	-4.3505	-2.0243	-1.0672	0.55056	-0.22625	-1.188	2.5885	0.1937	0.46129	0.02705	-0.75321	-0.0053506	5.4148	0.31839	-0.53493	0.19418	0.2755	0.59205
YDR503C	-0.43512	0.3682106	0.28848	0.655	-0.24777	1.2836	1.4398	1.1934	1.2551	0.5377708	0.11885	1.288	1.4043	1.5432	-0.12941	-0.54722	1.06	0.36134	0.077659	-1.6053	0.05511	0.61203	0.53844	0.52137	0.20745	0.80646	-0.63891	0.5262	-0.1835	-0.2355	-0.45564	-2.9127	0.10744	-1.8955	0.35034	-1.0268	1.0718	1.4511	0.31795	0.61717	1.0455	-1.3419	-0.5437	-0.42121	0.17123	0.72901	-0.65242	-0.69093	0.0494
YNR008W	0.53525	-0.02664	0.98905	0.28783	-0.11629	0.2579	-0.73615	0.15133	-0.55568	-0.70715	-0.038498	-0.26965	0.23186	-1.0189	-0.70372	-1.0243	-1.081544	0.003763	0.27632	0.77103	0.1899	1.0258	-0.085298	0.20888	-1.3764617	-0.46364	0.78534	-0.47999	0.45582	0.48332	-0.47571	-0.92548	0.34156	0.37088	0.35027	0.18828	0.105	0.53509	0.89049	-0.87426	0.82411	0.64309	0.051955	-1.1072	-0.4188	-0.19663	0.35767	-0.27463	-2.2674
YNL006W	0.2904	-0.47823	0.54778	-0.4809	-0.2266632	-0.2787	0.23509	0.72075	0.8596	-5.8201	-0.5003	-0.033429	-1.132	0.33754	-0.086627	0.38981	-0.9285134	-0.021372	-0.017187	0.57515	-5.6092E-4	0.35569	-0.51849	-0.05536963	-1.0098972	0.63157	0.15248	-0.43796	0.69935	0.26959783	0.48004	0.85232496	-0.618208	-0.42276	-0.42325	0.31171	0.13312	-0.57246	0.20491509	-0.34151	0.099815	-0.20473	0.28386	0.27519	0.55657	-0.62392	-0.011545196	-0.36011666	-1.808
YGL020C	0.67843	-0.10444	0.58865	1.0874	1.1843	-0.95424	-3.2555	-2.3162	-0.77763	-0.56419	-2.1512	-1.1946	-0.70478	-2.959	1.8109	1.7707	1.5808	3.134	3.5418	-10.0	-8.2742	5.0341	-5.1642	1.187	0.78917	1.9743	0.16849	0.50892	0.30782	0.47823	-0.21439	-0.10058	0.27102	0.79954	-4.8243	1.3386	1.1244	-6.2084	-1.3217	1.7333	2.0957	0.41364	1.9767	1.1019	-0.050184	0.55976	-1.1921	1.0549	-10.0
YIR033W	0.59811	0.40681	0.39032	-1.1335	-1.2151	0.92628	2.9787	2.6827	0.47138	0.80621	0.87777	-0.97064	-1.6565	0.7216	-0.58368	1.0436	-0.6502	3.5149	0.061401	0.8931	1.6505	-5.899	-0.15076	0.082548	-0.98829	0.48569	-0.11324	-0.38088	0.6458	-1.7511	0.51305	-0.47429	-0.22608	-0.76942	-0.39134	1.0356	1.1016	1.5949	-0.20366	-1.0479	0.39084	0.30112	-0.67497	-7.4176	0.44237	-0.39173	0.59744	-0.68516	1.3245
YHR204W	-0.054254	-0.43416	0.09587	-0.33431	0.074782	-0.043935	0.05462	0.081416	-0.7714	-0.24894	1.5038	0.33013	0.93941	0.69262	-0.90501	0.092031	-1.012	0.81002	-0.58816	1.2581	0.21596	-0.45077	2.5811	0.071495	-1.1408	-0.91287	0.22533	0.36993	0.020269	-0.62138	-0.79527	3.1993	-1.3493	-0.5489	1.3162	0.051662	-0.96149	-0.0099333	0.34517	-0.9766	-0.067346	0.061648	-0.8054	0.42497	0.21647	0.95651	-0.25988	0.50711	0.65935
YER001W	0.6989	-0.75961	-2.195	-0.28253	-0.10757889	0.037444	0.43534	-1.1892	-1.1551	0.14554	0.22478	-0.23356	1.6202	0.66283	0.56203	0.33283	0.88598	-0.91411	-0.51563	-0.080957	1.234	2.4225	-0.37962	-0.22305937	-1.6111	-0.1502	0.032621	-0.10319	-1.1986	-1.1145175	0.22072	0.058515206	-0.26741952	0.43056	0.049837	-0.79466	-1.2613	0.029806	-0.6057914	-1.051	0.79748	-0.40144	-1.6189	1.1137	-0.53691	-0.48454	-0.051804893	-0.8740111	-0.1667
YJR131W	-0.073189	0.23271	0.59597	-0.92124	-0.23777	-0.35349	-0.84354	0.31708	-1.0452	-0.42177	0.4742	0.19561	0.76911	0.15496	-0.39621	-0.43777	1.065	-0.14162	-0.55412	0.070432	0.31844	0.76147	0.99865	0.46498	-0.40753	0.18289	0.8244	-1.2982	0.23128	-0.82844	-0.043112	2.9693	-1.0991	0.036941	-0.18962	0.7804	0.73099	-0.83	0.14868	-0.09919	-1.128	-1.0885	0.68091	-0.67551	-0.91978	-0.51678	0.32376	-0.13358	0.66511
YNL297C	0.68529	0.52812	4.7856	1.7566	-0.21439	0.10089	-1.0582	0.62885	1.7765	-2.0632	-3.9249	-2.4615	-1.0552	-2.3851	1.0533	0.19797	1.3209	-2.334	1.2325	-9.1849	-6.8363	0.42633	1.6447	0.39306	1.7964	-0.048843	-2.314	0.80101	1.7932	0.60499	-0.3635	-10.0	0.30707	1.0918	0.47549	-1.3754	0.69645	-1.5123	0.48982	-0.60788	0.92647	0.4444	0.24752	-8.3971	0.2323	-0.078283	0.29789	-0.059855	-5.8554
YOR288C	-1.3624	-0.1529	-0.77358	-0.32451	0.354	0.33653	1.0287	0.80191	-0.075832	0.053692	-0.63581	-0.60337	-0.34608	-0.45822	-0.028687	-1.1778	0.027965	-0.3478	-0.75932	0.11926	-0.65604	-0.18572	0.084843	0.42877	0.33233	-0.10307	-0.067921	0.11324	0.90313	-0.38841	1.1501	0.70279	-0.70786	0.58365	-0.5728	-2.2868	-0.51587	0.11201	0.27145	-0.42676	0.21591	0.46464	-1.4222	1.6648	0.35976	-0.39364	0.013269	0.31154	-0.055113
YOL088C	-0.24548	0.14231203	0.49995	-1.1518	-0.046205	-0.19587	0.050382	-0.20666	-0.40485	0.66027	0.75357	0.39465833	0.2625656	0.1825	0.66582	0.026352	0.45397	1.1096	0.20861	-0.32393	0.57675	0.11271	-1.177	0.65914	0.037257	0.20658	0.14302	0.70558	-0.10718	-1.1169	-0.47801	-1.1901	-0.82172	-0.14517	0.11301644	0.47793	-0.18198	0.010417	-0.081139	-0.61866	0.39776	0.2642	-0.72617	1.2399	0.47063	-1.4522	-0.53186	-0.55583	0.45135
YDR205W	-0.76834	0.49677	0.13892	-0.59107	-0.28372	0.41837	0.13357	1.5578	-0.23213	-0.12239	1.0329	0.043294	1.199	0.51686	0.98579	-0.7614	0.36072	-0.20546	0.057518	-0.58715	0.45657	-1.0216	0.78607	0.076949	1.1813	0.47119	-0.41619	-0.10798	1.0743	0.11244	-0.1416	0.26658	0.83004	0.082369	-0.52576	-1.096	0.061525	-0.40911	0.79676	-0.65941	-0.45808	-0.33774	-1.4441	-1.6691	-0.96501	0.47815	0.71222	0.006665	0.17216
YHR039C	-0.54215	-0.54343	-0.10361	0.39246	0.42888	0.56545	0.80209	-1.4361	0.1484	-0.11778	0.51646	0.4878	-0.43466	0.40371	-1.2372	0.4128	-1.1979	0.17035	-1.0458	0.68814	0.27291	-1.0798	-0.29128	-0.72518	0.49208	-0.37356	0.53012	-0.30227	-0.085316	0.49585	-0.50377	-0.20218	-1.4758	0.083974	0.21064	-1.1133	0.062362	0.55173	0.44635	-0.7413	0.32903	0.42153	-0.072495	2.9364	0.23787	0.22394	-0.64059	-0.80521	0.16984
YPR149W	-0.79004	-0.46168	-0.54033	0.19279	-0.15138	1.4785	1.2306	0.45558	-0.28775	1.7844	0.17329	-0.5034	-0.303	0.46917	0.20171	0.35049	0.38453	0.18552	0.10163	0.52051	0.37483	1.1314	-1.105	-0.086031	-0.33849	-0.13754	-0.16338	0.012731	-1.2553	0.0070591	0.70987	0.24329	0.33624	0.77307	0.36358	0.95241	0.86962	0.85545	0.22951	-0.13116	-0.25976	-0.69072	1.0711	3.5001	0.55929	-0.17443	0.11162	0.5401	0.4844
YHR004C	0.091427	1.4149	-1.3369	0.2757	-0.30491	-0.75531	-0.085844	0.17424	0.012844	-0.18875	-2.9127	-2.2711	-1.2849	-1.1252	0.79929	0.48653	-0.33769	-2.4051	-0.65011	-7.0972	-4.4291	1.5632	-1.6753	1.8424	0.20189	-0.65272	1.2429	-1.179	-0.32374	-0.37336	-0.49374	0.2656	0.40578	1.7711	0.59466	-1.7005	0.86442	-0.64951	-0.82551	1.6647	1.0868	-0.37358	-2.98	-0.39416	1.6769	0.19306	0.029089	-1.1077	-1.9189
YGR089W	-0.19066	-0.17856	1.2196	0.38482	-0.15204	1.4322	0.39596	2.0695	0.76906	2.0145	1.6147	-0.45608	-0.76244	0.1099	-0.46813	-0.1422	-0.080067	-1.914	0.54956	-0.40988	1.3115	-2.5556	0.033055	0.013212	0.15322	-0.33184	-0.91592	0.70862	1.3976	0.25426	-0.48664	0.45346	-1.1795	0.34703	-1.6882	0.24733	1.6521	2.7072	-0.041416	-0.10211	0.4659	0.78422	0.8276	-0.71639	-0.066558	0.45688	-2.6277	0.7169	-0.64444
YNL156C	-0.34151	1.485	0.66191	-0.70813	-0.34048	0.83381	1.8372	0.79344	-3.0388	-0.4534	-0.24292	1.6785	2.4833	1.5732	-1.2241	-0.64295	-0.0051755	2.6487	-0.61819	1.751	1.7759	0.43312	2.8056	-0.086504	-0.56271	-0.19075	-0.21213	0.017281	0.5117	-0.30312	0.84552	0.64359	0.46618	-0.77365	-0.71081	-1.2192	0.5328	1.487	0.77865	-0.42007	1.316	1.1159	1.0105	-0.82906	0.10357	0.11073	-0.088149	-0.071664	-0.16088
YGL055W	-0.67779	-0.071744	0.61417	-0.48437	0.3837155	0.88941	2.0547	2.5038	0.55164	2.0526	0.80685	0.53112	0.25505	0.30841	-0.37724	1.375	0.78803	-0.35651	1.4057	-0.46853	-0.59943	-2.3467	2.6719	-0.54672104	0.47248	0.30134	-0.23355	-0.8626	0.90412	-0.3774915	1.72	-0.3959721	-0.7288659	-0.36597	1.9291	0.56108	0.28652	0.76691	-0.2083796	-1.4602	0.54205	-0.47066	-0.16301	-2.246	-0.38218	0.045172	-0.14853959	-0.6329657	-0.12328
YJR073C	2.9927	-0.0015908	0.55204	0.18307	0.015532	-6.9043	-3.5662	-4.4526	-0.30411	-9.9807	-0.94992	-0.61854	-1.2143	-2.3308	1.9794	-1.1583	0.18642	1.1676	2.4414	-8.5979	-6.875	-10.0	-6.5013	0.92666	0.21934	1.8327	-0.98195	-0.95175	1.709	1.9418	3.3879	0.23489	-1.71	-0.43526	-2.3282	1.8539	1.2205	-10.0	0.81375	3.1193	1.6921	0.68051	0.40904	-0.20299	-5.9652	-1.2956	1.1091	1.4698	-4.8275
YJL212C	0.35632	0.18399	-0.39455	-0.81686	-0.39393	0.92586	1.0222	0.58923	0.21308	0.36752	2.3522	0.87965	0.14175	1.8866	-0.28994	1.4305	-0.6876	0.26554	0.58268	1.4572	0.86725	-0.47654	0.17372	0.037584	-0.80755	-0.067779	0.71859	-4.1849	-0.68009	-0.21193	-0.066296	0.11248	1.6325	-0.26586	-0.82515	-0.14373	-0.07025	0.81342	-1.2574	1.2759	-0.16686	-0.60739	0.47301	3.9606	0.6846	0.78295	-0.84398	0.85819	0.13551
YGR038W	-0.74804	-0.16259	0.90062	-0.39184	-0.87962	0.012494	-0.059707	0.62611	0.0035679	-0.52267	0.22441	0.16546	-0.65944	0.34402	-1.0333	-0.98254	0.091502	-1.4854	-0.17314	0.16737	0.26001	0.30765	0.17486	-0.080545	0.21059	-0.7319	-0.30712	-0.05605	1.1108	0.29005	-0.22935	1.7848	1.0055	0.37042	0.83122	0.52022	0.044877	0.17992	0.2837202	-0.76973	-0.95348	0.85152	-0.47026	0.30839	-0.52007	0.27341	0.19977	-0.046919	0.46921
YLR350W	-1.6744	0.18257	2.4068	2.0622	0.22598	1.3791	-1.2863	-1.2596	-0.3088	-1.1564	-0.60294	1.3373	0.74724	0.19492	0.85084	0.48746	2.2419	1.4844	-0.89135	-0.57424	-0.48071	1.3042	-1.6167	-0.49479	1.5471	0.13062	1.2404	0.57204	1.1343	0.9436	-0.78929	0.5263	2.3967	-0.35808	-1.3951	-0.6772	2.5538	-3.4029	1.1188	1.8108	-0.93543	0.81285	-1.2326	1.9194	-0.34151	1.3193	-0.37477	-0.31249	-4.777
YDL019C	0.22816	-0.01375	-0.031637	0.40849	-0.59263	0.21509	-0.49405	-0.25849	-0.5791	1.563	0.30421	0.16283	-0.23558	-0.1732	-0.05608	-1.1778	1.6718	1.2925	0.057659	-0.555	0.59164	0.26669	-0.36255	-0.3369	-0.33739	0.1655	0.42035	0.67775	-0.12516	0.036953	-0.72582	-0.99459	0.77161	-1.5741	-0.32168	-0.34187	0.18726	-0.80422	-0.9849	-1.1327	-0.61695	-0.70248	0.64403	1.0286	-0.30092	-0.96308	0.17742	0.23117	0.42326
YJL002C	1.1404	-0.86146	-1.8924	1.19	0.7840837	-2.3577	-3.2801	-6.229	-4.3719	-0.91985	-0.21069	-0.034443	-0.71851	-0.22060998	0.6324	0.18847	0.63066	1.8409	0.21542	-1.9856	-1.8802	0.23459	-1.3734	0.333993	-0.66655	-1.2436	-0.28424	1.1647	0.41976	0.27284163	1.2993	-0.4116695	-3.768469	0.52685	-0.50798	0.65972	0.59769	-2.0022	0.33167207	0.34311	1.1606	-1.0283	-0.2039	0.32616	-2.0606	-0.61186	0.62688816	0.40217745	-1.4263
YOR085W	1.427	-0.23057	-1.1999	0.077098	0.074398	-10.0	-10.0	-8.537078	-10.0	-1.023	-3.7267	-3.3277	-2.2262	-2.8485	0.42793	1.4988	0.16192	-3.5053	0.97322	-2.4184	-3.6464	1.1561	-1.2908	0.76861	0.66812	1.1063	-0.96342	-0.3942	0.2903799	-0.087065	0.85163	-10.0	-7.7235	-0.88371	0.45386	0.073337	-0.44746	-10.0	0.72362	0.36505	0.15398	0.67961	0.3661	1.5952	-1.3055	-5.7265	0.11001	0.80558	-0.68077
YGL226C-A	-0.66802	1.0475	1.8732	0.77141	0.57539	-10.0	-10.0	-10.0	-10.0	0.60912	0.21473	0.46704	1.4398	0.55304	0.62328	-2.7257	0.90175	0.04345	0.24987	0.33595	0.83643	-0.60108	1.9435	-0.81441	-1.1211	1.9698	-0.80976	-0.86832	1.6248	0.29183	-0.39751	-0.86953	0.48038	-1.0966	-0.021762	-1.9276	0.072044	0.78602	0.42036	1.1511	-0.80536	0.11821	-1.9138	0.83316	0.64558	0.03465	-0.091591	0.22591	-0.51632
YML019W	-0.29587	0.5855	0.42312	0.15988	0.79263	-1.9456	-4.7822	-3.7084	-0.88886	-1.2849	-1.2794	-0.33078	-0.15407	-0.74953	-0.17167	1.7713	0.30853	-0.9089	-0.22454	-1.1426	-0.072941	0.41244	-3.2424	0.096743	0.81015	0.3323	2.8903	-0.48303	0.27977	0.89967	-0.57433	3.3268	-1.8099	0.43196	-0.34711	0.45343	0.48884	-1.9844	-0.26671	1.0748	-0.72901	0.72312	-0.87281	-0.072546	-0.2786	-1.4755	0.24871	-0.0044694	-0.41672
YIR006C	-0.53692	0.4838	-0.043765	0.41603	0.41502926	-0.14426	0.33654	-0.32664	0.62477	0.74463	0.81301	0.23981	-0.1852	0.50592	-0.34471	0.031428	0.37655	-0.1248	1.1149	0.21451	0.23205	0.77843	0.01887	-0.24322625	-0.14792	-0.42091	-1.2916	-0.89298	-0.60068	-0.28867668	-0.75808	-0.012686718	0.16557221	0.17496	0.0084961	0.68052	-0.23942	-0.1201	-0.39085126	-1.1414	0.032165	0.24437	0.81557	0.55408	-0.28052	1.0374	-0.28244615	-0.086508706	1.0785
YGR202C	-0.57763	0.13073	-0.46958	0.096709	-0.092105	0.45432	0.28983	-0.18721	0.76862	0.060966	0.2143	-0.65127	-0.50013	0.17143	-0.54	1.2289	-0.47349	-2.0865	-0.91119	0.34144	0.25784	2.0799	-0.36377	0.32966	-0.15306	-0.59059	-2.9591	-0.44956	-1.4932	-0.72647	0.49963	-0.30917	-0.0096149	0.47902	-0.25983	0.6486	0.63708	0.66085	-1.113	1.5274	0.033895	-0.679	1.1298	-5.2939	0.3803	1.6548	-0.24324	1.0287	0.77546
YCL043C	0.013535	0.40251	0.14813	-0.078737974	0.17078982	-0.56765	-0.83627	-0.10178	-0.45687	-0.27837	0.44491	-0.41704	-0.59613	-0.12477	-0.44356	0.18376	0.05248	0.57041	0.14056	-0.3059	0.14643	-0.015756	0.69904	-0.30303305	0.028552	0.84296	1.1351	-0.29	-0.87731	0.03431024	-0.23292	-1.2243372	-1.7715634	-0.90825	-0.40388	-0.93107	-0.84477	0.42301	0.03735787	0.10572	-0.2679	0.11794	0.015362	1.3535	0.43186	-0.41676	0.21304521	0.068836324	0.073612
YBL017C	-0.64367	0.18071	-0.27306	0.42026	0.065005	-0.93537	-1.9908	-0.74278	-0.43285	0.57318	-2.7979	-0.89544	-1.7864	-1.7983	0.81267	-0.32662	-1.3399	-0.92578	0.11966	-0.65392	0.61897	0.41486	0.12134	-0.54422	-1.258	-0.15577	-0.42138	-0.71265	0.80187	0.075063	-0.034424	1.0558	-0.33825	0.08982	-0.19417	-1.1624	0.14988	0.10742	0.16883	0.5403	-0.95692	0.90075	0.12697	-2.3589	-0.37274	0.56755	-0.030676	-0.21084	0.019767
YCR044C	0.4719	0.033044185	-1.7176	-3.0069	-0.26208	-4.1975	-2.8565	-2.2681	0.03078	-2.8578	-1.2499	-0.9038637	-1.143166	-2.3451	0.59602	0.07418098	0.083382	-1.6986	0.75799	-6.7537	-0.61962	-1.0834	-0.372	-0.31031	1.3244	-0.41604	0.069039	-1.2547	-0.29793	-0.22432	0.95151	-1.915	0.32853	-0.40822	-0.78214955	2.0383	-6.8908	2.2989	0.26682	1.248	0.58828	1.2276	0.79755	2.0489	-5.8369	-6.4584	-0.94089	-0.10656	-0.59161
YJL117W	0.004709	-0.87656	0.27189	0.054279	-0.48189	0.50283	2.341	1.0485	0.0066588	0.12133	1.004	0.47664	-0.13901	0.66184	0.74036	-1.8242	-1.2642	-4.9651	-0.62716	1.5637	0.59365	-0.75184	-2.1062	0.31986	0.81732	-0.27442	-1.5949	-0.70744	1.8762	0.56362	0.81379	0.71273	0.9651	1.181	0.31803	-1.6408	0.22203	2.4833	1.0253	0.66469	0.46785	1.0058	-0.26311	-8.2606	0.05135	-0.21873	-0.023428	0.80059	-1.6252
YBR106W	0.16875163	0.19411428	0.9718164	-0.11654707	0.21745084	-0.015579975	1.0138288	1.3474952	0.36003506	0.59517217	-1.2965308	-0.48289344	-0.60395724	-0.1132447	0.08201885	0.6344786	-0.6512706	2.0321398	-0.05060703	-0.43414468	-1.4876087	0.56913394	0.43460873	0.7454645	0.182865	-0.60838544	0.21704078	1.0344824	-0.020195263	0.11387	0.22727862	-0.7160351	-0.03181	-0.31666	-0.2185678	-0.4921985	0.53507495	0.72350603	0.66987	0.18866031	-0.3640414	0.16658843	0.316622	-3.4208508	0.8081722	-0.33355	0.38787	0.013793	-0.7654677
YJL198W	0.57996	-0.10236	1.0817	0.63334	0.53218	-0.40847	0.61925	1.3873	-0.76166	0.46377	1.7905	1.0956	0.52793	1.0773	0.036621	1.5309	0.53299	0.97745	-2.2122	-0.98099	0.96971	-2.5738	1.3632	0.46163	0.87161	0.10242	0.96494	-0.52470493	-0.48071	-0.22673	-1.2622	2.1373	0.13222	0.57707	0.49358	0.54585	-1.3875	0.88653	-0.2707	0.68396	-1.0258	0.37593	0.013115	0.36982	0.5195	0.14861	-0.1896	0.047422	0.7612
YNR013C	-0.66826	0.43058	0.30733	-0.19705	-0.43746	0.57568	-0.64668	0.54937	-0.16346	-0.69105	1.1268	0.54305	0.21227	0.96566	0.40305	-0.25156	-0.14614806	-0.96176	-0.065269	0.2006	-0.072046	0.61264	0.14429	0.68257	-0.5351777	0.20138	-0.29327	0.33239	0.62329	0.72207	-0.21288	3.111	0.85164	0.21788	-0.36767	-0.94672	-0.34619	0.33072	0.27577	-0.64837	-0.5461	-0.56541	-1.1003	0.46669	-0.0081533	0.80091	0.62258	0.40952	-1.3614
YGR086C	0.29171	-0.55359	-0.64464	0.081383	0.24196	-0.54311	1.7379	1.0042	0.61036	-0.4190658	0.41467	0.70829	1.0233	0.35263	-0.75163	0.77567	0.61431	0.044348	-0.16515	0.75282	-0.48123	0.62118	1.4893	-0.48910958	0.15035	-0.68237	0.48743	0.34346	-0.60396	-1.8113	0.8971	-0.6743897	-0.47479	-1.788	-0.2453	-0.327	0.73185	-1.8032	-0.88087	-0.45225	0.71942	-0.51391	-1.1865	0.4072536	0.072268	0.44478	-0.60067	-1.4665	-0.11264
YMR123W	0.98027	0.61512	-2.8537	0.58668	0.47934	-1.1425	-2.1954	0.28429	-0.036139	0.80745	-2.9475	-5.6138	-2.3045	-1.7346	0.97727	1.4099	1.5399	-9.7014	0.98159	-8.1759	-7.6854	-1.9479	2.6093	1.1989286	0.10737	1.0198	1.2138	0.15669	1.57	0.75888	0.14882	0.23939	-3.1055	0.33658	-0.60339	0.98013	-2.5866	-3.6749	0.78795	-0.21179	0.53156	2.4409	0.95622	-1.1832	0.32015	0.25346	0.41628	-0.7722	-5.4891
YGL008C	0.49193	-0.58244	-1.3104	-0.76776	-0.6607852	-0.36493	-0.66422	0.56573	-0.33288	-0.003556	0.31116	-1.1832	0.13816	-2.6888	0.60285	2.6582	0.13398	-4.1175	0.56524	0.94571	-0.9072	0.071117	2.9566	0.29790595	0.13316	-0.252	1.4327	-0.39937	-1.1365	0.64649755	-3.0428	-0.051548902	-0.29810777	-0.29525	0.31309	-0.45554	0.37858	0.11204	0.16154248	-1.2702	-0.438	-3.8482	-0.22918	0.41367	0.56554	0.39706	0.10188266	0.98812383	0.64241
YJR013W	0.24445	-0.16765	0.14996	-0.5905	0.22273676	-0.24377	-0.4213	-0.082734	0.09391	-0.12868	0.50635	0.004753	-0.78248	-5.8435	-0.11673	-0.15662	-0.82406	0.7892	0.0053632	-0.046378	0.51519	0.28286	-1.1749	-0.30096	0.027976	-0.27811	-0.013544	0.2419	-0.29261	-0.3057522	-0.48793	-0.28442922	0.57078046	-0.24603	-0.80766	-0.21102	0.025714	-0.48626	-0.11515145	0.26749	-0.0343	1.0161	-0.59365	-0.5101	0.32788	-0.31165	0.28144372	-0.27961463	0.36046
YGL167C	0.80161	-1.6463	1.5904	-0.98654	-0.5931	-4.3658	-4.725	-3.6899	-10.0	9.8907E-4	2.037	0.69445	0.69376	1.0496	0.90562	-0.25711	1.2286	-5.5841	-2.5735	-2.2548	0.66605	-5.3645	-1.9168	0.62913	1.0911	0.0081329	1.5802	1.3598	2.8728	-0.1782	1.7741	-0.36475	-3.4792	1.0532	0.84107	-0.02113	-6.013	-10.0	0.12479	0.55982	0.47548	1.7104	0.72988	0.44901	-0.96972	-2.3058	2.0227	0.68612	-2.8636
YDL095W	1.119	0.17397	-0.441	-0.59924	0.10057	-1.4492	-10.0	-1.0871	-4.981	-1.0955	-0.13225	-0.97279	-0.68417	-0.52231	-0.51458	-0.19238	-0.32327	-2.764	-2.4972	1.3505	0.42417	-0.7563154	-4.6189	0.8785	0.41342	0.054934	-0.035421	0.14091	0.34684	-0.55164	0.75798	-9.4099	-0.23878	-0.33637	0.23623	1.0337	-0.47075	-7.1236	-0.42301	0.26197	-0.042159	0.3559	1.148	-0.55285	1.1836	-0.35394	-0.47075	0.74826	-0.59672
YAL023C	0.6086	0.24897	0.69378	0.38005	1.253	-0.3503	-10.0	-1.1945	-1.6779	-4.1424	-0.61581	-0.59218	-1.2288	-1.5781	-0.26094	-0.61843	0.66405	0.24463	1.7124	-0.97347	-0.11525	-1.2049	-2.9782	0.11326	0.34985	1.648	1.1127	-0.90404	0.37221	0.57814	-1.1198	0.033361	1.0115	0.63498	1.0035	0.79546	-0.97568	-7.0694	-0.23535	0.067525	0.22952	1.1837	-1.156	0.38157	-0.27709	-1.6733	-0.28433	-0.0025045	-0.95274
YOR321W	-0.27278	0.50084	-0.074385	0.88265	-0.15597	0.51374	0.10019	0.045217	0.34686	-0.019848	-0.23938	-0.0023072	-0.66124	-0.0074664	-1.5428	0.15264	-0.7975	2.0154	-0.13137	0.89856	-0.47303	0.97349	0.68175	-0.71375	-0.60468	-0.79736	-0.16445	0.20109	0.037359	-0.19232	0.27933	-0.87852	0.56855	-0.9595	-0.08248	-1.1937	-0.35073	0.45939	0.51975	-0.64129	0.79277	1.3299	-0.42841	0.6859	0.86763	-0.20635	-0.23145	-1.3658	1.3619
YJR143C	-0.8343	2.1924	1.3348	0.14955	0.47345784	1.0567	0.15464	2.712	0.12499	-0.42654622	-0.044683	0.89174	1.1634	0.27132	0.11635	-0.51287	0.46784	0.82505	1.1951	-0.52909	0.45851	-1.5786	-1.9018	0.23088048	-1.2092	2.8183	-1.4372	-0.27165	2.3249	-1.1233	-0.45369	-2.6084013	-1.1864091	-0.13951	0.60133	-1.1464	-0.94051	-4.4109	-0.24692181	0.5501	-0.80582	0.27514	0.086443	0.31135377	-0.76606	0.39487	0.18608797	0.5723496	0.47351
YDL093W	-1.0756	0.0088146	1.1643	-1.2442	0.029801	-1.0178	-1.4015	-0.0092775	-0.96538	-0.23049	-0.41056	-0.10659	-0.65218	-0.89734	-0.52368	-0.77694	0.71467	-0.56661	-1.7723	-0.60201	-0.27176	0.024582814	-0.69016	0.44424	0.5264	0.65286	0.91279	-0.39029	0.81779	0.62396	0.18788	-10.0	0.66143	-0.049992	0.60726	0.49201	0.21731	-1.1354	-0.12471	-0.84426	-1.0189	0.16657	-0.88472	-1.3544	-1.021	0.052426	0.070743	0.37321	-0.20125
YGR199W	-0.25051	-0.0020196	1.9809	0.37771	-0.15702	-0.38163	0.82278	-0.3054	0.46011	0.0085687	1.2572	0.13578	0.85927	0.5141	0.45901	0.63065	0.21523	2.6436	0.041884	1.2478	0.75224	0.2067	0.74499	-0.089069	-0.13547	-0.44974	0.17218474	-0.23849	-1.8047	-1.7618	0.14326	2.7236	0.2372	-1.6404	0.36166	-0.71938	-0.11438	-0.624	0.079272	1.0106	-0.70725	-1.9158	1.3316	0.85247	0.65395	-0.043985	-0.69171	0.90333	0.73252
YJL079C	-0.28677	0.28581	-0.59713	-0.6063	0.068569	0.41186	0.35641	0.47207	-0.070526	0.47314	-0.051454	2.1591	1.5348	0.7101	0.48918	0.27787	-0.55677	0.49505	-0.30597	0.67624	0.83815	0.87849	-0.079462	-0.078289	0.095874	-2.3419	0.49046	-0.43089	-0.55762	-1.1642	0.77838	-0.90992	0.0035215	0.80668	0.37957	-0.62241	0.84884	1.7926	0.90615	-2.6832	-0.0063621	-1.8354	0.38874	-0.75055	-0.29237	-0.67733	0.34493	-0.93452	1.83
YJL078C	0.0321	0.14996	0.10667	-0.57744	-0.2978	0.23774	1.0452	0.47685	0.7559	0.60725	1.2498	1.3349	0.88203	-0.078065	0.28381	-0.9541	-0.87694	-1.3879	-0.57492	1.6774	1.8328	0.43672	-0.12637	-0.40885	0.1437	-0.82332	-0.0021669	0.75229	0.81388	-0.17255	-0.75088	1.7382	1.7301	2.1217	-0.27617	-1.1667	0.75333	1.1801	0.083027	-0.99106	0.69241	-0.59198	0.54121	0.71699	-0.70259	0.34568	0.30825	-0.30798	1.1775
YGR170W	0.36463	0.83496	1.0334	1.86	-0.61976	-0.011487	0.55597	0.32539	0.55921	-1.2804	-0.55613	-0.68006	-0.37221	-0.83189	-0.39996	0.86269	-0.66082	1.047	-0.17236	0.58716	0.10757	1.1122	1.4661	-0.94543	0.46683	-2.2298	0.042145833	1.1542	-0.71905	-0.89089	-0.34798	0.89579	0.96761	0.35678	2.5941	0.54351	1.7966	-0.2442	-0.047593	-0.28828	0.10091	0.059326	-0.13547	0.23895818	-0.86089	0.69506	-0.91517	-0.046654	-0.163
YDR032C	0.26902	0.023685	-0.68035	0.11991	1.4397	-0.14267	0.32262	0.72013	0.60801	-0.21984704	-0.11746	0.98494	0.49588	0.272	0.22792	-0.13888	-0.30218	0.68766	0.27851	0.14123	-0.25973	0.97423	0.32234	0.38769537	0.34437	-0.63648	-0.52226	-0.037165	-0.67945	-0.41236	0.24029	-0.17470753	-1.0115	-1.5264	0.59432	-0.037928	0.20658	0.58447	-1.0206	-0.70717	-0.0059779	-1.39	-0.30538	-0.101251274	-0.14248	-0.80698	-0.71174	-1.1723	0.21444
YMR022W	-0.50427	0.31051	0.45243	0.089143	0.0035507	1.9995	2.0316	1.6149	0.11335	0.61202	0.74275	1.1075	0.59089	2.1956	0.27478	-0.11218	0.08454	0.61207	0.33446	0.36948	1.7282	-1.2893	2.0936	0.20235	0.75039	0.15761	0.24319	0.49421	0.0023651	-1.0626	0.17636	-1.2858	-2.7598	-1.6526	0.70864	1.3166	-0.044808	1.1436	-1.0729	1.111	-0.23201	0.35585	-0.59974	-0.98257	0.7875	-0.097972	0.023165	0.86908	0.84995
YPL246C	0.52195	1.0324	0.43148	-0.48019	-0.65787	0.6874106	1.1328	0.97279	0.044374	0.12052	-2.6999	0.19474	0.48999	-0.022051	-0.2568	-0.05249	0.35479	-0.937	-0.21661	0.49356	0.74043	0.087604	0.86814	-0.52183	-0.80919	1.5858	-0.94918	-0.47631	0.32581	-1.489	-0.19729	-0.073778	1.8934	-2.1213	-0.27995	-0.1719	0.52392	-0.53783	-0.56579	1.5371	0.030968	0.56654	1.2966	0.64527	0.16642	-0.20848	-0.47689	-0.33617	-0.29153
YMR274C	0.62372	-0.46804	-0.14387	0.13869	0.0163	1.3902	1.1933	1.4496	0.52325	-0.096653	0.80996	0.16377	0.80634	0.4947	0.45771	0.448	-1.111	1.4744	0.35112	-1.267	-1.1637	-1.1201	1.0952	0.11325	-0.70286	-0.17703	-0.36907	0.459	0.36657	-0.2996	0.39172	-1.0725	0.52082	0.078496	0.11937	-0.61066	-0.83578	0.28396	-0.03121	0.42921	-0.51095	-0.19774	0.015837	-2.7358	-0.97713	1.1997	0.11948	0.48907	-10.0
YCL001W	0.63007426	1.822	-0.32774	-0.54107785	1.0542	-0.83481	-0.62942	0.36238	-0.76487	-0.18326	-2.4694	-1.3503	-2.2999	-0.95443	0.054185	0.51934	0.65144	-6.3051	0.98385	-3.2512	-2.3985	0.64695	0.75203	0.36573	1.3023	0.9104	0.81014	0.021181	0.21914	-0.52246	0.79353	1.1569	-4.7666	0.65964	-1.6311	0.045463	0.38751	-2.3018	-0.71648	1.6942	-0.016248	0.86423	-0.13154	-2.8173	0.53486	-2.978	0.34911	0.83766	-2.3339
YFR051C	1.0293	0.74288213	1.3441	1.1511	0.26003984	-1.0881	-1.9888	1.7024	0.16704	-0.18687	-2.3958	-0.71301	0.3159	1.0805	0.56844	-0.19032	-1.0245	-2.2033305	2.025	0.9949	-0.47896	-1.2714	-0.0099756	0.27605358	1.4516	-0.95709	1.0731	-0.71171	0.71474	0.63768923	2.0367	-0.87832886	0.711936	0.86107	-3.8479	0.31642	0.30187085	1.5985	0.26196516	1.3142	0.74437	0.55245	-0.18827	-0.62253	0.85211	1.5572	-0.16908698	-0.14642571	0.071531
YDR137W	3.4148	-0.055976	5.8636	-0.086283	0.11884	3.9289	1.376	0.17748	0.6099	-1.5901	-10.0	-10.0	-8.6069	-9.0084	0.55808	-2.1784	-1.2477	-4.2813	1.8743	-10.0	-10.0	-9.7027	-6.436	-0.21017	0.4769	0.33511	1.2416	0.56388	-0.37491	1.4859	0.7507	-0.36846	-0.34132	-0.20251	-4.7608	1.1888	-0.79186	-9.0948	-5.4778	1.8257	1.2824	-0.022722	1.0596	-4.886	1.3935	-2.7651	-4.9786	0.32895	-6.9171
YBL082C	-0.013566	0.7041659	0.17171	-0.71701	0.11327	-0.99534	0.28188	-0.61715	-0.46345	0.85884	-0.92401	-1.2275026	-0.062012125	-0.23838	-0.31352	-0.95465	0.26109	1.0653	0.6748	-0.51205	-0.24232	-0.64676	0.6492	0.07842	0.6512	0.5862	0.41364	0.38048	-0.61388	-0.85608	-0.34529	-1.8375	0.081984	-2.1496	-0.33054885	0.80305	-0.32467	-1.439	0.10774	0.14036	0.313	0.4519	0.1677	-0.15361	0.047225	-1.0822	-0.24575	-0.53719	-0.040032
YLR039C	2.9746	-4.3676	6.557	0.7653	0.42571	4.1587	1.1947	0.65293	1.1828	-0.65263	-9.6144	-10.0	-6.0562	-9.6176	0.26653	-1.6174	-2.2326	-8.0101	2.295	-9.4333	-10.0	-10.0	-4.8508	0.65585	0.6456	0.98712	-0.23699	2.281	1.6499	0.62925	-0.61227	-1.2106	-1.7951	-0.26705	-3.82	1.2379	-0.91792	-3.7172	-4.1889	1.4865	1.869	0.25198	3.5724	-1.655	1.4098	-3.353	-2.0672	0.68668	-4.8282
YER083C	0.87898	1.0993	0.52829	0.48604	-0.10258291	-0.39839	-8.6732	-6.7584	-6.9635	1.0412	0.36182	1.5121	2.3434	-0.52587	0.70628	0.5692	2.8628	4.005	3.5142	-10.0	-10.0	5.6461	-10.0	0.6163172	1.904	0.13194	-0.56706	0.81529	0.16214	0.18733877	-1.3107	1.579973	0.57614	-0.28802	-8.195	1.2999	3.6181	-7.4875	-0.6208629	-6.0953	-1.6946	-3.1545	0.69714	-3.6622	-1.1374	-0.3982	-0.7030095	-0.22772211	-2.1564
YMR200W	0.97272	0.29941	-0.84896	0.63498	0.7832376	-1.228	-2.1062	-1.896	-0.019431	-4.7418	-0.42906	-0.79787	0.66801	0.10176	0.077368	0.062822	-0.40186	1.3334	-0.51144	-0.48157	-1.8604	0.75748	-2.7694	0.28355148	-0.22102	0.25202	0.36039	0.87706	4.6896E-4	0.6645284	-0.14062	-1.0805784	-6.6068945	-2.087	0.018902	0.71984	-0.066138	-5.5974	0.42965576	0.2526	0.16696	0.090719	0.95417	1.0165	0.91713	0.96835	0.86209124	1.029264	-0.51544
YBR229C	0.73767	-0.49331	-1.4671	1.0827	0.43517	-0.73076	-1.0917	-0.24773	-0.54235	-1.6875	0.18704	0.40035	-2.015	-1.7561	0.24185	0.14634	-0.28959	-0.86649	1.074	-2.3522	0.06685	-0.41402	-0.48481	-0.092691	0.0013032	0.59272	0.0058668	0.46434	1.6229	-0.14862	1.0435	-0.27819	-10.0	0.76599	-0.84088	0.054131	-0.2645	-4.5424	0.69388	-0.11843	-0.36458	1.4601	0.045024	0.25778	-0.82041	-4.5773	0.044803	0.031179	0.53398
YOR049C	-0.2037	-0.24396	-0.5346	-1.0828	0.29903	0.03309	-3.3084	-0.987344	0.23891	0.79725	-1.2444	0.015945	-0.29607	0.56821	-0.3688	-0.65958	-0.35603	0.25313	-0.25865	0.1661	1.1723	0.95219	-0.40716	0.24309	-0.36627	0.61286	-0.24896	0.42158	-0.868014	0.015963	0.32304	-2.1572	-0.71982	-1.3218	0.4453	0.37039	-0.91104	0.36671	-0.62821	0.39669	0.49531	-0.036658	0.859	2.0389	0.53957	0.55963	0.1073	1.0596	0.82
YDR233C	-0.55695	-0.20216	1.3053	0.10897	0.44851	1.0677	0.32375	0.18824	0.33464	0.57402	2.2267	0.007061	-0.15585	1.0263	-0.26204	-0.47954	0.17347	0.71311	0.22186	0.23692	0.30232	-0.10725	0.574	-0.0376	-0.18895	0.95385	-1.8583	-0.95777	-1.6643	0.0223	0.50882	-0.64341	0.24085	-1.0644	0.32616	0.42782	-0.87984	0.068833	-0.38933	0.76341	-0.15198	-3.8285	0.42796	0.62153	0.88627	0.87063	-0.43572	0.3748	0.71897
YDL204W	-0.24501	-0.46861	0.82454	-1.3158	1.4801	0.30998	0.55273	-0.98903	-0.34215	0.79828	1.8815	0.70052	0.47683	1.2316	-0.049924	-0.56382	-0.89933	0.080723114	-0.90985	0.15646	-0.1366	0.19763	-0.12203	-0.060638	-0.70474	-0.39715	0.39032	0.19889	-1.0617	-0.50329	-0.33562	0.40355	2.1154	-0.7055	0.48773	1.1751	1.0669	-0.23025	-0.73202	1.7035	-0.53996	-0.44536	-0.17913	1.3288	0.65866	-0.073494	0.1721	0.15678	1.2107
YOR216C	0.52284	0.38532162	-0.12088	0.35414	-0.070731	-0.51507	-0.41522	0.2205	0.033041	-0.16896	-1.8271	-1.7258836	-2.0419781	-1.7941	-0.73513	-0.59277	0.11368	-0.13481	-0.091962	-0.12409	-1.7682	-10.0	-0.86836	-0.49637	0.67124	-0.80976	0.33524	-1.0215	0.44701	1.7151	0.45217	0.6628671	-3.0448	0.19899	-1.6392523	-0.28117	0.23792	-0.62116	-0.20141	0.59966	0.54941	-0.19413	-0.40583	-2.4992	-3.4789	-2.1257	-0.36187	0.31099	-10.0
YKL212W	0.91953	0.56435955	-0.33973	-0.050379	-0.56059	-1.5875	-3.2942	-1.9703	-1.0111	-3.1218	-0.7411	-0.9951479	-0.9816717	-1.8975	-0.28055	0.95383	1.056	-7.568	-0.23456	-5.6958	-7.1207	-1.1395	-0.6149	0.92543	0.84701	0.28601	0.29137	0.044473	0.83371	0.39492	0.2591	2.9012	-1.6174	0.81364	-1.2111772	0.08487	-0.91004	-0.008192	0.62227	0.68821	0.37364	0.21431	0.58329	-0.81414	-1.4427	0.26989	0.10588	0.18865	-2.6099
YPL274W	0.16882	0.50134	0.3438	-1.0425	0.031626	-0.78174	2.433	0.66177	0.36909	1.1699	-1.1903	-0.44997	-0.45735	2.0303	-0.537	0.24652	-0.96081	-0.28379	-0.50152	0.34332	2.3636	0.22153	-1.0029	-0.040202	0.28791	1.973	-1.3446	-0.026617	0.06054	-0.3241	0.70612	-10.0	0.09229	0.37045	0.13346	-0.046279	0.62311	0.29275	-1.0205	1.1513	-0.49394	-0.090268	-0.55742	1.1957	1.4989	0.27714	-0.4754	-0.65045	1.847
YER087C-B	0.62421	-0.27006	0.24431	-1.122	0.37522	-0.057481	0.067438	-0.37079	-0.2133	0.04244713	1.1599	0.46163	0.4141	0.41385	-0.73006	-0.017281	0.32704	-0.021256	-0.17552	-0.074195	0.26566	0.027349	0.84518	-0.09172403	-0.020473	-0.37946	-0.49032	-0.60644	0.12008	-0.13357	-0.55565	-0.13228758	0.17305	-1.9085	0.21794	0.39693	-0.2937	-0.44956	-0.26162	-1.1785	-1.3016	0.21211	-0.14776	-0.17398185	0.36901	-0.22625	0.040929	-0.93701	1.3201
YER019C-A	0.28006	0.51169	0.86876	1.1473	0.10468	0.56371	0.77265	-0.62452	0.71189	-1.3837	-0.62004	-0.027413	0.032194	0.59778	0.70595	0.2516	-0.59249	-1.9771	-1.951	1.6956	-1.0437	-6.5604	0.016221	0.51686	0.86022	-0.8894	0.0081369	-1.7287	-0.71936	1.1602	0.80209	-0.58821	-0.57155	1.7205	0.38043	-2.0702	0.20234	0.80001	0.48383	0.646	-0.69878	-0.11861	0.24019	-9.4167	0.63693	1.1076	-0.47103	-0.042018	0.49251
YMR214W	-0.16597	-0.43961	-0.22282	0.75332	-0.3293	-3.0885	-1.187	-1.2966	-1.2359	-0.36976	-0.40314	-0.28333	-0.19694	1.6205	0.14495	1.3335	-0.49919	1.4631	-0.18187	2.5157	1.6718	-0.073621	0.26951	-0.31807	-0.40729	0.059539	1.7041	0.22438	-0.36791	0.088284	0.83113	4.4392	-10.0	-1.357	-1.5993	0.78553	-0.13864	-1.2754	-0.59506	1.1618	0.5879	0.56995	0.045605	4.7269	0.68393	-3.7164	0.10553	0.12251	0.39505
YER120W	-0.01066	-0.22953	-1.0991	-0.97288	-1.1937	-0.89896	-2.0235	-2.2571	-0.83373	-0.12764	-2.1939	-1.9131	-3.2741	-1.8001	0.7569	-0.063224	0.33492	-3.5627	0.82946	-1.8574	-0.97252	3.1505	-0.73919	0.16892	0.39204	0.11206	0.18653	-0.77141	0.77421	0.49274	0.011676	0.33418	0.34721	-0.42732	-1.1376	0.56335	0.30976	-1.3159	0.54331	-1.5053	0.17906	0.54395	-0.58932	-5.2934	-0.18517	-0.44964	0.15791	-0.70249	0.27601
YGL126W	0.88967	0.50906	-1.0945	0.52244	-0.27262	0.078377	1.0848	0.17678	-0.57313	-0.16755	2.5478	1.3042	1.6145	1.07	-0.10575	-0.67464	-0.12191	-0.043047	-0.50816	2.5136	1.6467	0.97928	0.70466	-0.19033	0.66868	-0.81216	-0.69113	-0.05871	0.14338	-0.97689	1.8693	-0.28642	0.13961	-0.62131	-0.17051	-0.92766	2.0592	1.0812	0.36928	-1.7174	0.30915	-1.4723	0.098472	-4.1798	0.045971	0.094346	-0.32356	0.042421	0.71607
YMR272C	-2.3016	-8.1197	1.7616	1.8944	-0.36071	1.7396	-0.56614	-0.17	0.88083	0.70929	2.0385	0.72001	0.033475	0.88508	0.32802	1.6887	3.9537	-1.2069	2.2595	-1.6338	-0.034874	-1.9232	2.9418	-0.0089931	-1.1455	-1.1043	-0.89297	-1.5484	-0.82095	0.22623	1.4705	3.8297	0.76411	0.80537	-4.7282	0.427	5.5144	3.9923	0.92092	1.3949	-1.9169	-1.3573	1.1524	1.5802	0.18928	1.3852	-1.3879	0.47835	-10.0
YBL011W	0.2479	-0.64623	-0.78959	-0.43733	-0.4854	-0.38535	-0.90052	-0.84736	-0.46001	1.2552	0.56286	-0.14593	0.2487	-0.38502	-0.31	0.38839	-0.17218	0.45747	-0.2608	0.74177	0.34977	0.15465	0.072979	-0.49918	0.18327	0.11029	-0.25809	-1.0685	0.50032	-0.31438	-1.5252	-2.9218	-0.62795	-0.451	0.14429	0.16953	0.14735	0.45712	0.37804	0.010696	0.12049	-0.53321	0.34991	3.1231	0.029792	0.57023	0.41423	0.01483	0.64509
YIR022W	0.74027	-0.088546775	-0.28094	0.37959	-0.024476843	1.1814	0.010411	0.27676	0.09934	0.89019	0.06873	0.60293	0.27885	0.061858	0.026048	0.22495	0.083786	0.3545171	0.52425	-1.3302	-0.94181	-0.1604	1.8681	-0.15399162	-0.038991	0.31032	0.18086	-0.83572	0.29807	0.15279764	0.22484	-0.64840364	-0.112104125	-1.1598	0.24776	-0.53841	-0.353405	0.14396	0.02612449	-0.94903	-0.30561	-0.17271	-0.3345	1.4805	-0.5906	0.51061	-0.18132806	0.25733855	-0.39604
YPL085W	0.06137	0.009512095	0.039446	0.0045218	0.5850293	0.19095	0.8632	-0.17675	-1.0378	0.060478	-0.74918	-0.15277	-0.059155	-0.10277	-0.46419	-0.14385	0.22377	0.0029213973	-0.41121	0.67007	-1.3619	0.45655	0.80271	-0.057909302	0.15344	0.27325	-0.081416	-0.071577	0.34438	-0.51033646	-0.24552	-0.14470762	0.7267225	0.27434	0.47042	0.31247	-0.5727708	-0.27218	-0.30333465	-1.1805	-0.070421	-0.38742	0.061005	0.94383	-0.31687	0.43336	0.3076629	-0.12916718	0.42327
YBR080C	-0.54097	-0.29531285	0.54392	-0.44584	-0.37897342	1.2714	-1.4117	-1.2309	-2.1996	-1.0002	1.1462	-0.89909	-0.83481	0.83497	-1.136	1.5151	-0.96274	-0.051792905	0.079102	0.23642	0.83553	1.062	1.4056	0.67678934	0.85923	-0.26862	0.34404	-0.76726	-0.51247	-1.2744621	-1.9379	0.0050458238	-0.2612761	1.3886	-0.50199	-0.90036	-0.74013174	-0.61519	-0.45283186	-0.20635	-0.10913	1.8348	0.85985	-0.4156	0.55244	-0.81846	0.021277973	0.134431	-0.9567
YLR268W	0.63164	0.2303478	-0.76867	-1.379	0.010275	0.41241	-0.69438	0.25771	0.058837	-0.50747	1.1713	0.46162805	0.3449219	0.082731	-0.42188	0.63665	1.1063	-0.39373	1.0494	2.48	3.578	-10.0	-4.9078	-0.09089	0.042677	-0.04341	-0.82778	0.14171	0.53258	1.2541	0.79126	-0.033156	-2.802	0.76558	-1.0513071	1.348	1.6305	-1.1364	0.45078	-0.3227	-1.0732	-1.1463	-0.51879	-0.36432	-0.92923	0.14463	-2.0814	1.2078	-6.1645
YIL109C	0.79743	-0.14309451	0.81245	-0.30562	-0.36664236	-1.1772	-0.25174	-0.22713	-0.12305	0.10284	0.68157	-0.64779	-0.4299	-0.7914	-0.51227	0.0088541	-0.27026	-0.23083839	-0.34528	-3.6908	-3.4671	0.58689	0.0052246	0.7340448	-0.83205	-0.37006	0.11634	-0.18497	-1.1966	-0.3047461	-0.18252707	-0.18128993	-1.1658782	-0.56075	-1.3299	-0.29725	-0.02461991	0.32289	-1.075779	-0.3426	-1.5042	0.50666	0.98363	-1.7307	0.013089	-1.1114	0.044453815	0.375052	-6.6578
YGL137W	0.9921	0.66912	2.2805	1.6008	0.2159427	1.2483	-0.015991	0.25632	-0.53342	-0.55658	-2.8086	-2.48	-2.6146	-3.4533	-0.56174	1.246	-1.2029	0.49571	3.6964	-1.4957	-10.0	-4.3711	-5.1344	0.7142331	-0.70773	0.58442	1.0066	1.5056	-0.43588	-0.07770376	0.83534	-2.8668115	-4.5926037	0.6895	-3.3673	-0.025021	-1.3828	-7.4026	-0.01217827	-0.2375	2.1834	0.69121	1.8201	-3.0597	0.435	-1.8263	0.39826113	0.33635002	-8.6289
YIL076W	1.6418	0.23465	-0.78229	1.2011	0.21722084	2.6733	0.81709	0.55293	0.23003	0.13871	1.2362	0.23789	-0.054969	0.68857	0.09505	-0.29215	0.013132	-6.3508	2.6345	0.71274	-1.6667	-5.3237	-7.1379	-0.26122412	1.4079	-2.3366	0.68675	-1.2493	0.041056	-0.019985	-0.72288	-1.128876	-0.9387814	2.1586	-9.242	0.5044	4.5457	-3.8058	0.2535065	-3.3331	0.32066	0.83815	2.3255	-7.203	-0.46732	-0.26032	-0.49643174	0.21858722	-5.1456
YLR440C	-0.77644	-0.22707	-0.37656	-0.24049	-0.22539084	0.57125	-0.12732	-0.13583	1.1311	0.92055	-0.033891	0.9047	1.4647	0.12855	0.29509	-0.7971	0.67739	-1.7925	-0.55531	0.31279	1.6162	0.20926	-0.65513	-0.11720678	-0.29694	1.1617	-1.5038	0.031894	-0.71873	-0.48787436	-0.90163	0.13798873	0.7658169	-0.73427	0.55385	0.41973	-0.10938	-0.15308	-0.2326093	-0.49142	-0.74562	-0.25387	-1.3508	0.62067	-0.2497	0.54653	-0.5245345	-0.17410089	0.96759
YPL094C	0.089553	-0.36302	-0.12178	0.81488	0.012758998	-0.012845	0.61509	0.69308	1.773	-1.7838	-1.712	0.7867	0.24142	-0.27117	1.142	-0.22359	-0.66239	-0.79198	0.15241	-0.98114	-2.2266	-0.10865	1.7952	0.011877833	0.11212	0.36404	-0.51253	-0.342	0.71589	-0.14548223	0.30932	-0.15094303	-1.8541008	-0.62317	0.97716	-0.42964	0.28751	1.8897	-0.14172424	0.66837	0.093878	0.59066	-0.14444	-2.0462	-0.47588	-1.787	-0.35899118	0.10164555	0.38774
YOR254C	-1.163	0.92899	1.2586	0.8365	0.12305519	-0.79146	0.54644	-0.7735	0.95562	-2.4007	-0.64253	0.16888	-0.35151	0.7733	1.3723	0.29148	-0.22351	-0.52987	-0.13612	0.17109	-0.36238	-0.048118	0.18563	0.4609903	0.66743	0.53794	-0.63743	-0.23709	-0.27248	0.049135193	1.8452	0.27205727	-3.0178876	0.52738	1.1424	-0.76979	0.84112	2.4793	0.43501452	1.7312	-0.31595	0.79723	-0.19513	-1.9368	0.28422	-1.5546	-0.10324534	0.56233996	-0.82663
YML105C	-0.71844	-0.60031754	0.31715	0.80593	-0.44726324	1.1549	0.15145	1.0848	0.20577	-0.011301	-0.047223	0.81034	0.098788	0.60179	0.81895	-0.71947	0.85133	-0.26902205	0.7114	-0.35736	0.50506	0.86816	1.3554	0.18143958	-0.63356	-0.23879	-0.80083	-1.133	-0.064543	-0.6095935	-1.2394	0.83526725	0.34008628	-0.33136	1.0558	-3.5069	-0.39115974	0.64672	-0.36907107	-0.71222	0.19304	0.61977	-0.33956	0.26779	-0.017779	1.1197	-0.567432	-0.15956473	0.24944
YBR171W	2.5479	0.87467	-0.085586	0.14602	-1.5395	-3.911	-2.4992	-2.6951	-3.2483	-3.862	0.93139	-1.0636	-0.10982	-2.08	-0.19835	0.48119	1.0482	-1.6642	-0.58742	-1.7499251	-0.6868	-3.3731	-2.3219	0.38988	0.91749	-0.45349	0.52728	0.036229	-0.095191	1.175	-0.28092	-0.18468	-2.3142	-0.1337	-0.67869	0.84458	2.4669	0.75217	0.56183	0.62459	-0.073878	1.2042	1.169	-7.6203	-5.6967	-4.6839	0.69333	0.53623	-1.8638
YDR170C	0.39828	0.17925	-0.023129	0.087462	0.4069107	-0.20573	0.046997	-0.11123	0.15278	0.82896	0.1152	-0.43327	0.36495	0.27226	-0.70888	0.2212	-0.043868	-0.26311	0.32133	0.63913	-0.11808	0.064184	0.10886	-0.18398483	0.43764	-0.17473	-0.031168	-0.27051	-0.037545	-0.14929472	0.1738	-0.65831554	0.15065335	0.059249	0.37239	0.2872	-1.0569	0.17355	-0.36511478	-0.86551	-0.55308	-0.53356	0.028023	-0.32049	-0.66631	0.056519	-0.48650122	-0.11013906	0.54951
YLR292C	0.78376	1.3553	0.23211	1.1198	0.48014	1.155	1.0261	1.5676	0.096036	1.3875	-0.35419	-0.069895	2.4721	0.0044711	0.95786	-0.38922	0.44633	-1.3264	0.21496	0.05413	-0.19607	0.078602	-0.18666	-0.29927	0.12238	1.3875	0.98668	0.7726	1.0615	0.081994	-0.73626	-0.88689	1.898	-0.56398	-0.22195	0.016777	-0.22651	0.48798	-0.26639	0.2511	-0.56758	-0.15549	-0.57744	-0.42633	0.068159	0.15871	-0.42208	0.29703	-0.53849
YCR067C	-0.25879	-0.70777	0.23583	-0.21712	-0.40352	-0.63043	0.82452	-0.29713	-0.18996	-0.22611	0.41568	-0.36192	-1.1039	-0.97575	-0.14338	-0.41064534	-0.14121	0.39997	-0.22349	-0.37284	0.086787	-0.24927	0.49358	0.56038	0.075921	0.052128	-0.2278	0.81904	-0.47879	-0.6176	-1.0268	-0.060586	-0.83453	0.50017	-0.076499	0.72179	-0.44627	-0.20414	-0.54726	-0.99339	-0.98303	0.64808	0.69454	-0.82774	-0.64703	-0.51567	0.11226	-0.58412	-0.14232
YML013W	0.70042	0.42046	0.72001	0.61828	-0.069431	0.71653	2.9749	2.5165	-0.45352	1.4458	-3.0316	-1.3982	-1.1202	-0.45688	-0.53298	0.33769	-3.0551	4.0217	0.33054	-0.59003	-1.0988	3.6981	2.0636	0.54083705	-1.8453	-1.9495	0.54042	0.72531	-0.49179	0.25821	0.29221	-0.2957537	-0.57788	-0.23912	-0.44714	-1.0109	1.2596	1.2319	0.039667	0.19489	-0.6028	-0.3608	0.2563	-5.4235	0.54022	0.41277	-0.12677	-0.12054	-1.3675
YOR165W	-0.78975	0.3057	-0.099574	1.1867	0.067538	0.53871	0.69237	-1.0788	1.2515	-0.67471	0.81341	0.35088	0.60376	0.53025	-0.062774	-0.2307	-0.029422	1.1173	-0.47196	-0.31657	-0.13249	0.13592	0.68701	-0.11023	-0.55265	0.14596	1.2317	0.88124	-1.1216	-0.16761	0.35667	-0.15617	0.59991	1.3629	-0.28258	-1.2007	0.97044	0.66047	0.35413	0.16183	0.37884	0.52613	-1.2594	0.2636	0.91027	0.4013	-0.33615	-0.27628	0.085797
YNL049C	-1.2703	-0.17895	0.25799	0.89938	-0.062646	0.25859	0.040686	0.61632	-0.68009	-0.22554	0.22822	0.49825	0.51134	0.60032	0.16075	0.11546	-1.4198	0.48856	0.49017	0.14328	0.53815	-0.35667	-0.042039	-0.40303	-1.3646	-0.36395	0.19727	-0.71384	-0.20506	-0.85647	-0.18259	0.68223	0.87969	-0.97624	-0.38027	0.32126	1.1439	0.50364	0.41036	-0.57367	-0.44734	-0.28912	-0.14651	-0.66857	-0.10454	0.68114	-0.070303	0.012119	-0.94237447
YBL102W	0.26883	0.25037	-0.36353	-1.3824	0.66778	1.088	0.71779	0.44943	-0.35476	0.80635	-1.1347	-0.70308	-0.73997	-1.2453	-1.2637	0.3364	0.32009	0.020664	1.5749	0.36139	0.63226	-1.1039	0.95801	0.35212	0.21011	0.37399	-0.9486	-1.5383	0.014485	0.3668	-0.99948	0.88371	0.92097	-0.81656	-0.13478	0.89295	-0.50498	0.96319	-0.051596	-0.45888	-1.1143	-0.56363	-0.20409	0.4808	0.41658	0.69988	0.054718	-0.070666	-10.0
YJR134C	-0.7459	-0.72028	0.16469	-0.39001	-1.0215	0.46327	-0.43073	-0.025161	-1.4219	-0.14361	-0.48608	-0.1227	-0.26904	0.62619	0.85749	-1.0904	-0.6346	-0.30631	-0.29819	0.46168	2.0339	0.80275	-1.0732	0.18404	-0.34057	-0.78855	0.61832	0.88236	0.74779	-0.011931	-0.15439	0.22182	0.82774	-3.2482E-4	0.098587	-1.1123	0.97232	0.6942	1.1786	-0.087995	0.56849	1.0378	-0.75578	2.5101	0.59514	-0.88633	0.67583	0.29604	0.34334
YDL212W	-1.227	2.5056	1.6263	-5.6314	-0.70111	2.9629	1.6139	3.2332	1.9551	-0.028416	0.62301	0.83783	0.20108	2.5142	0.33157	-1.1846	0.3068	0.062563695	-1.0756	1.3439	1.4616	0.40917	3.1758	-0.18456507	0.35262	-1.1363	-0.89403	-0.45234	-0.094482	-0.202454	1.0506	-1.0188049	0.25234511	-0.42627856	2.4625	-0.19052	-0.032759	0.93308	-0.3762175	-1.5648	0.52931	-0.64994	1.389	-3.2579	-1.0596	-0.033291	-0.1480253	-0.4797139	-0.73639
YOL110W	0.95246	0.62842	0.74256	-0.096887	-0.46447	-0.47297	-1.1919	0.51141	-0.29216	0.23681	-1.0617	-0.44335	0.50234	-1.0469	-0.74718	-2.0588	0.31658	-2.2554	0.80303	-1.0003	0.088763	-0.33932	0.86297	-0.0030895	0.10094	0.64977	-1.1361	0.41303	0.60335	-0.034515	0.033843	-0.21144	-1.14	-0.34212	0.33403	-0.64924484	-0.39584	-0.95262	1.3539	-0.013252	-0.0076855	-0.20276	-0.037585	0.49901	-0.037604	-1.4217	0.4785	-0.12113	0.15814
YOL031C	-0.36133	0.18685	-1.2369	1.248	0.18443	-0.34483	-0.99815	-0.50809	-0.13454	-1.095	-0.10029	0.9374	0.36772	-0.40965	1.2384	-0.19517	0.22408	-1.6037	-1.1443	-1.2585	-1.0122	0.5103	-1.3715	1.0005	0.57127	-0.16917	0.99623	-1.2676	-0.45607	0.6	0.62971	-0.71061	-0.53706	-0.45989	0.014178	-1.1182	0.15928	0.29791	0.16117	1.1162	-1.6997	-1.4762	-0.63392	-0.59353	-0.85859	0.90432	0.5958	0.33773	0.098067
YDL052C	0.25621	-0.3609	0.74681	0.81387	-1.1247	0.048259	0.75265	1.1406	-0.59548	1.2679	1.9418	0.84933	0.55956	0.53349	0.24942	0.3574	1.438	-0.50065	-1.254	-0.61236	0.27929	-2.0838	0.68335	-0.51823	-0.38078	0.23465	0.068899	-0.59068	0.52768	-0.05067	-0.90943	1.0456	0.40634	-0.13932	0.367	0.97166	-1.4692	-0.58728	-0.12346	1.2619	0.057727	-0.46044	-1.1948	5.2959	0.35463	0.70712	-0.063712	0.31703	0.88282
YOR307C	-0.067092	-0.10313	-0.38991	1.247	-1.0706	0.42141	0.30749	0.68598	-0.41224	0.83106	0.76598	0.35955	-0.32632	0.65365	-0.86882	0.64199	-1.4221	-2.5021	0.34504	0.84244	1.2454	0.20923	0.98701	0.80102	-0.66878	-0.40592	1.1397	0.16206	0.42109	0.36145	-0.30303	-0.73839	0.51591	1.1973	-0.7997	0.03256	0.56897	0.96729	0.8666	0.038891	-0.29996	-1.075	0.33036	-3.393	-0.21466	-0.29004	-0.17633	-0.44632	0.83004
YJL192C	-0.50921	-0.099699	0.77673	-0.13095	0.12335	1.1911	1.4981	1.3517	0.064555	0.28037	1.3549	-0.19845	0.39149	0.94977	-0.52393	-0.17545	0.21299	0.50802	-1.4546	1.1328	0.90097	-1.1697	1.0827	0.164	-0.38385	0.67421	0.16657	-1.047407	0.59861	0.3577	-1.4543	2.9887	-0.078835	0.63873	-1.2162	-1.011	-0.51663	-0.41506	0.14969	-0.88241	-0.37814	0.87792	0.1904	-2.5701	0.4352	0.43882	-0.17541	-0.28271	0.98425
YJR010C-A	-0.094035	0.075895	-0.1336	-0.22092	0.85965	-0.48054	0.17378	0.093891	-0.62344	0.43393	0.38601	0.19077	-0.12728	-8.064	0.59586	0.014085	-0.64721	-1.8418	0.011946	-0.17971	1.4538	0.7281	-0.88528	-0.35114	1.4268	-0.8709	0.85374	-0.36627	-0.379	-0.37835	0.5665	-1.0885	-1.2234	-0.74425	0.20871	0.20539	1.1639	0.11899	-0.51814	0.1313	-0.17527	-0.84755	0.32658	0.028993	-0.14553	0.801	0.19171	0.097514	0.2644
YML055W	0.49043	0.063939	-0.33437	0.92481	0.078206	-1.0777	-0.35702	0.29245	-0.77661	-0.94476	-0.54279	-0.71126	-0.57626	-1.0626	-0.051286	-0.098529	0.32647	0.62712	-0.12873	-0.43376	-0.069072	-1.8108	0.51378	0.33816	0.69894	-0.22358	0.34066	-0.70647	1.6591	0.20011	-0.10705	0.84182	-2.3507	1.2217	-1.2297	-1.2597	-0.13787	-1.705	0.90673	0.066342	0.27206	0.86912	-0.81938	-1.193	0.61041	-2.2572	0.3787	-0.36846	-0.48276
YEL031W	1.1006	-0.39691	-1.7265	-1.9011	0.67668	-2.3238	-3.8541	-1.6023	-0.70177	-2.0088	-0.20735	-1.2101	-1.3464	-2.1598	2.1929	0.26756	1.6704	1.9265	1.8242	-1.4793	-1.3875	-10.0	-3.4975	0.36512	-0.17296	0.51962	3.0889	0.28969	0.019893	2.4359	1.4477	-0.76458	-4.0791	1.0602	-7.7563	0.94617	1.1475	-1.971	1.5361	-0.046264	0.35045	2.1002	1.5702	-2.3239	-2.6438	-4.2924	0.32758	1.1684	-10.0
YHR136C	-1.8525	-0.27226	0.43519	0.62641	-0.15198	0.13482	-0.5089	-0.28878	0.6851	0.11275	-1.0679	-0.22661	0.38781	0.24675	1.5116	0.78179	-0.033192	0.41669	0.54548	-0.95409	-1.1998	0.91452	-0.035826	-0.0080757	-1.2328	-2.1507	1.9504	0.43214	-0.9389	-0.45127	0.065802	-0.4469	-1.8257	-0.21818	0.64569	0.84442	-1.2386	0.84705	0.5035	2.1069	0.95447	1.1928	0.69531	-0.55935	0.42470825	0.38895	0.075186	0.016952	-0.18167
YKL020C	-0.21783	0.38686	1.9486	0.075992	0.14004	0.24498	0.90666	0.15817	-0.038813	-0.32665	1.1077	0.88449	0.074165	1.1599	0.73328	1.3119	-0.13514	1.5697	-1.6006	0.32678	-0.84285	0.58493	0.45579	0.41644	0.58331	-0.16332	-0.0075952	-0.61942	-0.78428	0.13232	-0.45945	-1.0216	0.25263	0.39677	0.45154	0.10227	0.48502	0.87629	-0.40586	1.6285	-1.5257	0.1067	0.55049	-7.4873	0.18771	0.6226	0.37211	0.79487	-0.26502
YPL210C	0.24737	-0.14390598	-0.31618	0.34328	0.61436164	0.02016425	-0.57396	0.12977	0.17324	0.50459	0.5146038	0.60899	0.33596	0.12657	-0.17231	-0.10099	0.40228	0.24168545	-0.56682	-0.16942	0.044555	-7.2296	-0.30247	-0.6416962	-0.18223	-0.17371	0.17106	0.48056	0.51928	-0.59849787	-0.10779	-1.0202936	-0.43159404	0.17727	-0.71561	0.31317	-0.2808258	-0.28978	-0.42640156	-0.52329	0.069523	0.60474	0.85804	-4.8567	1.2087	-1.2024	-0.23361604	-0.5475758	0.89428
YBR283C	-0.78464	-0.063777	1.3743	-0.87413	0.087118	0.10965	-0.066612	0.40212	-0.67846	0.17328	-1.0094	-2.0083	-0.96227276	-0.044581	0.95989	-0.32424	0.79247	1.8295	2.058	0.96775	1.8081	-10.0	0.49959	0.39518	-0.7328	0.62735	0.30965	0.63931	0.80206	-0.17432	-0.37812	-0.61193	1.3373	0.12307	1.6486	0.33832	-0.29578248	0.72044	0.68413	0.60605	-0.026614	0.090115	-0.96065	-2.2173	-0.36762	-1.2016	0.38337	-0.3504	0.12399
YIL030C	0.58422	-0.9181	-0.267234	-0.30745	-0.16203	-0.37315	-0.31891	0.45089	0.58286	0.22408	0.54394	-0.46633	0.49028	-1.2672	-1.0654	-1.6422	-0.62779	-1.9324	-0.2774	-0.95015	-0.23878	0.41067	0.69653	-0.59868	-0.75877	-0.65345	0.6924	1.5706	0.65017	0.37586	-0.66012	2.6745	0.753	0.55171	0.38017	-0.43264	0.23174	-0.08011	0.30067	-0.34846166	0.64367	-1.214	0.12547	-5.2059	0.27367	-0.0025486	-0.20894	-1.0356	1.0377
YMR183C	-1.3135	0.77375	0.12823	0.82021	0.69263	1.7764	2.2941	2.0923	1.6105	1.8303	1.4387	0.99795	0.75602	0.84169	0.27038	-0.34517	0.36002	1.2214	-0.20808	0.53869	-0.39338	-0.33562	0.12206	-0.46087	-0.50831	0.035315	-0.1034	0.35689	0.27174	-0.057394	-0.83887	-0.68374	1.0656	-1.2113	-0.23918	-0.25853	1.6541	1.3557	-0.47588	-0.36542	-0.50054	-1.2603	0.44527	-0.40664	0.62552	1.5251	0.17376	-0.16447	0.93285
YLR250W	0.32492	-0.15105	0.15923	-0.31271	-0.17688	0.90321	0.37495	0.71662	0.65886	-0.10884	-0.36185	-0.059916	-0.10599	0.9275	-0.57567	-0.29517	-0.39238	2.1858	-0.021372	0.042019	0.71896	2.0127	0.6852215	-0.011484	0.23818	1.1422	-0.49647	0.56222	0.2414	-0.10943	-0.04379	0.21991	2.2351	-0.40674	-0.099715	-0.84533	-0.026592	-0.22241	-0.62124	0.79625	-2.3699	-0.046142	-0.27825	0.40402	0.424	-0.21288	0.10114	-0.75671	0.85709
YDR410C	-0.48419	-0.087804	0.35324	-1.0459	-0.35939676	-0.34402	0.16698	0.038338	-0.1122	0.20215	1.2194	0.27276	0.044694	0.91086	-0.29779	0.0012118	0.27794	0.52845	-0.32027	0.27066	0.067126	-0.1776	0.86881	-0.34238005	0.023297	0.28173	0.18141	-0.36337	-0.76313	0.29933	-0.51044	-0.4503018	1.0873553	-0.90256	2.136	-0.81769	0.38533	0.71302	-0.4199894	-0.54562	-0.84975	-0.6845	-0.69134	-0.40655	-0.362	0.22533	-0.022792894	0.18286808	0.69702
YJR117W	0.28603	-1.2664	0.26449	0.7631	0.11174	-1.6124	-1.4795	-1.1841	0.1062	-0.32505	1.2056	-0.0023141	1.0875	0.31456	0.55484	-0.14028	0.64242	2.5593	-1.0307	0.47474	-1.5977	-1.126	0.89264	0.62897	0.34325	0.028244	0.60637	-0.98209	-0.2634	0.64332	0.72165	-4.429	-5.3726	3.4538	-2.9914	-0.50476	1.4971	-3.7736	0.72336	-1.3902	0.80447	-1.0474	-0.28146	-8.5132	-1.0778	-3.7537	0.95944	0.92036	1.7307
YMR054W	0.22248	-0.19844	-1.1126	-0.91222	-0.27459	0.60621	0.25934	-0.1115	-0.54638	0.34084	-3.6978	-2.9748	-2.8913	-2.4306	-0.23313	0.40551	-0.066093	1.8257	0.25306	-2.3287	-0.041033	0.03374	0.017416	-0.1744	1.4146	-0.69145	0.30382	-0.014159	-0.33143	-0.1329	0.013759	0.47509	0.20318	-0.28814	0.52804	-0.0091726	-0.29623	-0.38986	-0.47738	0.049514	1.1069	0.4117	0.84241	0.39081	0.4888	-0.69514	0.23079	0.013491	0.49954
YDR297W	-1.0271	-1.0883	1.9629	-0.093106	-0.63945	-0.96504	-0.98849	-3.348	0.15717	-0.3927	2.0381	0.79659	0.2294	0.37635	1.2982	0.63277	-0.19723	0.57064	-0.90032	-0.76618	-1.0636	-1.5552	0.71251	1.1952	-1.1089	-0.72573	1.656	0.66796	-2.3875	-1.4014	0.31239	-1.9267	0.93676	-1.8161	0.083962	0.35287	-1.7935	0.75191	0.18336	1.464	-2.3491	-0.26757547	0.28979	-0.22123	0.8207	0.992	-0.055285	0.73248	-2.9495
YLR372W	-0.6175431	-0.052708052	-0.21768641	-0.56126815	0.2776	0.31604636	0.59819496	0.39727765	-0.39375734	0.26383474	-0.05504963	-0.3531487	-0.09534042	0.13414524	-0.5166429	0.40248147	0.055522352	0.38916102	-0.2349764	-0.8394648	-0.34772873	-0.033920232	0.39919084	0.029542953	-0.54614	-0.25227037	-0.5979636	-0.5919156	-0.923924	-0.82083	0.16749531	1.0385059	-1.984	-0.71849	-0.14688024	-0.2556506	0.16047972	0.49061534	0.078578	0.28418818	-0.90685123	-0.9573888	0.2763401	1.5178471	0.49220976	0.27849	-0.87313	0.28178	0.35310847
YHR181W	0.056233	0.97879124	-0.12273	0.70266	0.68953	-0.012898	0.45783	0.56769	0.61188	1.1314	-0.03309	0.7005037	0.65891415	1.6278	-0.018479	-0.35068	-0.2301	-1.4924	1.1578	-1.3938	1.2447	0.60224	-0.44828	0.044307	-0.74241	1.5785	-0.30883	0.83308	0.58046	-0.40283	-1.9793	-5.9212	-1.1588	-0.16935	0.028694121	-0.55791	1.081	0.6812	0.096917	-0.022927	0.26152	0.79325	-0.75998	0.074434	-3.2559	-1.1456	-0.15026	-1.4084	0.89372
YDR320C	1.9312	-4.1284	-4.778	0.76472	-1.1405	-1.4038	-1.4143	-2.7686	1.0031	-0.88956	-5.8988	-10.0	-10.0	-5.2401	1.7266	0.59646	-1.4985	-6.6181	-0.50857	-10.0	-9.7283	-2.7272	-0.8603	0.17047	0.18423	0.55777	0.037281	-0.5073	-0.5045	1.0617	-0.63412	-0.2251	-0.95285	-0.50834	0.13668	0.9157	0.38255	-2.9556	0.46955	-0.077021	1.2501	-0.23875	2.4255	-0.83069	0.8834	-1.8775	0.3488	1.5125	-4.1972
YAR042W	0.40141	0.7936	-2.5639	0.46231	0.4208	0.48994	-0.38264	-0.50668	0.5477	-1.0417	-1.0994	0.28123	1.2808	-0.58655	1.192	1.2691	0.28533	-2.1878	-0.22626	-0.50049	-0.95868	0.77518	-1.8365	0.16478	0.2965	-1.4341	-1.0414	-1.6666	-0.84264	-0.21481	0.4841	-0.19768	0.15836	0.038531	-1.0664	-0.10758	0.0073618	-0.23979	0.07094	0.34262	-0.811	-0.071279	0.72421	-0.20996	0.46852	0.68198	-0.76736	-0.79837	-1.3979
YMR149W	-0.25035	0.032964107	-0.39708	0.22773	0.24420254	1.1093	0.98237	0.084302	0.24864	0.4318	0.64194	0.10068	-0.079655	0.40272	0.15626	0.0058907	-0.10796	0.10722974	0.25962	1.1427	0.06883	0.36634	0.96582	-0.64146787	-5.6887E-4	0.057184	-0.85351	0.20591	-0.42167	0.29030338	0.039686	0.28695768	0.18074557	0.24709	0.79909	-0.87011	0.034418967	0.78425	-0.09516136	-1.5412	0.22248	-0.16976	-0.36238	0.66757	0.53124	0.25987	-0.12718265	0.11232264	0.059459
YJL004C	0.72256	0.83542	-1.0616	-0.23609	0.69683	-2.6014	-2.2778	-1.0622	-1.0566	0.61585	-7.1452	-7.1828	-7.1584	-8.076566	0.47083	1.0274	0.853	-10.0	1.2258	-1.8954	-1.406	-5.0448	-1.8306	0.74964	1.4636	0.25488	1.3074	-0.8172	-0.041709	0.44045	0.85578	-1.7803	-1.355	0.44045	0.13342	1.9449	-0.21404	-2.3174	-0.48029	1.3133	-0.078943	-0.33024	1.1402	-2.1483	0.08759	-0.47126	-2.1219	0.11443	-10.0
YKL140W	-1.0421	0.81116	-0.94487	-0.15781	0.12376	0.73784	0.73394	0.82794	-0.11175	0.76119	0.35868	1.308	1.7327	1.1942	0.1804	2.052	0.68758	-1.8507	-0.80984	-0.25615	0.12917	-1.0869	-0.88835	0.02265	0.70168	0.33229	0.27864	0.12727	-0.21773	-1.3563	0.50967	3.4939	0.56062	0.33131	-0.25403	0.68411	-0.25804	0.79332	-0.26797	0.88202	-0.31181	-1.6437	0.35993	4.3117	0.169	0.86051	-0.375	0.48956	1.0111
YMR313C	-0.24449	-0.057381	1.1942	-0.3152	0.11283	-0.12184	0.95008	0.26868	0.18415	0.80917	0.56056	-1.0935	0.46045	-0.34454	-0.18544	-0.21337	0.30215	1.7544	-0.74381	0.44302	-0.46048	0.63224	-0.084993	1.5974	0.51554	0.094657	-0.016049	0.85658	-0.18874	-0.69904	-0.097389	-0.16273	-1.153	-0.095889	0.88023	0.26191	-0.10542	-0.066914	-0.78578	-0.084395	0.21149	-0.36454	-0.88615	1.6044	0.25187	-0.88886	-0.48678	-0.66845	-0.19174
YBR067C	-0.19667	0.12613	-0.0098272	0.2985	-2.4632	0.74012	-0.35603	0.13917	0.45166	0.15857	1.1364	-0.68381	-0.23612	0.54755	-1.8559	0.18003	0.76131	1.4941	0.38077	-0.39315	1.7458	0.17171	0.83231	-0.14144	-0.11176	0.56465	-1.9517	-0.778	-0.828	0.27949	0.67228	-1.0685	-0.79233	-0.9555	0.94995	0.82765	0.85297	-1.3166	0.20875	-1.2634	-0.37471	-0.77139	0.46084	1.6784	0.030217	0.49274	0.085708	-0.47301	1.9579
YOL018C	2.133	-0.47224	-0.2201	0.89752	0.22983	-0.72397	-3.0998929	-1.4628	-0.36934	-2.0439	-3.8412	-5.5218	-4.0638	-4.7547	2.2299	2.2891	0.92078	-7.44	-0.2724	-10.0	-10.0	-5.9467	-6.5194	0.13738	1.8497	0.033242	2.307	-0.56699	0.64482	0.91205	1.4131	2.4474	0.10765	0.68441	0.023494	-0.41384	0.41195	-2.8706	-0.563	2.6594	-0.33561	-0.5628	1.267	1.0051	-0.045474	-0.40986	-0.15353	-0.0059298	-10.0
YJR066W	0.44961	0.16639	-0.2878	-0.061719	-0.50429	-0.12796	0.73378	-0.23899	0.62155	0.55416	-0.24755	-0.38934	0.11929	-0.21773	-0.74491	-0.043736	0.92741	-1.751	0.18234	-0.24097	0.28801	-0.76095	-2.2209	-0.071948	0.89377	0.74763	-0.27669	0.48772	0.65177	-0.57274	1.2371	-0.16296	-9.2074E-4	0.48429	-0.018304	0.63716	0.021204	1.2293	-0.44922	-0.19969	-0.3648	-1.0141	0.26804	1.8924	0.48713	0.2512	0.49344	0.58266	0.87572
YLL028W	-0.21	-0.49051	0.38133	-0.40074	-0.060109	-0.38675	0.4699	0.71661	0.70287	-0.17071	1.1616	-0.73521	0.11117	0.63338	-1.3985347	0.0079545	-0.018722	0.64951	0.17925	0.55988	0.76221	0.69527	0.93573	0.17234	-0.63491	-0.50185	0.37839	-0.77484	-1.4587	-0.19958	-0.26615	-1.2733	-0.82947	0.48942	0.30226	-0.62786	-0.44847	2.3431	-0.54725	0.37961	0.14947	0.27103	0.78356	0.56743	-0.29286	1.1188	0.10033	0.71966	-0.055732
YBR254C	1.2101	0.95285	-1.2723	0.96126	0.26824045	1.4637	0.96963	1.1172	1.1003	0.76564	-8.34	-2.4644	-7.3316	-6.5813	0.2407	0.38915	-0.19507	-0.91462	0.1514	-7.1349	-3.5245	-0.54018	0.44061	0.6431528	-0.22746	-0.35912	-0.71406	1.3009	1.149	-0.047690377	0.86212	-3.542094	-0.1825636	0.1785	0.035825	0.24694	-0.91076	-0.3213	-0.6292527	1.3283	2.0844	-1.1432	0.23266	-0.75156	0.5636	0.61477	-0.4159644	0.47401696	-7.3885
YDR246W	-0.3163	0.81301	0.16182	-0.80473	-0.114852816	0.28511	0.58958	-0.64092	0.71474	-2.4436	0.98443	0.13213	-1.5153	-0.049564	0.12175	-0.12899	0.73153	0.014079	-0.28196	0.15138	-0.66945	-0.74121	-0.13484	-0.06516511	-0.044554	-0.010401	-0.038689	1.3051	0.95481	0.59801394	0.70389	-0.5966435	0.20610283	0.090904	0.36723	-0.34616	-3.2821E-4	-0.17087	0.22355112	-0.3849	0.49832	-2.2667	0.4449	0.61287	0.17988	0.21661	-0.07350622	0.29342094	0.30245
YOR115C	0.18709	1.0871	0.1014	1.2768	0.02989	1.518	0.67648	-2.1337	0.24573	-1.5535	-1.5284	-0.30977	-0.49095	-0.35065	0.10276	-0.65422	-0.73593	-0.9303	1.8759	-3.0114	-1.3555	1.0742	-1.0753	0.075994	-0.021606	-0.90715	0.27042	0.18771	-2.2406	0.52832	-0.67236	-0.46959	0.28124	1.4789	-0.28536	-1.5572	1.6034	0.79598	0.57707	-0.188	-0.056911	0.079302	0.020802	-0.4743	-1.1854	-0.11428	-0.29905	-0.63835	0.068527
YBR058C-A	-0.98082	0.5379	0.8233	-0.37939	-0.40157357	0.77523	0.31986	1.2742	0.2112	-0.031613644	1.2416	-0.0019471	-0.36104	0.55668	0.070727	0.44279	0.38564	0.84885	1.2583	0.16172	0.23818	-1.3306	-0.40081	-0.62965065	0.7276	-0.02092	-4.8827	1.0973	0.86074	-0.0021923	0.017013	-0.945677	-0.26079708	-0.41335	-0.63352	0.56935	0.23339	1.7856	-0.05471864	-1.3969	-0.20797	-0.30297	-1.1582	-0.1752765	-9.0436	1.6337	-0.8727455	-0.8028915	-0.34975
YDR100W	0.3188	-0.17378	0.35416	0.86243	-0.25781	-0.22579	0.90431	-0.9155	-0.947	0.42038	-1.2314	-0.66055	-0.49746	-0.14577	-0.58628	0.13197	-0.07763	-1.5316	-0.43926	-0.82333	0.061604	-1.1229	0.38207	-0.19224	-0.61996	-0.19305	0.67801	-0.19606	0.584	0.38796	-1.2368	0.72752	-0.21436	-1.0752	-0.43705	0.22745	-0.48523	0.032768	-0.077025	0.97582	-0.85986	-0.2139	-0.14424	0.61162	-0.018314	0.59016	0.21946	-0.086068	-0.12388
YDR084C	0.47461	-0.35434	0.25228	-0.59504	-0.73801	-0.046062	0.91333	-0.76119	-0.90399	0.37145	0.65898	0.59681	0.24698	0.82542	-0.26275	-1.3137	-0.046219	-0.10708	0.81032	1.2911	1.0934	0.43772	0.79744	0.36918	-0.19696	0.11703	-0.32221	0.32338	-1.2233	-0.27473	-0.46082	0.0218	0.4764	0.6912	0.37639	0.075207	0.027277	0.51843	-0.29603	-0.46892	0.19175	0.10667	-0.45752	0.49222	-0.53347	0.7636	0.37792	0.60952	0.91128
YKR088C	0.13168	-0.12109	2.3789	0.80518	0.058123	0.21149	-0.54317	0.44378	0.25321	-0.14701	-2.2839	0.259	0.057809	0.41313	-0.29764	0.51437	1.1146	-0.21566	0.0084566	-0.888	-0.21627	-0.66971	-0.038949	-0.0039278	0.47476	0.45093	0.21805	0.094792	0.50861	0.71705	0.40148	2.0875	0.17688	0.19236	-0.27091	-0.41758	0.53645	-0.033991	-0.35477	0.66981	0.089796	0.37939	-0.73141	0.76005	0.014963	0.71864	-0.22929	0.44414	-0.55189
YER100W	0.29292	-0.29168	1.1264	0.8824	1.5308	-0.043642	1.2803	0.61979	-0.3198	0.9662836	2.6028	0.80696	1.3209	1.2509	0.81374	0.70808	-0.79549	-0.11747	-1.2814	0.51651	0.76744	-0.11961	1.2102	0.073206484	0.87392	-0.26468	0.1351	1.0244	-1.8639	-1.8133	-0.049677	0.9753702	0.096152	-0.70431	0.61317	-0.23314	-0.30262	0.25702	-0.18319865	0.50368	-0.18725	0.48235	-0.63705	0.7545102	0.19735	-1.0146	-0.53027	-0.55846	0.83436
YDL091C	-0.98995	0.69589	-0.5893	-0.81132	-0.35068	-0.098921	0.094217	0.47192	-0.21082	0.081387	-1.2584	-0.35637	0.11763	-0.23771	0.10116	-0.91691	0.3364	-0.69221	-1.7463	0.51825	-0.28998	-0.06166772	1.253	0.38997	0.43653	0.0035003	-0.051243	-0.26684	0.21039	-0.058638	0.1034	-0.95936	1.1027	-0.8267	0.56769	1.3425	0.38425	0.068695	0.21207	0.17431	-0.24017	0.34884	-0.19718	-1.6952	0.36323	0.76265	0.65218	0.34068	-0.45568
YBR273C	-0.50668	-0.35945	1.0042	-0.70473	0.03619	-0.0023615	1.0316	0.69554	-0.061179	0.87075	2.4297	0.65817	1.7084032	0.78411	-0.37685	-0.85131	0.30855	0.28684	-0.23364	0.69416	-0.11377	-0.42443	0.60884	0.43601	0.47123	-0.28118	-0.16586	-1.0408	-0.28229	0.12666	0.73566	3.2102	-0.49805	-0.042839	0.6472	-1.3032	-0.05869409	0.88613	-0.59462	-0.16552	0.52592	-0.11916	-0.054788	-0.58538	0.20963	1.065	0.51614	0.36804	0.15522
YEL005C	0.31414	-0.40014258	0.19374	1.03	0.26081	0.63418	0.047504	-1.2732	0.26059	-1.3173	-0.040397	0.23782453	0.18525174	0.2297	-0.29202	-0.060162	-0.22092	0.24219	-0.56087	0.59311	0.016334	1.3288	0.96862	-0.71562	-0.71366	-0.73831	-0.49942	-0.19436	-0.9768	0.84924	0.46876	-0.032354	0.23285	0.089893	0.49005318	-0.63125	-1.2268	-0.25347	1.0207	-0.65091	-0.58394	0.093329	0.13527	-0.47303	0.45282	0.67469	-0.15075	0.09474	-0.019926
YEL013W	0.7372	-0.3931564	0.38452	1.1808	-2.187	-1.0869	-0.020728	-0.20914	0.19391	0.27319	1.1558	0.17765404	-0.11440713	0.089511	0.56861	0.91679	0.79663	-0.19398	-0.16269	-1.0496	-0.14473	0.23248	-1.294	0.60847	-0.58743	0.11881	-1.7132	1.2401	0.024386	0.3022	-0.57916	0.1826	0.44947	0.16447	0.16748792	0.45774	0.10066	0.1322	0.53156	-2.351	-0.32258	0.26728	0.473	-0.58143	-0.91864	0.70546	-0.19559	0.22357	-0.80129
YKL119C	0.34885	-0.41260138	-0.84015	-0.56793	0.78994	-0.052551	0.10948	-0.67334	0.7892	0.80085	0.99152	0.88351643	0.75534797	1.0217	-0.97198	0.059154	1.1714	-5.991	1.2346	-1.6949	-0.68549	-0.29195	-0.30411	0.55736	0.41524	0.12595	-0.45342	-0.82867	-0.0079669	1.2472	0.52273	0.14641	0.30349	0.70559335	0.36020666	0.9008	0.57939	0.24948	-0.89445	0.44295	0.70629	-0.30065	0.17626	-0.12168	0.035731	0.20975	-0.48114	-0.16248	-2.1873
YOR089C	0.15175	-0.38455072	-2.8943	-0.1648	-0.20029	0.90954	1.1197	0.5656679	1.1141	-0.50498	0.40256	-0.4220015	-0.5983367	0.51995	0.80613	-0.73156	-0.65393	1.1295	0.50645	0.73016	-0.23269	0.58691	-1.4272	-0.0559	0.19724	-0.0030012	-0.22199	-0.99213	0.3868449	0.23911	0.28658	0.58543	0.48786	0.75774	-0.9720321	-0.42562	0.01371	-0.6778	-0.58416	-0.3195	-0.81572	-0.016764	-0.38299	1.9917	-1.8987	0.27816	-0.43184	0.17345	-9.3547
YPR173C	0.13078424	0.18485661	0.015303674	-0.4862175	-0.61751	-0.98476475	-0.09665787	0.3084044	-0.06594919	-0.18793716	-0.34747854	-0.088290624	-0.032099124	-0.13681656	0.7019507	0.5639521	-0.01741669	-1.0396719	-0.5658246	-0.573769	-0.63085717	-0.5543693	0.021456381	0.29479375	0.18020062	-0.3449697	-0.90725005	0.10309449	-0.5959164	-0.087978	-0.11715153	-0.3598616	-0.37224	0.36077	0.16983819	0.34001032	-1.028303	0.3256115	0.21295	0.003510605	-1.1117101	0.06291345	0.16877732	1.113821	0.04639583	0.20127	0.73516	0.48192	-0.26843414
YDR484W	1.6406	-0.30685252	0.93324	-1.0598	-0.71082	-1.0143	-1.3951	-0.45749	-1.205	-4.1988	-6.9379	-4.365978	-4.0164804	-6.4555	0.98121	0.20947	0.94581	0.737	0.93764	-2.4862	-2.3542	-1.0467	0.051332	1.122	0.025419	-0.11695	-0.25551	-0.97456	1.1153	0.71299	2.9882E-4	-1.3321	-1.5553	0.11746	-1.633208	0.38669	0.25136	-3.0571	0.41375	-0.16145	0.13901	0.5669	0.83414	-0.034577	-0.40718	-2.5898	-2.1526	0.32621	-7.2327
YGL225W	1.1578	0.17759	0.030041	1.1273	-0.124385536	-0.24826	0.70561	-0.3253	-0.043202	-2.3324	-0.27716	-0.01055	0.35254	0.016457	0.47964	-0.11859	-0.030325	1.0304	-0.13295	-0.22666	-0.075067	-0.84584	-4.9613	-0.07899757	-0.56035	0.38535	-0.10037	0.2887	-0.53521	-0.0033522747	0.86875	0.50144327	-2.3617444	0.68073	-0.3519	-0.096855	0.42455	0.33449	0.22877294	0.048855	-0.97186	0.0056659	0.21108	1.2874	-4.0098	-4.4666	0.25280198	-0.35563737	-6.2402
YJL012C	0.52274	-0.47523	-0.054093	-0.79113	0.1577711	-0.038035	0.79614	-0.96083	0.0065106	-0.15348238	0.61813	-0.75887	-0.64366	-0.27809992	-0.30759	0.75306	0.3201	0.74453	0.72193	0.23712	0.15262	-0.70966	0.13373	-0.059373543	0.20623	-0.037701	0.35699	-0.71927	-0.14689	0.22615	0.42891	0.8153494	0.38995704	0.21876	-0.13578	-0.35195	-0.15071	0.33165	-0.002279278	-0.54185	0.21607	1.2707	0.11272	-0.19779171	0.12191	0.13679	0.22158341	-0.0015401476	0.56262
YEL002C	-1.5583	1.7736	-0.81171	1.1657	0.67599815	-8.0386	-10.0	-10.0	-10.0	-1.5132	-2.2093	-2.0147	-2.8785	-2.8201	0.63073	-0.34642	0.76342	0.60085	-0.019566	-6.0462	-10.0	-1.2796	-1.3382	0.6122656	1.5118	1.4428	-0.30201	-1.1329	0.2275	0.6277437	0.58338	-4.812508	-7.808021	-0.11023	-1.2925	-0.68423	-1.4441	-2.9087	0.26265848	2.4347	1.5556	0.88344	-0.2354	1.5024	-4.7327	-4.6948	-1.1467154	0.9991289	-6.3244
YBR052C	-0.80503	-0.005633543	0.10719	0.27291	-1.4561	0.55547	0.14015	0.057575	-0.45296	-0.015808	0.81641	0.5707834	0.58840895	0.79777	-0.11063	-0.050488	-0.48188	0.85608	0.039728	0.55545	0.20693	1.3031	0.17378	0.27679	-0.3764	-0.70813	0.46964	0.35956	0.20355	-0.3885	-1.2627	-0.2893	0.95817	0.35202	0.37478027	-0.71625	0.54927	-0.20259	0.37482	-0.69562	-0.049157	0.57342	-0.64285	-1.4281	-1.1294	0.63906	0.30916	-0.0026189	1.5192
YBR096W	0.54443	0.077567	0.5409	0.088948	0.92109954	-0.040005	-0.41603	0.15359	-0.71109	0.3821832	0.22275	-0.94608	-0.62782	-1.3256	0.021378	-1.0794	0.77188	0.77739	0.88501	-1.6409	-0.092642	-0.50378	0.60537	0.13545702	-0.23313	0.59664	0.45957	-0.55291	-0.23392	-0.15708	-1.2544	-0.3513203	0.40663	-1.4056	1.387	-0.60501	-0.74145	-1.842	-0.5118	-0.15656	-0.97302	-0.015358	-0.99533	0.873379	0.11609	-0.18962	-0.64272	-1.0315	-0.58668
YBR159W	0.42274	0.23018363	0.62311	-3.6973	-1.2104	0.26769	0.088868	0.29917	0.25982	1.4093	0.86182	0.2921677	0.3809653	0.71437	-0.10904	-0.79399	0.87109	1.907	0.050494	0.09989364	0.61114	-0.91079	-0.77884	-0.16339	0.23566	0.91783	0.51073	1.9091	-0.058485	-0.76991	0.032986	-2.6243	-0.37748	2.4075	-0.14013997	0.10279	0.89444	0.16925	0.20412	0.67014	0.91496	0.39379	-1.2899	0.24564	0.25859	-0.0071475	0.42696	-0.16133	0.78153
YBR255W	1.3296	-0.57516	-1.4139	-1.0833	-0.20419	0.38235	1.2168	-0.064339	0.17801	-0.68837	2.3426	1.5455	-1.4659	1.9914	-1.061	0.53777	0.18307	-0.55396	0.29635	0.8618	1.2664	2.8084	0.020313	-0.08647673	0.85369	-1.9742	0.30063	1.2805	-1.5738	-0.96282	0.6389	-1.4199965	-0.11521	0.25233	-1.8781	1.2518	-2.664	0.46422	0.12094	-2.9533	0.071119	-0.80549	0.51059	0.061101	0.016905	-0.77617	-0.073831	-0.17156	0.063776
YCL045C	-0.5929	-0.27881	0.32634	-0.25693172	0.79847	0.023656	-1.0423	0.0060973	-1.1218	0.12483	-0.065005	-0.13222	0.6448	-0.18549	-0.73667	0.91193	0.32679	0.17619	0.20498	1.4569	-0.0065492	-0.52135	0.50697	0.41921	0.10011	-0.0084633	0.010279	-1.0034	0.55879	-0.22588	0.22693	2.0242	1.5534	1.2365	-0.80517	-0.50607	0.78967	-0.7012	0.54026	-0.2871	0.075538	1.4683	0.64596	0.28078	-0.20769	0.46781	0.10493	0.04803	0.72298
YCL056C	-0.198	0.37458	-1.243	-0.23890597	0.50116	0.25951	-0.1139	0.5449	0.58864	0.14953	0.68111	0.10508	0.40074	1.8852	0.27519	1.1519	-0.97592	-0.051157	-0.24792	1.0576	0.26035	1.1684	-1.771	-0.24673	-0.90461	0.6222	0.19159	0.50707	0.19194	0.016232	-0.55669	0.71751	0.6632	-0.23486	0.24506	-0.26085	0.23357	1.8177	0.79072	-0.27548	0.36846	-0.16699	0.1845	-0.7617	0.47181	0.80039	0.4705	-0.057814	0.37223
YCR043C	-0.04323	0.051505998	-0.17807	-0.69858	0.31973	-0.22385	0.60557	-0.23491	-1.2203	0.49329	0.34019	0.7990928	0.39877254	1.1476	-0.37786	-0.036429487	0.20679	1.287	0.4776	0.29435	0.75243	0.45622	-0.25592	-0.67749	-0.13981	0.17118	0.24903	-0.11928	-1.523	-0.48965	0.51941	0.15198	0.04148	0.40562	0.23189391	0.95417	-0.10752	-0.12248	-0.5944	0.85873	0.024486	0.057853	0.12673	0.70378	0.75187	-1.0635	-1.0383	-0.38985	0.42441
YCR061W	-0.79942	0.41504	1.0342	1.0902	0.092023	0.54946	0.69494	0.73256	-0.52889	-0.1867	-0.44701	-0.092818	0.19282	0.1703	-0.5641	-0.57141423	0.54238	0.52064	0.70006	-0.82468	-0.94146	-0.70734	1.562	-0.56379	0.80674	-0.62849	-0.36601	-0.92055	0.96776	-0.71658	-1.2733	1.0791	-1.0561	-0.82295	-0.35505	-0.45858	0.31968	0.45858	0.23648	0.0020435	-0.56098	0.61857	-1.039	0.8619	0.021731	0.39014	-0.012482	-0.65798	-0.37843
YPL087W	-1.1496	0.2385	0.47226	-0.11646	0.45084	0.21261	0.34045	-0.0829	0.1818	0.31699	-0.24298	0.65743	0.91576	0.47753	-0.11967	-0.15521	1.0009	-0.60629	-1.3501	0.36635	-2.8534	0.3074	-0.16888	0.2991	0.041082	-0.35042	-0.57979	-0.18545	0.67655	-0.20018	0.20334	1.4718	1.1552	-1.1149	0.34731	-0.44549	0.44683	0.42122	0.062594	0.15311	0.0082936	-0.90275	-0.26767	0.2269	-0.18804	0.90815	0.34838	0.68496	-0.10299
YDL099W	0.019312	-0.26324	-0.76039	-0.29681	-0.5782	-0.12273	0.85774	-0.74852	0.75201	-0.46033	0.62197	0.11439	0.075204	0.4065	-0.032095	-0.8127	0.019361	-1.0831	-3.1154	1.3837	-0.38059	0.78942055	-0.47226	0.50985	-0.53043	-1.2213	-0.90495	-0.11397	0.13172	0.56242	0.1515	-0.32931	0.99537	1.3764	0.63821	-0.055865	1.243	-0.25366	0.21967	0.12698	0.001783	0.71186	-0.0175	-0.46737	0.20225	0.48203	0.05171	-0.20469	0.6101
YDL121C	0.1354	-0.71473	-1.1548	-0.73264	0.33044	-0.68491	0.0096405	0.14158	-0.27013	0.68699	0.16164	0.50065	-0.81542	-0.6125	-0.21921	-0.15117	0.27916	-0.41416	-0.34291118	0.40747	1.074	0.7811548	0.35858	-0.49594	-0.33267	-0.29105	0.56833	0.63316	-0.91243	-0.298	-0.31734	-0.8187	0.98613	-0.58462	0.73946	0.73801	-0.094935	0.54126	-0.29417	-0.46541	-0.26652	-0.8096	0.53721	-4.3961	0.58467	0.34834	0.52876	-0.46995	1.0387
YDL193W	-0.61318	0.088794984	-0.15803	-3.6219	-0.28247792	-0.42193	-2.0728	-2.7127	-0.47528	1.3613	0.71634	1.9818	1.4654	-0.2717	-0.41933	-0.2241	0.93164	0.21910541	-0.20749	1.0214	0.61517	-1.978	0.22615	-0.5609083	0.25789	-1.6443	-2.5436	0.12784	0.27399	-0.60845387	0.55392	-0.33578485	-0.5277874	-0.92264	-2.2133	-1.4881	0.017173318	-1.3049	-0.4949833	0.0669	0.98646	-0.67757	-1.6011	-3.2887	1.194	-1.1634	-0.8413158	-0.7336483	-2.9099
YDR056C	1.2253	-0.52276	-0.38123	0.023472	-0.51716	0.13887	0.78722	-0.79783	0.61322	-1.381	0.21797	-0.52194	0.045558	-0.37262	-0.32337	-0.63223	-1.0617	-0.47163	-0.60835	0.76755	-0.26584	1.2675	0.30983	0.13408	0.39683	-0.31255	0.16214	1.467	0.84046	0.14403	-1.035	-0.086335	0.33713	0.76644	0.61408	-1.2495	0.31059	0.34814	0.83588	-0.60306	1.2313	0.18719	0.015242	-0.37626	-1.2457	0.10388	-0.21428	0.063778	0.85987
YDR196C	0.47283	-0.10195	-0.55994	0.9729	0.063566424	0.18548	1.6749	0.1258	-0.23485	1.0098	0.94436	-0.42152	-0.92469	-1.1174	-1.2655	0.3668	-1.9084	-0.21445	0.66721	0.60606	0.34702	1.6143	0.0036993	-0.035542842	-1.1591	-0.42759	-1.0474	-0.24566	-1.1747	-0.19233741	-0.54645	-0.40354872	0.38152653	0.46753	-1.6059	1.0893	-0.12017	0.67166	-0.42326987	-2.6132	1.1546	0.53298	0.066356	-0.084944	-0.22951	1.8222	-0.6530565	-0.2831897	0.77992
YDR221W	0.21759	-0.10583	0.40391	0.4017	0.44977	-0.03125	-1.0401	-0.8082	0.50468	-1.2373	-0.053506	-0.24497	0.12824	0.6948	-1.0276	-0.51785	-0.6553	0.57063	-0.065257	0.35646	-0.44687	1.2374	0.31922	-0.78648	-0.79058	0.35056	0.043254	0.70196	0.7067	0.56249	0.63539	-1.0974	-0.48303	-0.12212	1.2948	-0.93279	-0.069819	-1.0027	0.83814	-0.81077	0.13405	-1.4522	0.22074	-2.6437	0.26551	-0.10972	-0.59294	0.33272	0.18349
YDR222W	0.14193	-0.18067	-1.4526	1.1367	-0.40331	0.58016	0.59073	-0.61785	-0.29534	-5.1178	0.06517	0.8765	0.42827	0.76158	-0.36217	-0.4396	-0.015891	0.53718	-0.85326	0.32161	-0.15581	2.0785	-0.22909	-0.17002	-0.34838	-1.1822	-0.31195	0.39409	-0.51897	-0.80191	-0.075264	-8.1627	1.1523	-1.2521	0.0084223	0.20748	-0.23062	0.72142	1.154	-0.71982	-1.3476	-3.0278	-0.0061609	-0.77216	-1.0522	0.35004	-0.57269	0.50885	0.72166
YDR307W	1.0136	-0.47093	0.33498	0.46573	0.31337	-1.3579	0.36838	-0.86236	-0.16418	-1.0974	-0.11119	-1.7743	-0.83133	-1.1459	-0.4998	-0.024555	-0.098385	-1.0208	-0.027089	1.358	0.34903	0.11932	-0.86559	-0.43085	0.57518	-0.35308	-0.32982	-0.031569	-0.82281	0.47989	-0.98933	0.95498	-0.3732	0.057817	0.0066676	0.44868	-1.431	-0.45073	0.32447	0.22411	-0.039945	-3.6237	0.19277	2.0552	0.49889	0.76743	-0.069343	0.65009	-0.71159
YDR344C	-0.94209	0.39099	0.40074	1.5101	0.61254	0.4691	-0.53243	-0.65714	-0.046346	-0.43366	0.28214	0.38861	-0.28993	-0.90794	-0.28603	-0.24518	-0.59643	1.5682	-0.23122	0.13544	-0.5292	1.4144	0.4403	-0.37924	0.25537	-1.4654	-1.3801	-1.7507	-0.29907	-0.74932	-1.0134	-3.6065	0.1135	-1.1369	1.0722	-0.033144	-0.059096	0.52896	0.74198	-0.18157	1.2984	-0.64424	0.46286	1.0346	-0.13007	0.4841	-1.0646	-0.5626	-0.35684
YDR357C	0.44943	-0.737	-0.033149	1.2887	0.18316	0.49322	0.89813	-0.56082	0.44198	-0.42593	-0.52813	-0.19322	-0.78616	-0.027748	0.074198	-0.7067	-0.331	1.409	-0.061983	-0.37435	-1.52	0.82007	0.8572	0.033197	-0.50791	-0.73819	0.3309	0.13346	-0.20435	-0.71622	0.021286	-1.589	0.60107	-1.2605	-0.65097	-0.57009	-1.6958	-0.39287	0.31314	-1.073	0.61205	1.741	-1.1693	-2.5433	0.38427	-0.038169	-0.43034	-0.44728	0.2627
YDR367W	0.57958	0.32567	1.1246	0.082968	0.27134198	-0.25542	0.19692	-0.25092	0.26609	-0.34182	0.36784	0.22975	0.28917	0.6671	-0.076242	0.21141	0.51326	-0.79034	-0.1591	0.89199	0.47217	-0.61462	8.8463E-4	0.32334813	-0.51124	0.63622	0.016632	0.12988	0.49437	-0.3046285	-1.3786	-0.17193681	0.89518636	0.067451	-0.61906	0.2399	0.69959	-0.36205	-0.624665	0.14463	0.52515	-0.81466	-0.47205	1.1834	0.6395	0.26336	-0.13150436	0.19341406	0.074005
YDR476C	0.067878	-0.072504	0.41784	0.61268	-0.10525	0.6407	-0.61199	1.234	-0.044672	0.5514089	1.1965	0.77259	-0.33044	0.49567	0.99799	-0.61557	-0.20123	0.24578	-0.42115	0.51609	0.14042	0.42779	-0.11597	-0.21863635	-0.41701	0.04405	-1.0945	-0.12777	0.23445	-0.97384	-0.47898	-0.34833485	-0.32608	0.25791	0.14633	0.01566	-0.11149	-0.47846	-0.77817	1.3797	0.65024	-0.61327	-1.8637	0.7309811	-0.025168	1.169	0.27363	-1.2461	-0.71969
YEL004W	-0.047145	-0.46908	1.1931	1.3461	0.70138	-1.3875	-0.14649	-1.5235	0.48172	-0.55421	0.51264	0.58275	0.092071	-0.21228	-0.37986	-0.28927	-0.17052	0.5576	-0.98538	0.43859	0.045629	1.0041	0.5699	-0.29768	0.49381	-0.091256	-0.4022	-0.92902	-0.73204	-1.3262	-0.27342	-7.065	-0.48718	-0.3672	0.68367	0.78288	-0.25717	1.0741	1.3633	0.17841	-0.75214	-0.28716	0.33871	1.3721	0.72939	0.84483	-0.20783	0.2183	0.22508
YEL001C	0.62064	-0.16629	0.72747	1.0567	-0.097782	1.1128	-0.33352	-0.64203	0.24934	-0.3412	-0.088474	-0.43986	-0.48947	-0.41896	-0.3088	-0.34552	-0.20918	0.49395	-0.55517	0.22152	0.020068	1.3913	1.2852	-0.57727	-0.77815	-1.6549	-0.77094	0.026267	-0.76691	1.0975	-0.68158	-0.29309	0.028942	1.1753	-0.014461	0.67236	-0.21728	0.36163	0.79328	-0.7227	-0.15649	0.44691	-0.49981	-1.0005	-0.020032	0.56848	-0.28037	-0.044809	-0.23992
YEL043W	0.011874	-0.50725	-0.66631	0.28916	-0.43629	-0.0061315	1.0065	-0.4971	0.51827	0.72338	0.78118	-0.21634	-0.4986	-0.43493	0.095058	-1.0505	0.35701	-5.6409	-0.53368	1.0121	0.31573	-1.3508	-2.2309	-0.31001	-1.1577	-1.1038	-0.63189	0.93694	-1.3106	0.12163485	-0.36482	0.048175	0.8115	-0.051037	-0.68106	1.2038	-0.13232	0.4392	0.39592	-0.71281	-0.57598	-0.76685	1.0224	0.48122	-0.51719	1.0999	-0.29585	0.75612	-2.3792
YER053C-A	0.010881	-0.84696	-0.21161	-0.33266	0.95804	-0.55727	0.70133	-0.84222	-0.22051	-0.043492	1.1016	0.17506	-0.12503	-0.11665	-0.1053	-0.034301	-0.0014265	0.9105	-0.70773	0.95644	0.21149	1.0428	0.14503	0.2117881	-0.064486	-0.68025	0.024439	0.82374	-0.83075	-0.66534	0.0078658	0.34618154	0.84155	-0.56509	0.22629	-0.44831	-0.11218	-0.1671	-1.0005	-0.66741	0.32205	-0.31189	0.59555	0.79134	-0.1025	-0.093797	0.13286	-0.26375	0.48775
YER071C	-0.11058	-1.0126	-0.87987	0.70108	0.394	-0.58426	0.2435	-0.89488	-0.16888	-0.73992	-0.021528	-0.23191	-0.79145	-0.83104	0.67471	-0.72168	-1.4632	0.19037	-0.12364	0.50495	-0.061454	0.26523	0.33006	0.17389	1.3564	-1.1698	-0.034318	0.99072	-0.35796	0.039574	0.7314	0.82495	0.095853	0.084226	0.5113	0.69185	-1.3047	1.1823	0.47107	-1.0131	0.84397	0.031974	0.95061	1.1328	1.3716	0.19579	-0.2292	-0.48837	-0.26593
YER113C	-0.6249	-0.21901	0.99964	-0.92872	-0.58586	-0.35649	0.031014	0.078499	-0.65223	0.41313	-0.45488	0.16732	-0.30807	-0.28546	-0.006341	0.14492	0.66755	0.8073	0.096371	-0.60862	1.1709	-0.35839	0.14259	0.43625	1.6628	0.79253	-0.2809	-0.12937	0.096449	-0.40959	-0.68601	0.18003	-0.50443	0.50892	-0.14808	0.024513	0.92584	0.89901	-0.15746	-0.71181	-0.044675	-1.0799	0.24108	-0.30282	-0.23782	-1.3915	0.25325	-1.1736	1.0189
YKL065C	-0.48226	-0.10966	0.42416	-0.53246	0.30129	-0.036455	0.2755	-0.35477	-0.81014	0.38745	0.84317	-0.71532	-0.22237	-0.088307	-0.58154	0.19606	-0.38325	-0.72196	1.2353	-0.2066	0.48258	-0.37683	0.88595	0.029244	-0.90065	-0.32979	0.82491	1.4931	-1.0209	-0.16146	0.10226	0.16445	1.1067	-1.4621	4.3942E-5	0.78645	-1.5256	-0.02566	0.5716	0.48419	-0.024645	0.2343	-0.48951	-1.4366	1.7698	0.36225	0.095431	0.029364	-0.15034
YDL072C	0.23452	0.12562	0.13524	0.61063	-0.11338	0.11201	-0.841	-0.47008	-0.58001	-0.3859234	-0.0093735	-0.10441	0.11669	-0.63416	-0.1645	-0.21667	0.086134	-0.49055	-0.70924	-0.88149	-0.28264	-0.027011318	-0.14916	0.12292382	0.23939	-0.1466	-0.011474	0.42137	-0.036311	-0.61788	-0.12458	-1.684999	0.75731	-0.98437	0.54374	0.72629	-0.81946	-1.0594	-0.32764	0.065572	-0.16135	-0.3131	-0.056039	0.28338003	0.10968	0.35882	-0.024457	-1.214	-0.41873
YGL010W	-2.166	0.15092	0.18677	-1.0872	0.26517	-0.38	1.2403	0.74969	-0.17699	-0.1842	0.33288	-0.3393	0.23036	1.0843	-0.41614	-0.04873	0.67344	0.72207	-0.034666	2.3875	0.35912	0.49289	0.97863	-0.11071	-2.6695	0.38306	1.2513	0.57865	-1.9385	0.070701	0.19708	3.6203	0.40701	-0.3886	0.049555	1.4562	-0.92733	1.7378	-0.89165	-0.14213	0.13841	0.46519	-0.53891	2.4441	0.27864	1.2347	-0.7416	0.81194	0.88732
YGL047W	0.83521	-1.0422	-0.87821	0.37411	0.06800782	1.2112	0.32821	0.18182	-1.5583	0.11233	1.0286	-0.68888	-1.6531	0.36545	-0.094133	-0.10958	-1.32	0.61236	-0.70916	1.0039	0.028627	0.90025	-0.14102	0.16575539	-0.36478	-0.84199	-0.19673	0.76549	0.061975	-0.13452071	-0.014801	0.13820164	-0.42218882	0.287	0.48846	-0.027779	0.13977	0.11463	-0.10221641	-0.37457	0.39188	-0.31	-0.25481	1.2017	-0.10858	-1.1138	0.11864616	-0.2930658	0.6418
YGL231C	-0.05895	-0.49145	0.5013	-0.79621	0.75597	0.036416	1.1308	-0.12616	0.18868	-0.51697	0.42198	-0.88023	-0.49258	0.01144	0.21066	-0.041654	-0.68585	-0.45944	0.3474	0.21586	-0.2259	-0.56423	-0.41628	0.078866	-0.044845	-0.85829	-0.23615	-0.4997	-0.62519	0.23645	0.94841	-2.1485	2.211	-0.60336	-0.30227	0.64887	-0.94569	-0.42416	-0.28354	0.57798	0.39534	1.4862	1.2181	-6.1734	0.9152	-0.035478	-0.44938	0.18828	1.3
YGR106C	-0.14178	0.66006	-0.65732	0.9587	0.0081816	1.3035	0.49744	0.21925	0.705	0.67916	0.04283	0.80646	0.46648	0.13128	0.05737	-0.721	1.1343	-0.72831	0.24582	0.39073	0.85862	1.6112	0.34815	0.1854	-0.14097	-1.7723	-0.48287	0.7904	-0.13151	0.38567	-0.66653	3.101	-0.41726	1.1556	-0.24124	-0.42938	0.39473	0.11636	1.074	-1.2783	1.0315	-0.47574	-0.39538	-2.3582	0.30332	-0.69522	0.19307657	-0.38405	0.99524
YGR130C	0.084002	-0.1639	-0.32957	-0.17615	0.15932	0.11901	0.045221	-0.04905	0.10958	-0.6748464	0.18764	0.45377	0.26183	0.28374	0.061043	-0.17168	-0.66815	-0.84224	-0.21625	-0.22298	-0.33577	0.94571	0.7164	0.20125715	-0.077711	-0.82853	-0.74591	1.0226	-0.25059	-0.77865	0.030826	-0.48801702	-0.27271	0.039635	0.47917	0.64165	0.12676	0.30975	-0.63882	-0.79001	0.27086	-0.094324	0.97766	0.013449141	-0.11278	0.30738	0.014793846	-0.86552	0.16337
YGR263C	-0.67211	0.71601	0.48135	0.35666	-0.07989	1.0629	0.50267	1.2207	0.071995	0.41107	2.4891	1.7643757	2.7081	2.4789	-0.031886	-2.1592	0.35622	1.0732	0.12091	0.70852	1.4869	0.13516	0.75984	-0.37754	-0.25013	0.75201	-0.20579	-0.12394	0.55041	-0.84909	-0.44428	-0.18405	-0.19161	0.11389	0.30531	-0.2243	0.52257	-0.0095352	-1.1002	-0.47847	-0.80112	0.37966	-0.3313	-5.0458	0.36936	0.37225	0.45832	-0.12341	1.5855
YGR266W	-0.58085	-0.72572	0.74026	-1.258	0.21312	-0.33922	0.29261	0.86026	-1.0442	1.1353	1.4508	-0.085198626	-0.91108	1.0477	-0.22544	0.56298	-1.9581	-1.2555	-1.2227	1.2387	0.48374	-0.92669	0.57514	-0.044028	-0.70575	0.5375	-0.32912	-0.56651	-0.52007	-1.9509	0.023089	-0.7106	0.62598	-1.8541	0.25591	0.35887	-0.32525	-0.26779	-1.5564	0.62304	-0.11903	-0.60072	-1.1594	1.9766	0.60694	0.060105	0.21721	0.81857	-0.59179
YHR036W	-0.38188	-0.2508018	0.10559	-0.17139	-0.20139101	-0.054959	-0.22261	0.22838	-0.61916	0.13022	0.23698	0.23361	0.43882	-0.28432	0.10652	-0.14175	-1.0071	0.122332506	0.39879	0.50419	0.16486	0.014579	-0.41997	-0.047590505	0.2891	-0.49037	0.4768	0.081718	-0.13508	-0.059630755	0.26185	-0.19479027	0.14061606	-0.30532	0.021085	-0.1664	-0.35089517	0.35368	-0.16894864	-0.67975	0.21003	-0.022565	0.13178	0.2577	0.5891	0.32713	0.02878408	-0.2395973	-0.055328
YHR045W	0.39856	0.81449	-0.28417	0.038133	0.23166	0.36668	0.52199	0.66167	1.0609	0.38317	-0.0036248	0.17271	0.016866	1.3266	-0.80369	-0.23707	-2.2387	0.90167	0.92075	-1.6755	1.7125	0.12572	-0.055036	-0.21473	-0.11276	1.7773	0.88241	0.37516	-0.51776	-0.64539	-1.0348	-7.8146	-0.84111	-0.282	-0.55372	-0.75821	0.97787	0.45835	0.2591	-0.261	-0.17407	0.26994	-1.8718	-0.79024	-1.4015	-0.13191	-0.14304	-1.6986	0.96194
YIL039W	-0.29637	0.48654	0.10374059	-2.8209	0.42135	0.46973	-2.2446	-1.2241	-0.32972	-0.42175	-1.1148	1.0984	1.0079	-1.0505	-0.37109	0.44165	1.355	-1.444	1.1928	-0.77822	-0.074818	-0.33642	-1.4199	-0.23029	-0.20635	-0.3583	1.1362	-0.23975	-1.0392	0.07091	1.2025	0.37565	-0.077175	-0.30957	-0.021493	1.544	-0.82975	-3.1189	-0.21792	-0.28215644	-1.0071	-0.95912	1.3491	1.5847	0.63256	0.065402	-0.79347	-0.1964	-0.83602
YIL090W	0.018352	1.7801	2.0134	0.97722	-0.55129	1.0034	-1.6221	-1.627	0.17746	0.85574	2.7975	1.8904	1.3662	2.5835	1.4371	0.75365	0.081002	-2.1716	-0.11677	2.5532	2.9701	2.2369	-1.5509	-1.0323	-2.5745	-0.054835	-1.6989	-0.76794	1.7317	-1.0631	0.019547	3.6226	0.77161	0.01742	0.90959	1.5419	0.65609	4.0849	-0.1473	-1.2689	-2.1811	-0.55647	-1.936	2.0	-0.21394	1.2982	-0.0086801	0.37758	3.246
YMR152W	-0.41614	-0.11232	0.2893	0.43229	0.17473	0.034036	0.16473	1.173	0.50925	0.70943	1.1907	0.41938	0.48169	0.15536	0.33118	0.37912	0.12262	-0.01166	-0.31817	-0.36415	0.74639	-1.0608	-0.92164	-2.9052	-0.032133	0.11921	0.89347	0.27438	0.75502	-0.50704	-0.19589	1.7078	-0.048879	0.13747	-0.195	-0.58927	-0.71017	0.67965	0.082155	1.1948	0.23072	0.26968	-0.36484	2.6196	0.7281	0.41558	0.18667	0.24555	-0.32055
YNL044W	0.67637	-0.10967	-1.044	0.84983	-0.37882	0.014566	-0.096595	1.4585	0.24638	0.32355	-1.8514	-0.21833	-0.19583	-0.88154	-0.39334	0.70811	-1.6668	-2.9486	0.57186	-1.2804	-0.61752	1.5264	-0.89202	-1.8659	-3.2684	-0.77748	0.65441	0.24477	0.62671	-0.057423	1.2394	-5.0675	-0.70674	0.37243	-0.7997	-0.20177	0.87715	-0.2012	0.61323	0.57164	0.45364	-0.93393	0.85548	0.83834	-0.2991	0.058334	0.59908	0.34401	-0.5427182
YGL161C	-0.029697	-0.31477	-1.0932	-0.090002	-1.6851	-0.76006	0.12951	0.95189	-0.29307	-0.97503	0.0083385	0.78948	-0.059886	-1.3912	0.90736	-0.71868	0.68835	0.18595	-0.56385	0.10458	-1.5472	0.15954	-2.957	0.89045	0.73784	-1.1423	0.50395	-0.44114	-0.091425	-1.6957	0.4311	-0.1633	0.14984	-0.49036	0.18324	-0.68882	1.985	-0.63911	-0.53448	1.149	-0.10289	0.50167	0.25455	-2.5849	-0.77023	0.86275	-0.10711462	-0.11902	0.19408
YJL097W	0.27435	0.53857	0.20007	0.72857	-0.10065413	-0.0049576	-0.29303	-0.799	-0.33952	-0.13986	-0.30638	0.69141	0.3027	-0.20192	-0.29559	-0.31795	0.12447	0.50883	-3.1821	-0.11947	2.0547	0.32031	-3.2889	0.5993358	-0.40606	-0.9602	-0.65324	-0.437	-0.54141	0.0025434413	-0.70736	-0.22314212	0.09453768	-0.1244	0.29669	1.3627	-0.1805	0.67676	0.2701567	0.30248	-0.66558	-0.46967	-0.041598	0.4703	-0.71057	0.88117	0.23194098	-0.11436267	0.63717
YJL123C	0.35786	0.040693916	0.066597	-0.10269	0.46278	0.30933	0.47643	-0.046623	0.88744	-0.50843	1.3712	0.57120013	1.0011061	0.85843	-0.17685	-0.8248	0.45801	1.5777	0.21288	-0.17025	-0.52315	-3.4389	1.3635	0.10581	0.37029	-0.18688	1.4416	0.112	-0.48185	-0.4042	-0.77515	-1.1239	-2.7293	0.062694	0.15144092	0.57857	-0.40725	-0.35909	-2.6854	0.35352	0.20401	0.12167	0.20576	-0.037069	0.87508	-0.617	-0.38519	0.25618	-6.3153
YJL171C	-0.48908	0.99286	0.37419	0.86124	-0.10619	1.1182	0.49261	0.61625	-0.60112	-0.99302	1.5548	-0.29758	0.10412	-0.66893	0.70597	0.2524	-1.8478	-0.58701	-1.0161	1.3803	1.0338	0.50318	0.48082	0.084604	-0.76076	0.46974	0.59232	0.004778293	-0.92888	-0.24822	-0.51887	-0.33539	1.6702	0.22395	0.71104	-1.0653	-1.3768	0.089318	0.29593	-0.20438	0.14401	0.17033	-0.19583	-0.85586	-0.040898	0.36087	0.094574	-0.26828	-0.96101
YJR015W	0.40198	-0.25773704	-0.21632	-0.32741	0.34543	0.024457	0.52084	0.79769	0.063378	0.68198	0.39772	-0.49038744	-0.5181084	-2.4377	0.094549	-0.23014	0.097861	0.062238	0.33988	-0.0051414	0.97451	-0.3809	-0.33711	0.43293	-0.01835	0.21442	0.5765	0.60385	-0.63342	-1.0574	0.038903	0.3294	0.28871	0.18853	-0.013908121	0.74161	0.31512	-0.070538	-0.23887	-0.05585	0.25313	-0.9815	0.71514	0.2996	0.10779	-0.45481	-0.0082855	-0.67633	0.62065
YJR088C	-0.47751	0.50026	-0.048425	-0.97901	0.065432	0.59939	1.0689	1.4043	1.0993	0.087805	1.1329	-0.53959	-0.21037	-0.55761	-1.0585	0.31361	1.3783	0.60395	0.39618	0.4394	0.50802	-0.59859	1.3313	-0.25296	0.34569	-0.79503	0.29052	0.18788	-0.18473	0.25881	-0.30825	1.2792	0.56552	-0.083321	-0.16036	-1.0029	-0.13817	-1.4165	0.37391	-0.83048	-0.37747	-0.21769	0.31154	-1.6527	0.11744	0.020545	0.95016	-0.25091	-0.18185
YKL094W	-0.26338	0.22172	0.36405	0.094969	-0.3438	0.95565	0.28495	-0.14311	-1.0714	-0.38283	0.5351	0.83935	1.4971	1.3566	-0.26079	0.52054	0.60958	1.3314	-1.2964	0.71644	0.052172	0.64837	1.389	-0.51373	0.099888	-1.9452	1.4887	0.53752	-0.28516	0.47914	-0.92254	-1.3113	-0.32133	0.68084	0.038445	-1.6751	-0.43655	1.6723	0.13162	-0.29185	-0.43093	0.13674	-0.6022	-1.379	0.19866	0.89858	-0.15962	0.21685	0.59434
YKL063C	-0.086297	-0.24241	1.0275	-0.018207	0.51489	-0.10974	0.23932	0.21978	0.53337	0.59041	0.39578	0.30529	-0.29928	0.016615	0.74689	-0.14197	-0.4643	-1.02	-0.95011	-0.17494	-1.2045	-0.097709	0.38458	0.78373	0.39085	0.057134	-0.16113	1.704	-0.48414	-0.47354	-0.65058	-10.0	0.76472	0.31782	0.67893	0.34756	-1.1833	0.4935	-0.76045	0.96044	-0.21074	0.26943	1.0906	1.1174	1.4437	0.46545	-0.37037	-0.27898	0.3247
YLL014W	-0.024049	-0.095818	0.93259	-2.8461	0.3909	-0.47386	-0.094319	-0.43759	0.053379	0.60675	0.83488	0.57967	-1.0177	0.32208	-3.1784	1.2136	-0.59546	1.0503	-0.17563	0.22469	-0.38426	-2.0304	0.61055	0.2635	1.4931	-0.40522	1.0383	0.35918	-0.52482	0.38375	0.23363	-0.99615	1.8078	0.61388	-0.83021	0.65631	-0.23811	-1.193	-0.6828	0.20671	-0.25219	0.13739	0.74446	-0.60288	0.49101	0.55835	-0.0072837	0.49329	0.46724
YLL023C	-0.81962	0.040284	0.62271	0.5726	-0.27108	0.9677	1.0314	1.0103	-0.23683	0.37381	1.0523	-0.0016015	-0.1424	1.1014	-2.8126	0.49277	0.12854	-0.17763	0.58385	0.0080663	1.6724	-0.66531	0.41718	0.40982	-0.17503	-0.02599	0.22617	-0.55681	-0.59649	-0.719	-0.16522	3.7755	0.55853	-0.15608	0.23427	0.29679	-0.48883	1.2322	-1.5036	0.14327	-0.6047	0.069575	0.26907	3.3253	0.13972	0.35846	0.10053	0.22662	0.061522
YLL055W	0.054349	-0.3781	0.93009	0.7806	0.21937	0.82225	0.65828	0.85833	0.46284	-0.50805	1.5344	1.4778	1.6317	1.9353	0.5811382	0.21672	0.55616	0.2043	-0.01301	0.79688	1.3184	-0.045251	1.08	0.72931	0.74885	-0.87209	-0.23443	-0.40972	-0.95549	-1.8072	0.3529	1.2218	1.0907	-1.1926	0.097439	-0.8868	0.1479	1.4374	-0.91946	-0.89254	-0.97021	-1.4899	0.33712	1.359	0.59423	0.37414	0.13335	-0.045267	0.082205
YLR042C	0.21055	-1.2302	-0.18428	0.4381	-0.096005	0.5566	0.9005	-0.82099	-0.022437	0.080527	0.83671	-0.25264	-0.60319	0.49602	-0.7636	-1.2316	-2.0152	-0.056998	-0.9769	1.7343	-0.57863	1.7194	0.84863	-0.4717	-0.26625	-1.6727	1.0085	0.75326	-0.69151	-0.16618	0.74729	2.3514	-0.17265	0.097348	0.14633	-0.91784	0.24185	0.56307	1.3661	-1.1996	0.6449	0.42018	0.16223	0.34599	1.0798	0.58788	-0.1963	-0.093025	0.62315
YLR050C	-1.2041	0.64685	-0.83949	-0.38046	1.2771	-1.2266	0.047823	0.25258	-0.12237	0.20269	0.30395	1.1984	1.1049	2.0257	0.062314	0.2961	-0.46174	0.65638	0.18897	-0.52029	1.9562	1.0436	1.5335	0.38048	-0.095497	0.64369	0.48534	-0.84829	-0.019755	-0.85228	0.54424	-0.31904	-0.39159	-0.70282	-0.88768	0.028597	-0.26934	0.76191	0.99959	0.98446	-0.30977	-0.096188	0.67941	0.14028	0.027642	-0.35316	0.035143	-1.599	1.2828
YLR064W	-0.65817	0.37483	0.36005	-0.7742	-0.012511	-0.64931	0.9129	0.65271	0.0060075	0.70855	-0.72547	-0.43583	0.82682	1.694	1.0483	0.24109	0.014582	-2.1117	-0.87976	1.7007	1.393	-0.51062	1.1506	0.34384	-0.80669	0.2015	1.7402	-0.21693	-1.648	0.18268	-0.52461	0.13131	1.4021	-0.73448	0.65664	-0.46714	-0.29268	-0.43415	-0.229	2.476	-0.56556	-0.79241	-0.5514	1.733	0.89983	0.75943	-0.20426	0.2264	0.2374
YLR194C	-0.9775	0.22395	-0.24778	-0.5891	-0.87981	0.23882	-0.050845	0.081312	-0.25251	0.068771	-0.33036	0.30828	-0.13666	0.37934	-0.36829	-1.0256	-0.15005	0.34643	0.50345	0.1786	0.11759	0.47321	-0.74767	-0.59763	0.55476	0.09118	-0.61467	-0.2846	-0.19908	-0.031851	-0.067641	0.11095	0.21986	-0.51111	-0.20093	-0.015721	-0.91233	-0.44138	-0.40643	-0.86868	0.14445786	0.25114	-0.10601	-1.512	0.7782	0.51839	-0.093612	-0.62857	-0.23194
YML038C	-0.0010891	0.91682	0.99197	0.49806	-0.62283	0.51653	-0.69692	-0.22568	-0.48002	0.47519	-1.6617	1.0619	1.7909	1.1585	0.7157	1.0853	2.8633	-1.6877	-0.68657	-2.0199	-0.8065	-0.18386	0.44289	0.5216	1.3132	1.4582	0.14777	0.1884	0.014674	-0.42389	0.58521	-0.68919	0.77624	0.45016	0.59136	0.4042	0.86616	0.022965	-0.4602	2.5529	0.28687	-0.45702	-0.17218	2.0994	0.75946	1.5283	-0.07823	0.0079956	-0.52947
YML059C	-0.16024	-0.20481	0.56852	-0.36096	-0.21567	1.4435	0.82331	0.9596	-0.040847	-0.96402	0.31404	1.294	1.9105	0.47434	-1.4782	0.43991	-0.014363	1.5803	0.27757	0.34017	0.33187	-0.63374	0.24884	0.50642	0.11585	0.18658	0.41353	0.14364	1.4532	0.26044	-1.7269	2.6205	0.33104	-0.74849	-0.0024689	-0.47447	0.45179	1.0057	0.38939	-0.26658	-0.27595	1.1519	-0.11536	0.43049	0.33333	0.63216	-0.13404	-1.2009	0.60714
YML125C	-0.61194	0.70925546	1.3177	2.9102	0.6367318	1.252	0.25314	2.6614	1.6807	-0.018632	-0.31112	0.91351	-1.1274	0.68238	-1.0498	0.44416	0.30038	-1.2772063	-1.5916	-1.0623	0.8761	0.97909	1.0945	0.33090648	1.2796	-1.6904	1.9016	-0.46371	3.4334	0.22140925	1.0757	-4.100249	0.9733269	-0.0046467	-3.1361	0.67976	-0.97634774	1.3026	0.6887957	1.7511	1.2223	-2.0709	-0.30049	-0.083372	0.33757	1.7283	0.30059728	0.54181767	0.087621
YMR010W	-0.14739	0.19087	1.2364	-0.69055	0.74161	0.02056	-0.65689	0.026833	-1.428	0.54623	-3.0982	-1.9981	-1.1795	-1.4302	-0.078174	-0.37076	0.2294	-0.73717	-0.57302	-1.7391	-1.2194	-0.26837	1.6262	0.064428	1.6625	0.46263	0.87926	0.75399	0.57834	0.53872	0.57383	-2.473	0.65709	-0.45343	-0.94919	0.53645	-1.0038	-3.5001	-0.1257	1.4912	0.73792	0.37985	0.37207	-2.8994	-0.19302	0.54111	0.27086	1.256	1.1227
YMR031C	0.51999	-0.54575	0.33446	-1.0685	0.038697	-0.13316	0.92793	0.088418	-0.1797	0.19839	0.0052797	0.032232	-0.16094	0.24769	0.93021	0.63016	-0.55872	0.4729	-0.38664	-0.92071	0.30447	0.92216	-0.72595	-0.0033524	-0.23997	-0.78684	1.4223	-0.83827	-0.60744	-0.51492	0.36291	-1.2499	-0.54915	-0.84401	1.0332	1.0055	-0.67685	-0.37909	-0.67864	1.1814	0.19916	-0.44601	0.50324	1.9628	0.48997	0.78617	0.18164	0.55158	0.36764
YMR122W-A	0.7034	-0.36505	-2.1642	0.15662	0.07843616	1.1954	0.36842	0.55782	0.5587	-0.32055607	0.61435	0.79918	1.6727	1.1701	0.022482	1.2398	0.1252	-0.1202	-0.70576	1.4847	0.1153	0.17799	-0.41356	-1.0560291	0.2134	-0.47654	-0.99015	-0.57749	0.1923	0.19127	-0.26849	0.16101877	0.27195638	-0.89291	0.060759	0.7577	0.078517	0.093125	-0.097834095	-2.8049	0.66041	-0.68364	0.74329	-0.46974438	-0.65392	0.11547	-0.28221634	-0.06599234	1.1968
YMR134W	0.14003	0.5407	-1.8458	-1.0353	-0.67491996	-0.86426	-0.95622	-0.48137	-0.17908	-0.15318	1.2535	-0.28944	-0.018062	0.82204	0.18109	-0.44608	-0.41039	-0.36485	-1.315	0.96841	-0.34773	-0.10332	0.51912	-0.14135459	-0.68617	0.35619	0.72668	-0.18739	-1.4286	-0.026688604	-0.95227	-0.23343477	0.39307857	0.69629	0.046649	0.17777	-0.35791	-0.76876	-0.25965965	-0.80585	-0.085329	-1.9139	0.15599	-0.27292	-1.0074	-0.24729	-0.25014183	-0.18298252	1.1983
YMR163C	-0.71112	0.74055	0.92264	0.22441	-0.56644	1.0096	-0.054089	0.50664	0.45439	1.1249	-0.11705	0.28201	0.79763	-0.42312	1.0345	0.44747	0.12194	-0.39919	-0.079237	-0.05856	0.18329	-0.58955	-0.19737	-1.1163	0.2057	0.061917	0.28779	0.03414	-0.32225	-0.51088	-0.52745	0.35365	-0.52554	-0.74649	0.18801	0.48907	-0.89888	0.36664	-0.51606	1.3283	-0.052965	-1.6243	0.29903	1.9153	0.14838	0.32743	-0.39764	0.50292	-0.49133
YMR253C	-1.3709	-0.29063	0.39801	-0.11715	0.23426	1.332	-0.31853	0.0080268	0.29566	0.53483	0.47573	1.0411	-0.14786	0.74734	0.75949	-0.16573	-0.35267	-0.33484	0.085629	-0.74813	-0.72876	-1.1447	0.31581	0.59802	-0.027934	-0.45938	-0.30873	-0.13282	0.35442	-0.29892	-1.137	0.057633	-0.035996	-1.4607	0.48405	0.7501	-0.19965	0.52118	-0.68333	-0.51563	0.32863	-0.12902	0.14996	-1.3177	-0.1292	0.1965	-0.3605	0.088563	0.37332
YER005W	-0.091831	0.11291	0.2062	0.75307	0.32055	-0.33187	0.28044	-0.7279	1.0828	-1.3929	-0.30505	0.58108	0.50368	1.1012	0.47302	0.48829	-1.2034	-2.4618	-1.6901	1.3009	-0.060962	1.4497	-1.6035	-0.027492	0.3027	-0.72524	-0.1828	-0.1364	-0.55905	0.50155	1.1179	-0.68233	-2.762	-0.13237	-0.17123	0.21284	0.80204	0.88849	0.39445	-0.40283	-0.51725	-0.041228	1.1515	0.82705	-0.55238	-1.2961	-0.42386	-0.48896	0.31881
YNL046W	-0.18062	-0.0044487	-0.66629	-0.013884	-0.33461	-0.72469	-0.13698	0.5025	0.42065	0.17416	0.71632	-0.0022969	-0.83007	0.39367	0.44793	-0.24013	-2.5234	-0.72564	-1.043	-0.99833	-0.084356	1.4863	-1.4992	0.52742	-1.861	-1.3162	-1.0378	-0.58011	0.50857	0.13113	0.052638	-0.31851	1.1758	0.12525	0.74464	-1.3532	1.7651	0.1457	-0.43645	0.6433	-0.012881	-0.18738	-0.46085	-1.2546	-0.59063	-0.42256	0.52767	0.13304	-0.48623505
YNL095C	-0.84734	0.26769	-0.036339	0.95474	-0.18499	0.37575	-0.54127	-0.1692	-1.0966	0.70553	-0.41591	0.33393	-0.079246	0.31921	-0.48869	-1.2181	0.75586	0.21244	0.49908	-0.57967	0.59633	0.62398	0.70261	-0.25495	-0.094956	0.08979	-0.67239	0.070788	0.49708	-0.47003	-0.59021	2.2932	-1.0714	0.63456	0.76279	-0.17621	1.3069	0.66657	0.39689	-0.52205	0.71234	0.2109	0.39696	-0.13035	-0.89312	0.25553	0.44529	-0.057277	-2.7722
YNL146W	-0.7163	0.0011708	-0.02608	-0.11891	0.009194	0.74133	0.31463	0.30581	-2.1228	1.1812	0.87829	0.03091	0.74894	0.31985	-0.62047	-0.50038	0.319	-0.62238	-0.29469	0.69801	1.9119	-0.2228	-1.1959	0.16798	-0.098786	0.35451	0.12742	0.53728	-0.52285	-0.88834	-0.03022	-1.241	0.82884	0.79671	-0.25849	0.54874	0.11309	0.21866	-0.59836	0.31584	0.37528	-0.57088	0.8922	2.4723	-0.86189	-0.097737	0.44115	-0.1182	0.35731
YNL181W	0.2477	0.39062	-2.256	-1.2345	0.06750331	0.41236	1.141	1.3346	-3.4451	0.10085	-0.014841	-0.11314	0.71355	0.69167	1.3817	-0.58569	0.4363	1.0823	0.67995	-0.19304	0.55208	-0.49386	0.76428	0.5104642	0.42151	0.40904	0.49149	0.72054	0.66746	0.0050767064	0.5655	0.027757296	-0.1451427	0.034836	-0.79137	0.83438	0.18083	-1.2646	0.45448822	0.59144	1.2259	-0.17283	0.55504	-0.479	-9.7519	0.38862	0.2837826	0.30392566	0.15145
YNL190W	-0.61336	0.027253	0.44717	0.47082	0.06938	0.5036	1.3784	0.63875	-0.5020624	0.85262	0.8244	0.88042	0.32788	0.81477	0.71064	-0.069649	-0.3815	-0.4939	0.27245	-0.0019788	0.28119	-1.8058	0.052673	0.67429	0.64287	-0.28499	0.41329	0.37873	1.4739	-0.93795	0.57569	1.2307	1.1876	0.80526	-0.016934	-1.2548	-0.12311	-0.87952	0.18259	0.92684	-0.11305	0.38684	0.12906	2.3669	0.18524	0.54344	-0.4444	-0.093088	-0.4848
YNL194C	-0.53597	0.49077	0.05379	0.28502	-0.48567	-0.50445	0.27859	0.60766	-0.26624566	-1.0003	-0.55162	0.3367	0.48664	-0.33818	0.41426	-0.47088	0.65456	-0.88006	-0.3737	1.0242	-1.0283	-0.91963	-1.2558	-0.559	-0.0051391	0.080792	-0.1767	-0.22232	0.75909	-0.92828	-0.76485	3.9859	-0.5633	-0.85846	-0.44319	-0.2399	-1.4759	-0.21655	-0.3273	-0.076736	-0.86129	-0.63134	-0.11813	1.3249	-0.024392	0.05366	-0.4803	-0.86611	-0.33181
YNL300W	0.7727	0.085625	0.092202	1.9176	-0.24371	-0.096377	-0.014991	0.27967	0.61318	0.36939	0.18759	0.94928	0.54551	0.61842	0.85865	-1.249	-0.077124	-1.2882	-0.067337	-1.6576	0.53065	2.1484	-0.22824	-0.26315	-0.7634	-0.15011	-0.53381	0.81441	0.88616	0.68204	-1.5529	-10.0	0.1764	0.25067	0.8658	-2.1055	0.85676	-0.17537	0.86688	-1.1546	0.26149	-0.16857	-0.32741	-2.1949	-1.6765	-0.57847	0.33028	-1.2125	-0.1809
YNR021W	-0.26212	0.70302	0.38339	-0.26332	-0.30948	0.25622	0.68771	0.73871	-1.2464	0.31306	1.5683	0.58568	0.98979	0.79586	-0.13757	0.41105	-0.44720745	-1.4784	-0.12171	0.24754	0.44881	-0.10253	0.089179	0.638	-4.3134	0.2345	1.6969	-0.32806	0.2341	-0.18632	-0.661	-0.34561	0.86906	0.56699	0.17028612	-0.57373	-0.5548	-0.63241	-0.39289	-0.060932	-1.0872	-0.15439	-0.76806	-2.6295	-0.30579	0.23586	0.17536	-0.40831	-0.082091
YOL047C	-1.4516	-0.38648	0.49706	0.17945	0.58594	0.29241	0.71208	0.24846	0.45608	-0.57167	0.29392	0.046941	-0.083438	0.50156	0.091093	-1.0317	-1.4205	1.22	-0.90518	0.28988	-0.64278	1.1083	0.48294	-0.25009	-0.71507	-0.5117	-1.0521	0.27363	0.51938	0.11037	0.21694	-0.17133	0.54082	-0.26456	-0.20978	-0.9719	-0.48344	0.0068111	-0.36128	0.22542	0.66203	-0.46778	-0.93705	0.087754	0.55001	0.5061	0.30537	0.33233	-0.21123
YOL107W	0.31884	0.21743491	0.20643	-0.2825	-0.57974	0.10603	-0.20021	0.46128	0.33062	0.68658	0.37325	0.3209429	0.49256095	0.38407	-0.46895	-1.1671	-1.1274	-0.20042	0.97346	-2.451	0.58791	0.52122	1.1739	-1.0275	-0.64201	0.10045	-0.27366	0.4729	1.0232	0.56906	-0.67691	-1.5044	-0.38066	-0.94731	-0.11940895	-1.9246998	0.30651	0.24012	1.0114	-2.4718	0.55123	0.41892	-0.5706	-2.345	-1.5335	-1.6029	0.35632	-0.21812	1.1401
YPR028W	-0.086134	0.19674	-0.59848	-0.26118	-0.16579	0.37623	0.35701	0.68481	-0.69583	0.014614	-1.0224	-0.0082878	-0.15882	0.21226	0.16539	0.88679	0.40138	-0.52814	-0.35608	-0.47331	-0.019266	-0.21717	0.50475	0.50602	0.81363	0.18757	0.14456	-0.93537	0.13972	-0.68806	-0.27219	-1.2964	-0.74339	-0.70055	-0.30705	0.86031	-0.51434	0.063714	-0.99327	-0.54086	-0.74457	0.0067197	0.067065	0.41582	0.19394	0.42699	0.15432	-0.10119	0.59921
YOR044W	-0.23212	-0.02563	0.24005	-0.68912	0.069673	0.18381	-5.3364	-1.1545286	0.71119	0.2616	-1.0707	-0.97388	-0.49621	-0.29544	-0.66188	-0.69236	-0.73095	0.31104	0.29966	0.016017	-0.88044	-0.57538	1.8188	-0.64053	-0.68808	0.14593	-0.15229	0.55031	-0.96581	-0.94567	-1.1234	-0.65232	0.80943	-1.4726	0.5613	-0.48204	-0.58433	-0.24384	0.36796	0.35691	-0.38198	0.6501	-0.41385	0.85735	-0.7209	0.62234	0.1344	-0.2733	0.10911
YOR175C	-0.61759	0.32964	0.1573	1.5785	-0.33853	1.3033	-0.34701	1.3331	0.58217	0.10822	-0.76364	0.9739	0.31926	0.38765	-0.51429	-0.035363	0.085979	-0.30748	0.3908	-0.49277	-0.53482	-0.554	0.28368	0.11612	0.18654	1.0901	0.3083	-0.2404	1.5005	-0.12214	0.014986	1.3317	0.53694	-1.2626	-0.41511	-1.2231	-0.67295	0.09124	0.889	-0.1898	0.071855	0.59562	-1.3872	4.1458	-0.27889	0.01121	-0.34624	-0.12824	-0.086081
YOR214C	-0.87887	0.23881	-0.098461	0.90204	0.25775	-0.066833	-0.15493	-0.13465	1.0036	0.62839	-0.265	0.36531	0.31069	0.27577	0.1783	-0.61194	-0.015946	0.17411	0.061741	1.2311	0.8375	0.51026	1.2455	0.0095506	0.21335	-0.2189	-1.1641	-0.7698	-0.23574	-0.99146	-1.0937	0.12827809	0.94219	-0.56631	0.16501	-0.50101	-0.80938	0.83698	-0.12911	-0.28712	0.05173	0.45014	0.69227	-0.10315	0.45812	0.671	0.31494	-0.13291	0.88598
YOR285W	-0.9162	0.39876	0.43318	-0.074878	0.75361	0.017291	1.0371	0.6955	0.058096	0.42235	0.21519	-0.32763	0.07508	0.12506	-0.35706	-0.62408	-0.53409	-0.93295	-0.50665	1.1643	0.91721	-1.4332	0.47316	0.44387	-0.29167	-0.46021	0.42671	-0.026936	0.15968	-0.99447	-0.0090326	-0.93013	0.093077	-0.092511	0.089279	-2.0664	0.46615	0.55838	-0.44972	-0.19509	0.069006	1.2794	-1.0817	-0.15058	0.74364	0.063123	-0.25728	-0.24766	-0.11068
YOR291W	0.84207	1.1255	0.49424	1.0447	0.29295	0.58331	0.54298	0.22462	-0.3412	0.0087802	0.64139	0.41332	0.63922	0.63708	-0.44638	1.002	0.37923	0.21892	-0.28438	-0.0022058	0.58275	0.42129	0.82288	-0.80898	1.2417	-0.41832	0.40027	-0.33589	-0.55436	-0.068264	0.87703	1.9514	1.8076	-0.1976	-1.1041	0.74514	0.041182	1.09	-0.076841	-0.11151	0.29053	0.11849	1.687	-0.15323	0.14927	0.38336	-0.24483	0.055385	-0.048645
YDR057W	0.020522	-0.47333	-0.13884	0.33695	-0.22786	0.19015	0.10784	0.28715	-0.11633	0.4958205	-0.13737	-0.40197	-0.5032	0.21717	0.15248	-0.24129	-1.0153	0.049827	-0.41484	-0.1421	0.62014	-0.251	0.92312	0.31920087	-1.1887	-0.19999	0.47389	0.3854	-0.57607	-0.5468	-0.29543	-0.33297706	-2.7379	-1.0077	0.38371	0.44646	-0.52177	0.066065	0.13573	-0.3051	-0.65956	0.79662	-0.22588	0.12849307	0.48142	0.57654	-0.59154	-0.5808	0.74653
YBR183W	-0.88013	-0.30499	-0.53276	0.3418	-0.74801	0.16079	-0.80634	-0.72155	0.026609	-0.42745	0.25686	-0.69651	-0.73444	0.77595	-0.13062	1.5596	-0.15188	0.29748	-0.79565	0.6903081	1.2183	1.4063	-0.13513	0.08151	-0.10865	-0.61723	0.012143	-0.15799	-0.71938	0.72654	-0.16817	1.7128	-0.45883	-0.37281	1.0111	0.91263	-0.63432	0.69118	-0.82516	-0.78195	-0.36322	-0.18661	0.75549	-4.5065	0.80385	0.50968	0.54239	-0.61204	1.4885
YPL137C	0.11109	-0.13062	0.30481	-0.20184	-0.47976	-2.0735	-1.7215	0.62782	-0.94432	0.33369	-3.1854	-0.69058	-0.93634	-1.7726	0.14369	0.24583	0.19677	-0.19193	0.50418	-0.79339	-0.86836	-0.099277	-0.52472	-0.12786	-0.18809	-0.033246	-0.72206	0.42554	1.0152	-0.71019	-0.92805	0.019784	0.90956	0.3246	0.17879	0.75529	-0.17886	0.082387	0.10651	0.41234	0.14159	0.41348	0.2343	-0.059545	-0.50914	-0.38811	0.44006	-0.14992	1.4161
YPL206C	-0.16122	0.10212	-0.25287	-0.91626	0.32858	0.2265401	0.60411	0.52277	0.13255	-0.43422	0.5774368	0.34235	0.52205	0.051686	-0.90064	-0.12599	-0.79077	1.4807	0.14045	0.36715	-0.58573	0.90157	-0.79326	-0.13881	0.30888	-0.21483	-0.15816	0.13984	-0.054487	-0.43417	0.54962	-0.19496	0.73483	-0.3154	0.37814	-0.17062	0.56727	-0.020228	0.044092	-1.3514	0.35379	0.92651	0.54391	-1.0849	0.31791	0.21595	-0.33819	-0.5513	-0.048225
YPL207W	-1.4228	0.14338	0.011748	-0.044542	-0.53349	0.5543633	0.64739	0.89184	0.052373	0.03168	-0.046460696	-0.12546	0.4432	0.24739	-0.26873	-0.097396	-0.13833	-0.91446	0.19992	0.37654	-0.26613	-0.75156	1.1661	0.64173	1.0634	-0.49835	0.98487	-0.01366	0.75546	-0.18201	0.6501	-9.6024	0.63435	-0.084708	-0.57452	-1.2027	-0.31385	0.63365	0.42656	0.56289	-0.92417	-0.40695	-0.78314	-0.070043	-0.022163	-0.36163	-0.1343	0.45656	-0.25825
YPR003C	-0.19194	0.24125	-0.49804	-1.2544	0.23925	0.2636	0.68544	1.1777	-0.92552	1.3997	0.35022	0.23065	0.015478	0.63096	-0.01346	0.48608	0.47837	-0.27795	-0.024236	-0.17105	0.2077	0.061956	-0.038989	0.67277	0.52119	0.50052	-0.936	-0.80889	0.082368	-0.49114	-0.21311	-0.05322	1.0818	-0.24965	-0.19704	1.0817	-0.30993	0.48404	-1.2259	-0.49733	0.67393	0.35453	-0.19904	-0.33883	0.29311	0.88297	0.48895	-0.086202	1.2431
YPR063C	-0.65225	-0.21175	-0.13654	-0.13751	0.11946	0.29362	0.82103	0.90136	0.12753	-0.015038	-0.84699	-0.43086	-0.39697	-0.047867	0.24237	0.1868	-0.89233	0.81786	0.10162	-0.45069	-0.83386	0.083905	0.51181	0.26711	0.51859	0.2422	-0.44692	-0.0097015	-0.15903	-0.54621	-0.51684	-0.93921	-0.89465	-0.3503	-0.20717	0.49269	0.078873	-0.10461	0.30136	0.027641	0.38193	-0.47116	-0.50122	-10.0	-0.59347	0.74088	-0.19598	-0.068382	0.3459
YPR071W	-0.46101	1.2852	-0.87936	-1.1836	-0.65525	0.90408	0.74361	1.5145	0.019948	0.4922	-0.55273	-0.18393	-0.48707	0.67301	0.50657	0.57093	-0.47854	0.47467	0.86873	0.35162	0.11255	-0.19698	0.13962	-2.1531	0.44082	0.6493	0.096391	-0.192	0.51113	-0.85138	0.3006	-6.4777	0.62068	-1.0307	0.10961	-4.3244	1.0705	1.9425	-0.3353	-0.60148	-0.3513	0.67886	0.30227	-0.58625	-0.83547	0.55526	0.59243	-0.057376	1.2383
YPR091C	-0.13577	-0.052474	-0.35471	-0.029613	-0.45358354	-0.1355	0.43352	-0.12132	0.47805	0.1598154	-0.78277	0.4964	0.43255	0.77684	-0.41177	0.29223	0.56863	1.1999	-0.12663	0.32456	-0.073382	0.92078	-0.54989	0.21503618	0.13948	0.1858	0.084579	-0.51009	-0.53893	-0.65654	0.20425	-0.19684978	0.8448726	0.022425	0.13671	0.062469	1.1616	1.1077	-0.16617644	-0.075541	-0.33669	0.015847	0.24288	0.1615347	0.76937	-0.052697	0.43222573	-0.26026177	0.021391
YPR114W	-1.0658	0.71977	1.1892	0.38683	-0.10554	1.8634	0.54225	2.4397	0.92731	0.8838	-0.76114	-0.30847	0.58839	0.31297	-0.5066	0.40987	0.93752	-0.91304	-0.51721	-0.23105	-1.1719	-1.1478	0.62752	-0.58871	0.73961	0.72582	0.22116	-1.009	0.57907	-0.28937	0.22293	1.0459	0.71981	-1.6	0.16465	-1.9714	1.2863	1.3346	-0.2313	-0.33631	-0.49878	0.46203	-1.8721	-0.80501	-1.1062	-0.59915	0.056512	-0.042928	0.52937
YPR148C	0.48617	0.83736	-0.40598	-0.81327	-0.0011578	0.045439	0.66736	0.56417	-0.12941	1.7204	0.69216	-0.086877	0.45149	1.4641	-0.23146	0.27202	0.22825	0.71827	-0.1682	0.84144	1.3806	0.60818	-0.38512	-0.06074	-1.4491	0.24833	0.028401	-1.5155	-0.41904	-1.1178	0.75642	1.4206	-0.068307	-0.25116	0.22332	0.50656	0.27192	0.55396	-0.77097	0.66307	-0.51191	-1.7425	0.10635	1.3371	-0.0012102	0.41211	-0.31094	0.39054	0.88774
YLR120C	-0.40881	-0.45506	0.84877	0.87758	-0.82754	1.4915	1.0043	0.61318	-0.47212	0.54489	0.04102	0.29457	0.37614	0.58832	0.030601	0.015082	-0.45268	0.73467	-1.1213	0.36849	0.94537	0.91199	0.35293	-0.41432	-0.51417	0.092609	-0.20005	-0.33581	-0.61469	-0.80458	-1.0374	-0.50103	-1.0345	-0.4161	0.19264	-0.66282	-0.01538	-0.11814	-1.077	-0.066477	-0.48443	0.13458	0.20676	0.1603	0.49931	0.87572	-1.4572	-0.56407	-0.14769
YDR349C	-0.020467	-0.71644	-0.112	-0.56869	0.34669	-0.80087	-1.2733	-1.6383	-0.042056	-0.10265	0.57105	-0.65062	-0.43455	-0.69988	-0.86338	0.41892	-0.15784	-0.4977	-0.40275	0.088891	0.97101	0.78112	-0.44386	-0.09168	-0.22493	-0.47991	-1.0251	0.87379	-1.2883	0.38438	-0.43965	1.479	0.043099	-0.22722	0.83184	0.037248	-0.87329	-0.41138	0.65811	-2.0254	0.72643	-0.7655	-0.24408	0.34301	-0.92231	-0.59823	0.31136	0.34127	0.35324
YBR264C	-0.55785	-0.63734	0.56307	-0.041429	-0.80081	0.0048383	0.0035317	0.95795	-0.47561	0.69666	0.15382	0.30006	0.30264348	-0.052051	-0.63722	0.40909	1.6513	0.24394	-0.068135	-0.22301	-0.17189	-0.21793	-0.73933	0.19595	0.7464	0.25662	0.10754	0.14784	1.0924	0.047459	-0.69117	-0.69181	0.64961	-1.0156	-0.12593	-0.81263	0.14350064	0.31705	-0.64141	-0.55058	0.049626	-0.39496	-0.46491	1.6254	9.3648E-4	-0.38265	0.47114	0.4739	0.51549
YKR053C	-0.67408	0.76304	-0.37225	1.0192	-0.44179	1.2723	1.7689	1.3354	0.11253	0.036069	2.2371	0.16118	1.1711	1.5461	0.17818	-0.59916	0.033502	0.064781	-1.3436	0.915	0.04938	1.0156	-0.052649	0.26936	-1.5404	0.45148	-1.1022	-0.87615	0.5802	0.11228	0.24467	-0.9791	0.91711	-0.71776	-0.42626	-1.0414	1.2839	0.95439	0.42614	-1.2407	-1.2465	-0.51957	0.27643	-0.36398	-1.5593	0.011453	0.49061	-0.48477	1.9143
YBR162W-A	-0.094291	0.48214	-0.17178	1.1272	-1.1114	0.052117	-0.12371	-0.19869	-0.96756	-0.8624	0.80565	0.40288	-0.77894	-0.56516	-1.005	-0.30683	-1.2781	1.9886	-0.75866	0.73380643	0.14239	2.3789	-0.26494	-0.34336	-0.13076	-1.1323	-1.1705	-0.23474	0.05493	0.73167	0.39704	-0.81693	-2.395	0.092791	0.86474	0.66793	-0.092785	0.68856	0.5341	-1.7774	-0.52268	0.15581	0.66922	-0.80712	0.12713	-0.85401	0.32504	-0.75767	1.1447
YNR039C	-0.33972	0.066143	-1.0587	-0.93254	-0.43906	0.27444	0.68093	0.92157	0.048665	0.89153	1.0499	0.76608	0.98293	0.87791	0.068875	0.25586	-0.46997815	0.94664	-1.1893	1.4364	1.2459	0.35419	-0.072015	0.23864	-2.7737	-0.2935	-0.70005	0.27636	-0.75907	0.063474	0.62248	0.90649	-0.19996	0.72588	0.008824491	-0.53672	1.1076	-0.75098	-0.65263	0.12141	-0.010973	-0.20637	0.58862	1.6467	-0.56602	-0.29408	0.67283	0.10402	0.16566
[truncated: 374 more columns]
