# Supplementary material for: Towards accurate imputation of quantitative genetic interactions
Source: Genome Biol. 2009 Dec 10;10(12):R140. doi: 10.1186/gb-2009-10-12-r140 (PMC2812947; doi:10.1186/gb-2009-10-12-r140)
Supplement: Additional file 2 — S-scores in ChromBio, ER and RNA E-MAPs after imputation of missing values. [file gb-2009-10-12-r140-S2.zip › RNA.imputed.txt]

	YDR473C	YDR478W	YGL172W	YFL002C	YDL098C	YDR301W	YDL153C	YDL111C	YDL207W	YDL030W	YMR239C	YAR008W	YNR034W	YML049C	YCL054W	YDR139C	YLR401C	YDR021W	YJL203W	YLR128W	YBR094W	YNL116W	YBL028C	YLR222C	YOR133W	YBR048W	YDL031W	YDL087C	YBR142W	YJL122W	YBR237W	YMR275C	YBR236C	YDR381W	YFR005C	YGL236C	YKL012W	YHR065C	YLL035W	YLR117C	YDR165W	YHR163W	YGR173W	YGR169C	YJR091C	YKR056W	YER176W	YGL243W	YPR081C
YDR473C	NaN	0.2897011	0.2953806	-0.07881079	0.16171391	0.53404796	0.35653594	0.51314193	0.016559245	-0.08994995	0.3430664	-0.0016771337	0.065135	0.28971267	0.4415853	0.14618275	0.354212	0.08485461	0.46788087	-0.18024042	0.094557	0.26031578	0.785501	-0.024698187	0.341594	-0.09812596	0.29247525	0.02382987	0.33082238	-0.415079	0.10860805	0.23853542	0.6872436	0.6566228	0.023072995	0.38967744	0.30293643	-0.06544542	0.10162901	-0.069270685	0.661858	0.394645	0.476533	0.115561	0.245072	-0.026785	0.43381882	0.4721334	0.6287428
YDR478W	0.2897011	NaN	0.14720288	-0.35148066	0.41611794	0.45924512	0.07795215	0.21662207	-0.0025329762	-0.17038962	0.21135531	-0.43960327	-0.043006	0.36294308	0.1534966	0.699869	0.263858	0.053465214	0.34155965	-0.151888	0.520756	0.02117164	1.975457	0.32893434	-0.256651	0.341438	0.06242382	-0.10108641	0.34952158	0.869681	0.19209182	1.231415	0.8851274	0.737212	0.10239342	0.018068	0.19998588	-0.071866386	0.071077585	0.015703743	1.045242	1.254379	-0.162031	1.661819	0.633849	0.227713	0.8857765	0.8219221	0.5096587
YGL172W	0.2953806	0.14720288	NaN	-0.22942163	-0.20235914	0.2725491	0.22763382	0.04481301	-0.21843211	0.098925576	0.1816901	-0.21308222	0.28986615	0.44135088	0.26893505	-0.114029415	-0.065954	0.036870465	0.57973677	-0.3862471	-1.002243	-0.08883087	0.781884	-0.05331981	-0.124753	-0.5330102	-0.4386391	-0.10102185	0.15995641	-0.100764	0.114595026	-0.15201439	0.022613363	0.14421643	-0.07070591	-0.3442481	0.40021753	-0.070812054	-0.43257877	0.06991645	0.894222	-0.940477	0.103328	-0.110027	0.122816	0.055511	-0.080215305	-0.10853468	-0.023348656
YFL002C	-0.07881079	-0.35148066	-0.22942163	NaN	0.6370015	0.87172604	0.12593149	0.185512	-0.025476249	0.15604901	0.008267132	-0.3265383	-0.473561	0.28677142	-0.18649904	-0.18500468	0.094534	-0.27816084	0.1371275	-0.28270802	-0.216018	-0.16760725	0.526895	-0.08344076	-0.476456	-0.7099963	0.122312345	-0.3917019	0.110821046	-0.770666	-0.39746946	-0.34399322	0.36280617	0.1596195	-0.2533003	0.41299996	0.38640004	0.08834306	0.17360166	-0.10406961	-0.271959	-0.303842	-0.05173	-0.58515	-1.062935	-0.578911	-0.3499261	0.02806138	0.21846679
YDL098C	0.16171391	0.41611794	-0.20235914	0.6370015	NaN	0.14531575	0.44257116	0.3706539	0.21447273	-0.22864087	0.30725628	0.22445472	0.575745	0.5671723	0.5135336	0.1619171	0.698109	0.3888154	0.4419998	-0.42002693	0.674326	0.31772262	-0.425647	0.5433289	-0.783599	0.3670081	0.40909538	0.3495545	0.6155984	-0.025303	0.48097438	0.38280782	0.33586442	0.639729	0.2606665	0.40236625	-0.2747595	0.37169504	0.21762265	0.31489635	-0.646507	-0.185912	0.526854	-0.170297	0.402949	-0.041958	0.6655868	0.124314345	0.79498595
YDR301W	0.53404796	0.45924512	0.2725491	0.87172604	0.14531575	NaN	0.6351125	0.27447093	0.13853204	-0.09700293	1.1669419	-0.0710777	-0.110772	0.63801926	0.5745723	-0.24940085	0.087232	0.56135005	0.4845066	-0.17677979	0.825766	0.80686784	0.264436	0.46005094	0.332059	-0.28795943	0.6272192	0.059685275	0.79910207	0.059363	0.70338136	0.24247876	0.42753223	0.08407871	0.3584012	0.25262696	0.69399935	0.28385302	0.23689175	0.2554453	-0.109046	0.438779	-0.214005	1.30444	0.477461	-0.419844	0.63410807	0.76899505	0.56641495
YDL153C	0.35653594	0.07795215	0.22763382	0.12593149	0.44257116	0.6351125	NaN	0.27673805	0.106747404	0.24824084	0.59612596	0.23038097	0.040564	0.5741073	-0.10418062	-0.034939196	0.390369	0.21253642	0.5855291	-0.18430057	0.263893	0.08942454	-0.401502	0.014060862	-0.201659	-0.06347948	0.35528436	0.27697468	0.5641458	0.275059	0.32224306	0.31866205	0.6624636	0.44271225	0.31936303	0.17649183	0.17232883	0.07212687	0.1698873	0.075429775	0.274611	-0.415265	-0.505947	0.16553	-0.710437	0.243671	0.41814896	0.37438956	0.4108662
YDL111C	0.51314193	0.21662207	0.04481301	0.185512	0.3706539	0.27447093	0.27673805	NaN	0.5716508	-0.2178241	0.51049924	-0.23908065	0.465628	0.6754588	0.30987394	0.18161935	0.696012	0.70629615	0.7350795	0.03943407	0.440064	0.3347925	-0.125082	0.1521472	-0.269615	0.23813313	0.38301247	0.108451724	0.86826944	0.021876	0.54096544	0.10932014	0.109184004	0.45220223	0.31503147	0.2346911	0.14407976	0.30221614	0.24158603	0.19591863	-0.259152	-0.326648	0.743925	0.531736	-0.427445	-0.152415	-0.038458277	0.15661138	0.5806265
YDL207W	0.016559245	-0.0025329762	-0.21843211	-0.025476249	0.21447273	0.13853204	0.106747404	0.5716508	NaN	-0.14370677	0.2938401	-0.24846257	0.51466	0.36028093	-0.10637277	-0.439393	0.025318	0.27356872	0.23917869	-0.47501317	0.614902	0.14322558	-0.364805	-0.024167506	-0.033437	-0.004465798	-7.4953254E-4	0.17872052	0.14889859	0.09641	0.06760499	-0.0106572	0.3594129	-0.08803082	0.16207409	0.07427383	-0.5303263	0.11302502	0.076937005	0.23194471	-0.850561	0.416479	0.748603	0.72011	-0.601829	-0.335203	0.3682227	0.3838327	0.7428412
YDL030W	-0.08994995	-0.17038962	0.098925576	0.15604901	-0.22864087	-0.09700293	0.24824084	-0.2178241	-0.14370677	NaN	0.037790827	-0.29895058	0.528233	0.377731	-0.044966917	0.055332135	0.28895	0.3369043	0.094091736	-0.34206992	-0.109267	0.22260904	-0.636759	0.122420564	-0.324297	-0.18985792	0.12799565	0.029613758	0.25807244	0.303562	0.16339219	0.1062208	-0.014791226	0.21482441	0.069819205	0.22611919	-0.07585738	-0.17357078	-0.23410586	-0.37257272	-0.626126	-0.069085	0.895467	0.277124	0.553688	-0.332519	-0.004346199	0.13337693	0.41673043
YMR239C	0.3430664	0.21135531	0.1816901	0.008267132	0.30725628	1.1669419	0.59612596	0.51049924	0.2938401	0.037790827	NaN	-0.42642185	0.102576	0.79804736	0.03584417	0.099309124	0.503799	0.401154	0.37363574	-0.13369757	0.385114	-0.36425403	-0.116365	0.02541191	0.046453	-0.14178051	0.3892707	0.018379353	0.943941	-0.700023	0.48474595	-0.16369736	0.54212534	0.30258527	-0.1776057	0.18977107	0.4038927	0.34507048	0.35581255	0.15402934	0.295329	0.127613	-0.047388	0.392182	-0.538116	-0.159616	0.13742213	0.19378261	0.29092512
YAR008W	-0.0016771337	-0.43960327	-0.21308222	-0.3265383	0.22445472	-0.0710777	0.23038097	-0.23908065	-0.24846257	-0.29895058	-0.42642185	NaN	0.047914	0.25212762	-0.35931528	-0.48211202	0.030478	0.19531319	-0.03165154	-0.27815363	0.972334	0.09085176	0.306012	-0.21463422	0.722158	-0.5885947	-0.16648486	-0.4041494	0.5306463	-0.288812	0.21221304	-0.1329484	0.11011811	-0.041119073	-0.64638	0.10559433	-0.2672228	-0.13652027	-0.5833546	-0.112366214	-0.627531	-0.29223	0.489324	-0.72035	0.415889	-0.453524	-0.52244747	0.071951486	0.0021370884
YNR034W	0.065135	-0.043006	0.28986615	-0.473561	0.575745	-0.110772	0.040564	0.465628	0.51466	0.528233	0.102576	0.047914	NaN	0.743259	0.502111	0.63214326	-0.020177	0.439237	0.245657	0.5464573	0.695972	0.528849	0.538698	1.191379	-0.092331	-0.065576464	0.395601	-0.244366	1.240489	0.583255	0.781485	0.06016015	0.527731	0.35064092	-0.585917	0.067488454	2.009923	0.412941	-0.779663	0.17323	0.982316	-0.516591	0.340778	1.118907	0.78656	0.854296	0.245771	0.508505	-0.110163
YML049C	0.28971267	0.36294308	0.44135088	0.28677142	0.5671723	0.63801926	0.5741073	0.6754588	0.36028093	0.377731	0.79804736	0.25212762	0.743259	NaN	0.47800726	0.12482004	0.478956	0.5205917	0.49474695	0.28299278	0.422481	0.47983694	0.308646	0.57925314	0.664414	0.50324386	0.8255083	0.15328394	0.8898903	0.130914	0.35858962	0.508301	0.63257086	0.6293473	0.27859277	0.05227261	0.5852335	0.43758538	0.3440246	0.14159858	0.956148	-0.068975	0.869836	0.784896	0.183038	-0.393741	0.6715976	0.8953776	1.0478414
YCL054W	0.4415853	0.1534966	0.26893505	-0.18649904	0.5135336	0.5745723	-0.10418062	0.30987394	-0.10637277	-0.044966917	0.03584417	-0.35931528	0.502111	0.47800726	NaN	5.933336E-5	0.509837	0.04231416	0.27690408	-0.25544968	0.355968	0.36934158	0.119966	0.37244123	-0.330924	0.4755628	-0.015442922	0.19200678	0.41914743	-0.044873	0.24326806	0.33713797	-0.012619791	0.5486755	0.07954625	0.014719063	0.12517601	-0.27430505	0.2008629	0.016772395	0.533259	-0.348298	-0.017489	-0.025037	0.422312	-0.284974	0.3105043	-0.11379039	0.14073743
YDR139C	0.14618275	0.699869	-0.114029415	-0.18500468	0.1619171	-0.24940085	-0.034939196	0.18161935	-0.439393	0.055332135	0.099309124	-0.48211202	0.63214326	0.12482004	5.933336E-5	NaN	0.5971425	0.16978365	0.6071106	0.066331215	0.272469	0.84715456	0.2596927	0.98858654	0.09343333	-0.75689876	-0.7119547	-0.22206467	-0.4773648	0.21697713	-0.36216676	0.4311297	-0.697103	0.44737688	-0.6448626	0.06696062	-0.43446767	-0.62328875	-1.1352348	-0.5213839	-0.13411658	-0.31892988	-0.22204776	0.48291215	0.65373963	0.048764657	0.5545642	0.5783931	-0.38156748
YLR401C	0.354212	0.263858	-0.065954	0.094534	0.698109	0.087232	0.390369	0.696012	0.025318	0.28895	0.503799	0.030478	-0.020177	0.478956	0.509837	0.5971425	NaN	0.264915	0.011334	0.43065643	-0.139364	0.811844	0.817904	1.198352	-0.329582	0.37178624	-1.347982	-0.143101	0.23683	0.707046	0.343616	0.23212263	0.556047	0.9139567	-0.286738	0.44963652	-0.334115	0.093238	-1.248221	-0.140366	-1.485354	-0.40945	-0.507216	-0.641636	0.651428	-0.051468	0.03966	0.410122	-0.033102
YDR021W	0.08485461	0.053465214	0.036870465	-0.27816084	0.3888154	0.56135005	0.21253642	0.70629615	0.27356872	0.3369043	0.401154	0.19531319	0.439237	0.5205917	0.04231416	0.16978365	0.264915	NaN	0.4131582	0.019803593	0.74366	-0.067705415	-0.463515	-0.24823873	0.031349	-0.014107562	0.33392718	0.17255652	0.46071684	-0.216171	-0.08550189	0.01835417	0.46138063	0.3489744	-0.06164545	0.22301325	0.41103515	-0.39080215	0.10349609	-0.15903078	-0.639295	0.271215	-0.379946	0.363663	0.18586	-0.1627	0.47752726	0.33292204	0.7606585
YJL203W	0.46788087	0.34155965	0.57973677	0.1371275	0.4419998	0.4845066	0.5855291	0.7350795	0.23917869	0.094091736	0.37363574	-0.03165154	0.245657	0.49474695	0.27690408	0.6071106	0.011334	0.4131582	NaN	0.30301756	0.740328	0.3909905	0.085109	0.17722763	-0.028987	0.49701646	0.6150856	0.2657209	0.59800273	-0.047571	0.19715737	0.3217388	0.38992843	0.3652074	-0.14339341	0.60157365	0.464281	0.081543155	0.1924199	-0.26749602	-0.544303	0.40939	0.097667	0.518813	0.168446	0.654214	0.4756292	0.38413522	0.27566582
YLR128W	-0.18024042	-0.151888	-0.3862471	-0.28270802	-0.42002693	-0.17677979	-0.18430057	0.03943407	-0.47501317	-0.34206992	-0.13369757	-0.27815363	0.5464573	0.28299278	-0.25544968	0.066331215	0.43065643	0.019803593	0.30301756	NaN	-0.089016	-0.16795751	0.8124539	0.53515685	0.87583315	-0.29988518	-0.19823647	-0.17636037	-0.21809006	0.1856383	-0.3373597	-0.18958887	-0.062393177	0.5639056	-0.3153658	-0.48056042	0.37069213	-0.47673017	-1.1111131	-1.09265	0.99088395	0.53900313	0.44123256	0.74962604	0.71541125	0.71058726	0.1151121	0.37093592	0.007945642
YBR094W	0.094557	0.520756	-1.002243	-0.216018	0.674326	0.825766	0.263893	0.440064	0.614902	-0.109267	0.385114	0.972334	0.695972	0.422481	0.355968	0.272469	-0.139364	0.74366	0.740328	-0.089016	NaN	-0.331171	-1.013671	0.433919	-0.246613	-2.303749	0.297257	0.631326	-0.274332	0.109581	-1.252295	0.490596	0.677559	0.805584	-0.566078	-0.093261	-1.849196	1.066702	-0.284033	0.667732	0.615311	-0.038305	0.649024	0.417653	0.358329	0.567743	-0.922581	0.459689	0.678416
YNL116W	0.26031578	0.02117164	-0.08883087	-0.16760725	0.31772262	0.80686784	0.08942454	0.3347925	0.14322558	0.22260904	-0.36425403	0.09085176	0.528849	0.47983694	0.36934158	0.84715456	0.811844	-0.067705415	0.3909905	-0.16795751	-0.331171	NaN	0.179072	0.40965965	-0.783346	0.23226103	-0.123014875	-0.0717714	0.35580912	0.100945	0.5143018	0.1371645	0.38735372	0.6738286	-0.17648754	0.54840547	-0.28990135	-0.033046123	0.0026573578	-0.691802	-0.210368	0.445852	0.407879	0.128005	0.306977	-0.206587	0.27609482	0.40487805	0.6620466
YBL028C	0.785501	1.975457	0.781884	0.526895	-0.425647	0.264436	-0.401502	-0.125082	-0.364805	-0.636759	-0.116365	0.306012	0.538698	0.308646	0.119966	0.2596927	0.817904	-0.463515	0.085109	0.8124539	-1.013671	0.179072	NaN	0.786372	0.873938	0.50311625	-0.323217	0.364545	-0.024925	0.012683	0.367292	0.26772922	0.455993	0.6751741	0.195177	0.36544108	0.198563	-1.48626	-1.411751	-0.563053	1.458722	0.290799	0.166385	0.961599	-0.291957	-0.514496	0.847643	0.22273	0.840621
YLR222C	-0.024698187	0.32893434	-0.05331981	-0.08344076	0.5433289	0.46005094	0.014060862	0.1521472	-0.024167506	0.122420564	0.02541191	-0.21463422	1.191379	0.57925314	0.37244123	0.98858654	1.198352	-0.24823873	0.17722763	0.53515685	0.433919	0.40965965	0.786372	NaN	0.776096	0.28796953	-0.06665912	0.23524132	0.13328616	-0.180273	0.16657662	-0.043510873	0.56795925	0.93360645	0.34396055	0.50386566	0.23843177	0.044492077	-0.101859	0.062005132	0.388594	0.591219	-0.987557	0.763889	-0.033262	0.398374	0.7651695	0.41335487	0.2042948
YOR133W	0.341594	-0.256651	-0.124753	-0.476456	-0.783599	0.332059	-0.201659	-0.269615	-0.033437	-0.324297	0.046453	0.722158	-0.092331	0.664414	-0.330924	0.09343333	-0.329582	0.031349	-0.028987	0.87583315	-0.246613	-0.783346	0.873938	0.776096	NaN	0.4133772	0.585541	0.354014	-0.170337	-0.453171	0.110614	0.05218937	0.443417	0.117481805	0.11793	0.56750816	-0.627673	-0.118713	-1.544864	-0.549606	0.875933	0.461366	0.639128	0.372633	1.657009	-0.01498	0.2842	0.847323	0.735216
YBR048W	-0.09812596	0.341438	-0.5330102	-0.7099963	0.3670081	-0.28795943	-0.06347948	0.23813313	-0.004465798	-0.18985792	-0.14178051	-0.5885947	-0.065576464	0.50324386	0.4755628	-0.75689876	0.37178624	-0.014107562	0.49701646	-0.29988518	-2.303749	0.23226103	0.50311625	0.28796953	0.4133772	NaN	-0.16588464	-0.16355847	0.055472553	-0.73681843	0.23558702	-0.110942945	-0.27877483	-0.012324066	-0.26937532	-0.18971178	0.19280075	0.04413102	-0.09192872	0.0994535	-0.3987099	-0.6778273	0.103334695	0.42571858	0.2553828	0.92307043	0.106322005	0.44702837	-0.5167832
YDL031W	0.29247525	0.06242382	-0.4386391	0.122312345	0.40909538	0.6272192	0.35528436	0.38301247	-7.4953254E-4	0.12799565	0.3892707	-0.16648486	0.395601	0.8255083	-0.015442922	-0.7119547	-1.347982	0.33392718	0.6150856	-0.19823647	0.297257	-0.123014875	-0.323217	-0.06665912	0.585541	-0.16588464	NaN	0.09902226	0.35043553	-0.05587	0.3893204	0.08720657	-0.16319801	-0.4177416	-0.14884165	-0.19991031	-0.071003474	0.088625774	-0.04116534	0.4271869	0.283552	-0.105336	-0.327461	-0.156643	0.169623	-0.161754	0.18758401	0.23931462	-0.08587415
YDL087C	0.02382987	-0.10108641	-0.10102185	-0.3917019	0.3495545	0.059685275	0.27697468	0.108451724	0.17872052	0.029613758	0.018379353	-0.4041494	-0.244366	0.15328394	0.19200678	-0.22206467	-0.143101	0.17255652	0.2657209	-0.17636037	0.631326	-0.0717714	0.364545	0.23524132	0.354014	-0.16355847	0.09902226	NaN	0.15447949	-0.337092	-0.15766205	0.22160818	0.3523075	0.12038312	0.09817356	0.29046592	-0.54812926	-0.07785937	0.048102614	-0.24823247	0.243657	-0.036645	0.102798	-0.125938	0.407714	0.364459	0.23126747	0.31857547	0.4999427
YBR142W	0.33082238	0.34952158	0.15995641	0.110821046	0.6155984	0.79910207	0.5641458	0.86826944	0.14889859	0.25807244	0.943941	0.5306463	1.240489	0.8898903	0.41914743	-0.4773648	0.23683	0.46071684	0.59800273	-0.21809006	-0.274332	0.35580912	-0.024925	0.13328616	-0.170337	0.055472553	0.35043553	0.15447949	NaN	-0.162751	0.37921113	0.21787013	0.5238599	0.5112238	0.5426584	0.7811718	0.18839781	0.25098762	-0.04849134	0.2162195	0.486722	0.268555	0.389785	0.510955	0.231184	0.660543	0.616406	0.69747084	0.9316669
YJL122W	-0.415079	0.869681	-0.100764	-0.770666	-0.025303	0.059363	0.275059	0.021876	0.09641	0.303562	-0.700023	-0.288812	0.583255	0.130914	-0.044873	0.21697713	0.707046	-0.216171	-0.047571	0.1856383	0.109581	0.100945	0.012683	-0.180273	-0.453171	-0.73681843	-0.05587	-0.337092	-0.162751	NaN	0.446222	0.28186533	-0.208491	0.23228848	-0.505226	-0.020145623	-0.22857	-0.319463	0.357591	-0.143745	0.837256	-0.19842	0.083864	0.139512	-0.086887	1.089737	0.709218	0.303816	-0.684969
YBR237W	0.10860805	0.19209182	0.114595026	-0.39746946	0.48097438	0.70338136	0.32224306	0.54096544	0.06760499	0.16339219	0.48474595	0.21221304	0.781485	0.35858962	0.24326806	-0.36216676	0.343616	-0.08550189	0.19715737	-0.3373597	-1.252295	0.5143018	0.367292	0.16657662	0.110614	0.23558702	0.3893204	-0.15766205	0.37921113	0.446222	NaN	0.5939869	0.34733704	0.43184987	-0.011089004	0.41874203	0.21834403	-0.14042602	0.14791068	-0.08739182	0.117303	0.070738	0.298596	0.581549	-0.126885	0.471584	0.5515569	0.6320277	0.7871238
YMR275C	0.23853542	1.231415	-0.15201439	-0.34399322	0.38280782	0.24247876	0.31866205	0.10932014	-0.0106572	0.1062208	-0.16369736	-0.1329484	0.06016015	0.508301	0.33713797	0.4311297	0.23212263	0.01835417	0.3217388	-0.18958887	0.490596	0.1371645	0.26772922	-0.043510873	0.05218937	-0.110942945	0.08720657	0.22160818	0.21787013	0.28186533	0.5939869	NaN	-0.04344768	-0.34821042	0.077683315	-0.18805481	-0.25881478	0.04886502	0.19483985	0.2167663	-0.3117338	-0.2762126	-0.935549	0.58670914	0.0532013	0.42603993	0.27717307	0.44867444	-0.13708726
YBR236C	0.6872436	0.8851274	0.022613363	0.36280617	0.33586442	0.42753223	0.6624636	0.109184004	0.3594129	-0.014791226	0.54212534	0.11011811	0.527731	0.63257086	-0.012619791	-0.697103	0.556047	0.46138063	0.38992843	-0.062393177	0.677559	0.38735372	0.455993	0.56795925	0.443417	-0.27877483	-0.16319801	0.3523075	0.5238599	-0.208491	0.34733704	-0.04344768	NaN	-0.07966572	0.22229643	0.33988062	-0.106362	0.19756816	0.11480186	0.34090167	-0.00651	0.099177	0.179436	0.174807	-0.028275	-0.381466	0.20456305	0.48440558	0.36263666
YDR381W	0.6566228	0.737212	0.14421643	0.1596195	0.639729	0.08407871	0.44271225	0.45220223	-0.08803082	0.21482441	0.30258527	-0.041119073	0.35064092	0.6293473	0.5486755	0.44737688	0.9139567	0.3489744	0.3652074	0.5639056	0.805584	0.6738286	0.6751741	0.93360645	0.117481805	-0.012324066	-0.4177416	0.12038312	0.5112238	0.23228848	0.43184987	-0.34821042	-0.07966572	NaN	0.16463992	-0.7416267	0.100693	0.079681925	-0.428554	0.10674677	-0.0937092	0.0042665466	-0.24155544	0.41987994	0.48697254	0.068996914	0.5285925	0.90984815	-0.039433695
YFR005C	0.023072995	0.10239342	-0.07070591	-0.2533003	0.2606665	0.3584012	0.31936303	0.31503147	0.16207409	0.069819205	-0.1776057	-0.64638	-0.585917	0.27859277	0.07954625	-0.6448626	-0.286738	-0.06164545	-0.14339341	-0.3153658	-0.566078	-0.17648754	0.195177	0.34396055	0.11793	-0.26937532	-0.14884165	0.09817356	0.5426584	-0.505226	-0.011089004	0.077683315	0.22229643	0.16463992	NaN	0.3296871	-0.22852668	-0.29517725	-0.22695844	-0.14051427	-0.231725	-0.909242	0.130215	0.195489	-0.018035	0.392851	-0.05241111	0.5647393	0.4586625
YGL236C	0.38967744	0.018068	-0.3442481	0.41299996	0.40236625	0.25262696	0.17649183	0.2346911	0.07427383	0.22611919	0.18977107	0.10559433	0.067488454	0.05227261	0.014719063	0.06696062	0.44963652	0.22301325	0.60157365	-0.48056042	-0.093261	0.54840547	0.36544108	0.50386566	0.56750816	-0.18971178	-0.19991031	0.29046592	0.7811718	-0.020145623	0.41874203	-0.18805481	0.33988062	-0.7416267	0.3296871	NaN	-0.16291672	0.14062643	-0.14002135	0.5072883	-0.69972354	-0.81056756	0.16989402	0.10648006	1.011699	-0.083651714	0.20774445	0.22464201	0.4283129
YKL012W	0.30293643	0.19998588	0.40021753	0.38640004	-0.2747595	0.69399935	0.17232883	0.14407976	-0.5303263	-0.07585738	0.4038927	-0.2672228	2.009923	0.5852335	0.12517601	-0.43446767	-0.334115	0.41103515	0.464281	0.37069213	-1.849196	-0.28990135	0.198563	0.23843177	-0.627673	0.19280075	-0.071003474	-0.54812926	0.18839781	-0.22857	0.21834403	-0.25881478	-0.106362	0.100693	-0.22852668	-0.16291672	NaN	-0.016542163	0.045535624	0.012782784	0.77974	0.575072	-0.604207	0.507219	0.822922	0.081195	0.44738454	-0.15717019	-0.21154544
YHR065C	-0.06544542	-0.071866386	-0.070812054	0.08834306	0.37169504	0.28385302	0.07212687	0.30221614	0.11302502	-0.17357078	0.34507048	-0.13652027	0.412941	0.43758538	-0.27430505	-0.62328875	0.093238	-0.39080215	0.081543155	-0.47673017	1.066702	-0.033046123	-1.48626	0.044492077	-0.118713	0.04413102	0.088625774	-0.07785937	0.25098762	-0.319463	-0.14042602	0.04886502	0.19756816	0.079681925	-0.29517725	0.14062643	-0.016542163	NaN	0.19261874	0.0885118	0.012214	0.182584	0.526221	0.38997	0.038879	0.270928	0.15459271	0.4266072	0.2626889
YLL035W	0.10162901	0.071077585	-0.43257877	0.17360166	0.21762265	0.23689175	0.1698873	0.24158603	0.076937005	-0.23410586	0.35581255	-0.5833546	-0.779663	0.3440246	0.2008629	-1.1352348	-1.248221	0.10349609	0.1924199	-1.1111131	-0.284033	0.0026573578	-1.411751	-0.101859	-1.544864	-0.09192872	-0.04116534	0.048102614	-0.04849134	0.357591	0.14791068	0.19483985	0.11480186	-0.428554	-0.22695844	-0.14002135	0.045535624	0.19261874	NaN	0.49742135	0.621663	0.615507	-0.398289	0.622029	0.573362	0.339378	0.42744932	0.29324654	0.14990216
YLR117C	-0.069270685	0.015703743	0.06991645	-0.10406961	0.31489635	0.2554453	0.075429775	0.19591863	0.23194471	-0.37257272	0.15402934	-0.112366214	0.17323	0.14159858	0.016772395	-0.5213839	-0.140366	-0.15903078	-0.26749602	-1.09265	0.667732	-0.691802	-0.563053	0.062005132	-0.549606	0.0994535	0.4271869	-0.24823247	0.2162195	-0.143745	-0.08739182	0.2167663	0.34090167	0.10674677	-0.14051427	0.5072883	0.012782784	0.0885118	0.49742135	NaN	0.355565	0.494768	0.17735	0.718983	-0.230434	0.173072	0.32677028	0.08218576	0.73973274
YDR165W	0.661858	1.045242	0.894222	-0.271959	-0.646507	-0.109046	0.274611	-0.259152	-0.850561	-0.626126	0.295329	-0.627531	0.982316	0.956148	0.533259	-0.13411658	-1.485354	-0.639295	-0.544303	0.99088395	0.615311	-0.210368	1.458722	0.388594	0.875933	-0.3987099	0.283552	0.243657	0.486722	0.837256	0.117303	-0.3117338	-0.00651	-0.0937092	-0.231725	-0.69972354	0.77974	0.012214	0.621663	0.355565	NaN	-0.060208	0.085296	0.535364	0.904851	0.213855	0.743425	-0.363557	0.52203
YHR163W	0.394645	1.254379	-0.940477	-0.303842	-0.185912	0.438779	-0.415265	-0.326648	0.416479	-0.069085	0.127613	-0.29223	-0.516591	-0.068975	-0.348298	-0.31892988	-0.40945	0.271215	0.40939	0.53900313	-0.038305	0.445852	0.290799	0.591219	0.461366	-0.6778273	-0.105336	-0.036645	0.268555	-0.19842	0.070738	-0.2762126	0.099177	0.0042665466	-0.909242	-0.81056756	0.575072	0.182584	0.615507	0.494768	-0.060208	NaN	0.902357	0.805608	-0.660812	-1.025382	0.062254	-0.404128	-0.530194
YGR173W	0.476533	-0.162031	0.103328	-0.05173	0.526854	-0.214005	-0.505947	0.743925	0.748603	0.895467	-0.047388	0.489324	0.340778	0.869836	-0.017489	-0.22204776	-0.507216	-0.379946	0.097667	0.44123256	0.649024	0.407879	0.166385	-0.987557	0.639128	0.103334695	-0.327461	0.102798	0.389785	0.083864	0.298596	-0.935549	0.179436	-0.24155544	0.130215	0.16989402	-0.604207	0.526221	-0.398289	0.17735	0.085296	0.902357	NaN	0.05862823	1.615081	0.323788	0.67545	0.134156	0.40047
YGR169C	0.115561	1.661819	-0.110027	-0.58515	-0.170297	1.30444	0.16553	0.531736	0.72011	0.277124	0.392182	-0.72035	1.118907	0.784896	-0.025037	0.48291215	-0.641636	0.363663	0.518813	0.74962604	0.417653	0.128005	0.961599	0.763889	0.372633	0.42571858	-0.156643	-0.125938	0.510955	0.139512	0.581549	0.58670914	0.174807	0.41987994	0.195489	0.10648006	0.507219	0.38997	0.622029	0.718983	0.535364	0.805608	0.05862823	NaN	0.802652	-0.258622	0.77597	0.713297	-0.061277
YJR091C	0.245072	0.633849	0.122816	-1.062935	0.402949	0.477461	-0.710437	-0.427445	-0.601829	0.553688	-0.538116	0.415889	0.78656	0.183038	0.422312	0.65373963	0.651428	0.18586	0.168446	0.71541125	0.358329	0.306977	-0.291957	-0.033262	1.657009	0.2553828	0.169623	0.407714	0.231184	-0.086887	-0.126885	0.0532013	-0.028275	0.48697254	-0.018035	1.011699	0.822922	0.038879	0.573362	-0.230434	0.904851	-0.660812	1.615081	0.802652	NaN	0.636173	-0.259902	0.5606	0.788446
YKR056W	-0.026785	0.227713	0.055511	-0.578911	-0.041958	-0.419844	0.243671	-0.152415	-0.335203	-0.332519	-0.159616	-0.453524	0.854296	-0.393741	-0.284974	0.048764657	-0.051468	-0.1627	0.654214	0.71058726	0.567743	-0.206587	-0.514496	0.398374	-0.01498	0.92307043	-0.161754	0.364459	0.660543	1.089737	0.471584	0.42603993	-0.381466	0.068996914	0.392851	-0.083651714	0.081195	0.270928	0.339378	0.173072	0.213855	-1.025382	0.323788	-0.258622	0.636173	NaN	0.163895	0.440441	0.134073
YER176W	0.43381882	0.8857765	-0.080215305	-0.3499261	0.6655868	0.63410807	0.41814896	-0.038458277	0.3682227	-0.004346199	0.13742213	-0.52244747	0.245771	0.6715976	0.3105043	0.5545642	0.03966	0.47752726	0.4756292	0.1151121	-0.922581	0.27609482	0.847643	0.7651695	0.2842	0.106322005	0.18758401	0.23126747	0.616406	0.709218	0.5515569	0.27717307	0.20456305	0.5285925	-0.05241111	0.20774445	0.44738454	0.15459271	0.42744932	0.32677028	0.743425	0.062254	0.67545	0.77597	-0.259902	0.163895	NaN	0.48098677	0.18988691
YGL243W	0.4721334	0.8219221	-0.10853468	0.02806138	0.124314345	0.76899505	0.37438956	0.15661138	0.3838327	0.13337693	0.19378261	0.071951486	0.508505	0.8953776	-0.11379039	0.5783931	0.410122	0.33292204	0.38413522	0.37093592	0.459689	0.40487805	0.22273	0.41335487	0.847323	0.44702837	0.23931462	0.31857547	0.69747084	0.303816	0.6320277	0.44867444	0.48440558	0.90984815	0.5647393	0.22464201	-0.15717019	0.4266072	0.29324654	0.08218576	-0.363557	-0.404128	0.134156	0.713297	0.5606	0.440441	0.48098677	NaN	0.29230925
YPR081C	0.6287428	0.5096587	-0.023348656	0.21846679	0.79498595	0.56641495	0.4108662	0.5806265	0.7428412	0.41673043	0.29092512	0.0021370884	-0.110163	1.0478414	0.14073743	-0.38156748	-0.033102	0.7606585	0.27566582	0.007945642	0.678416	0.6620466	0.840621	0.2042948	0.735216	-0.5167832	-0.08587415	0.4999427	0.9316669	-0.684969	0.7871238	-0.13708726	0.36263666	-0.039433695	0.4586625	0.4283129	-0.21154544	0.2626889	0.14990216	0.73973274	0.52203	-0.530194	0.40047	-0.061277	0.788446	0.134073	0.18988691	0.29230925	NaN
YJR047C	-0.103605	-0.211083	0.720355	-0.035763	0.768629	0.791612	1.256786	1.243045	2.166797	0.119297	0.987264	0.601148	0.419096	1.351845	0.507269	-0.07920093	-0.996183	0.636529	0.156312	0.37675297	0.079548	0.479793	-0.137356	-0.549166	-0.114868	-0.37339547	0.11215	-0.328517	0.440729	0.49945	-2.415414	-0.26993713	0.92208	-0.12444634	0.572266	-0.22576302	-0.094846	0.21022	-0.426265	-0.685612	0.088756	0.784652	0.767181	0.293208	-2.868507	1.325854	1.802054	0.266807	0.404368
YDR312W	0.017774	-0.556155	0.438533	1.196929	0.457067	0.28852913	0.226788	0.951925	0.164213	0.228261	0.321768	0.72216	1.286703	0.590139	1.451515	0.58024347	0.620773	0.115726	0.242594	0.72729194	0.427499	0.755214	0.328199	-0.160267	0.671097	0.23299022	-0.100068	0.141011	-0.637	-0.760603	0.280106	-0.03809938	-0.288799	0.039868325	0.400413	0.6197435	0.50922	-0.442947	0.934023	-0.943117	0.775288	-0.791499	0.035896	-1.324699	0.34731	0.166374	-0.092455	0.923118	1.191189
YDL048C	0.454467	0.63285	-0.357947	-0.205064	-0.325679	0.109648	-0.053875	0.064413	-0.546349	-0.6066136	0.382773	-0.151097	-0.694058	0.721821	-0.06533651	0.4265736	1.319696	-0.528245	0.632162	0.783335	0.377799	1.317709	0.683785	0.447693	0.638633	0.32339677	-0.65771914	-2.0618	0.685448	-0.176809	-0.416943	0.28058138	-0.231498	0.6187281	0.225236	0.8329976	-0.029448	0.38368	0.285151	-0.159343	-1.451039	-0.760531	1.047225	0.376133	1.343296	0.20869	-0.519513	0.396211	0.579567
YDL219W	0.025729	0.184023	0.33841	0.056272	0.05234	-0.401946	-0.452656	-3.661237	-1.0957717	-0.465749	0.169444	-0.605322	0.885513	-0.904813	0.130619	0.40416113	0.58585	0.360783	0.397168	0.6195775	0.158712	1.046881	0.122641	0.450465	-0.012333	0.72117835	0.011455	-0.783084	0.356367	0.463758	-0.001681	0.033069562	-0.208009	0.58633316	0.352262	0.35934976	-0.026642	-0.274703	-0.366011	-0.141859	-1.895674	-0.899776	0.459096	0.10994	0.648281	0.389094	-1.258406	-0.025104	-0.425954
YOL080C	0.139703	1.090952	-1.073692	0.136923	-0.106643	0.168916	0.243452	-0.594627	-0.648857	-0.241799	0.073442	0.680635	0.135421	0.581696	-0.336082	-0.29415867	-0.590328	0.290425	0.511968	0.5749087	-0.442577	0.394053	-1.087857	0.133224	0.906204	-0.21257919	0.394145	0.16992	-0.541835	-0.200364	0.249913	-0.6615277	0.383461	-0.2255764	0.386065	-0.13267846	-1.548305	0.487881	0.367805	0.71304	-0.155033	-1.04612	-0.513476	-0.213029	0.087622	-0.178533	-0.038414	-0.622357	0.07709
YPL123C	-0.146017	0.621653	0.410193	0.077297	-0.196648	-0.640669	-0.070589	-0.1013	-0.771643	0.624702	0.157264	0.35364	1.822472	0.41983	0.86557	0.6553492	0.673725	0.52837	0.063348	0.74166006	0.772339	0.424332	-0.264914	0.149811	0.255616	0.6117527	0.038231	-0.105316	0.190028	-0.216546	-0.179394	-0.31669763	0.48657	-0.14735255	0.535587	0.17034592	0.289945	0.353903	-0.154492	0.389284	1.506128	-0.480785	0.767474	0.382412	-0.661881	-0.301978	-0.008307	0.327379	-0.279609
YDL224C	0.898729	0.16147	-0.982814	-1.240671	0.288784	-0.394641	-0.05708	-2.627945	-1.0507474	-1.279192	-1.232401	-0.128568	0.901897	-0.026179	0.206261	0.280158	0.130205	0.011614	0.40437	0.6579872	-1.146932	1.089638	-0.548531	0.77885	0.55792	1.502821	-0.142056	-0.696957	0.326941	0.395041	-0.567748	0.496931	-0.45809	0.11901479	0.113151	-0.11600161	0.165805	0.337553	0.357621	0.475799	0.101541	0.056588	0.091215	0.706182	0.096922	-0.649293	-0.305056	0.928348	0.185128
YNL197C	0.8166952	0.39507318	-0.5863186	-0.32295352	0.41398022	-0.29533195	0.41418344	-1.0884607	0.18410121	-0.557867	-0.6111289	-0.875761	-0.024366	0.6141332	0.4145544	0.34264028	1.438325	0.667998	0.7249208	-0.73504645	-0.057088	0.76117	-0.290458	0.27071378	-0.865149	0.22550687	-0.4198005	0.029693333	0.86530596	-0.274742	0.5456359	0.16402046	-0.74104136	0.24624117	0.053823408	-0.022183882	-0.4506689	0.37179118	-0.22869699	0.2108087	0.472584	-0.094703	0.433509	0.283149	0.380983	-0.112087	-0.23685095	0.3473788	-0.20209208
YGL100W	0.048408847	-0.09213214	-0.66295815	-0.36534846	-1.3046938	-0.13665624	0.15440497	0.27640215	-0.7219642	-0.5222972	-0.35554722	-0.8672525	-0.611287	0.0407616	-0.059568796	-0.482406	0.270743	0.2594197	0.58007807	-4.179475	0.896475	-0.26530066	-2.123582	-0.14533414	-0.263652	1.480898	-1.330436	-0.38267732	-0.35422066	-0.129423	0.40906313	0.675367	-0.5248726	-1.231082	-0.013683202	0.65883875	-0.06229384	-0.96682036	-0.55041397	0.16701442	-0.86447	-2.969161	-1.425404	-1.284092	-0.486281	-0.253948	-0.10416266	-1.4142045	-0.7507316
YDR416W	-0.277619	0.1400986	-0.9962913	-0.6032743	-0.65457004	-0.2495258	0.21579316	-0.026644126	-0.25080037	-0.3044522	-0.52613235	-1.3196344	0.269004	-0.12353206	0.40580434	-0.9055207	0.085217	-0.025534803	-0.38984922	-0.087117024	0.404787	0.25455397	-0.012746	-0.12118715	0.472302	-0.25320792	-0.7151248	-0.1005694	-0.20616953	0.515784	-0.114021726	0.24345414	-0.014901496	-0.52592397	0.13913731	-0.38696504	-0.7886315	-0.15297985	-0.46381196	-0.5566398	-0.147938	0.271542	0.891584	-0.159473	0.007547	0.157656	0.2824245	0.065852664	0.45392033
YDL084W	0.0900653	-0.46768472	-0.76895547	0.014858099	-0.16702567	0.072763674	-0.058056165	-0.352755	-0.49407127	-0.38674533	-0.26387623	0.3125291	0.561922	0.13532229	-0.11440347	-0.575433	-0.682568	-0.018218748	0.57585216	0.349221	0.521858	-0.3640276	-6.55E-4	0.3764413	-0.228743	-1.830596	-0.9290682	-0.049324285	-0.592473	0.711695	-0.055383295	0.215986	-0.5021018	-0.568155	-0.3205358	-1.105977	-0.0928007	-1.0266664	-0.6879544	0.13358957	-0.14709	-0.538338	-0.621603	-0.475621	0.49125	-1.48694	-0.33260798	-0.014625522	-0.28239325
YDR179C	0.006620677	-0.428505	-1.0039923	-0.58416486	-0.2773091	0.058524426	-0.048525847	0.018965453	-0.55028534	-0.071290605	-0.8532744	-0.53648645	-0.287878	-0.18328674	-0.0020387876	-1.365124	-0.748966	-0.03931071	0.42655197	-0.464296	-0.693799	-0.42996085	-0.290134	0.5763669	-0.588276	-0.113519	-1.0506355	-0.3065319	-0.06478923	-0.245696	0.0692358	0.3045	0.06490529	-0.119379	-0.17796598	-0.083535	-0.10458156	-0.52645296	-0.366203	-0.08374725	0.04679652	0.26674	0.743621	-0.409874	0.078146	-0.202464	-0.12389009	-0.48881158	0.33583185
YGR091W	-0.039513156	0.091571406	-0.295965	-0.17398635	0.27702656	0.5166652	0.19414209	-0.080438726	0.5081204	-0.13540815	-0.28197226	-0.044777546	-0.417564	0.7893325	0.43666503	-2.457797	0.258639	0.25092667	0.3989446	-1.77338	-0.765338	0.5772245	0.113422	0.17457731	-0.153608	-1.067883	0.031407654	0.16540977	0.5088603	0.427844	0.5806114	0.048353	-0.13666062	-0.111064	0.40828755	0.951776	0.21308653	0.53621614	0.46077475	0.280824	0.616463	-0.304992	-0.319426	-1.174909	-0.868179	-0.254196	0.19021705	0.058465455	0.16360326
YDR037W	-0.46268153	0.60921	-0.8335121	-1.0779022	-0.107938886	-0.51645267	-0.1352414	-1.4568163	0.13293993	-0.68067265	-0.1673469	-0.9112689	-0.570283	-0.35664558	-0.88743085	-1.214863	-0.893537	-0.5179443	-0.2977975	-0.522663	0.30599	-0.6404469	-0.729689	-0.895379	0.012891	-1.303292	-1.174962	-0.27440152	0.15115367	0.142231	-0.16226718	-1.375229	0.04581767	-1.467195	-0.40521517	-2.67745	-1.4900393	-0.1135598	-0.7451237	-0.55076575	-1.016738	-0.74936	-0.067036	0.097463	-1.45309	0.030776	-0.5800923	-0.66169345	-0.42844498
YER013W	0.0057001873	-0.27926227	-0.7480004	-0.39312497	0.22383149	-0.525505	0.39366865	-0.756026	0.36991867	0.2741804	-0.55213314	-0.74524873	-3.106926	0.5969811	-0.22318365	-1.358571	0.556301	0.18089715	0.45301294	-0.480801	-1.323101	-0.45665774	-1.582269	0.010747237	-0.922565	-2.062448	-0.811123	0.19214483	0.5132887	-0.68577	-0.035743278	-2.062159	-0.009711947	-1.020707	-0.5876713	-0.59903	0.18886079	0.20707002	0.018268552	-0.24362752	0.383396	-0.372525	-0.889598	0.291909	-0.527918	-0.957631	0.077870496	-0.35144427	-0.36947685
YJL125C	0.31560126	0.23065297	-0.6915948	0.19097143	-0.36664212	0.533647	-0.11377721	-0.20328361	0.4008833	0.021749165	0.33586672	0.10904297	0.999554	0.18699385	-0.7057667	-0.92428374	-0.28207	0.123457596	0.014777913	-0.8956843	-0.386329	-0.9035563	-0.897884	-0.41180378	0.137833	-0.9949368	-0.28233904	0.06303995	-0.07477617	-0.9384255	-0.796554	-2.28231	-0.72518605	-1.2173048	-0.39857218	-1.4888103	-0.86202806	0.07876693	-0.11212237	0.48625296	-0.157602	1.124317	-0.442106	-0.101385	-1.253395	0.245898	0.23551276	-0.58869725	-0.067547776
YOR179C	0.050976	-0.307456	-0.53908	-0.229159	0.22503	0.062252	-0.70798	0.123562	-0.331329	0.182546	-0.045376	-2.17837	-1.485133	-0.710715	0.010232	0.29431	0.137446	-0.693307	0.136385	-0.997613	-0.340247	-0.129914	0.18185	-0.794047	-1.889152	-2.14243	-0.536188	-0.026824	-0.45432758	-0.920991	-2.666342	-4.459852	0.276381	-0.28141	-0.449907	-4.205901	-1.154098	-0.235277	-1.845583	-0.105432	-0.500174	-0.331232	-0.155729	-0.058696	-1.895638	-0.162954	0.33241	0.096819	-0.335638
YOL117W	0.4450401	0.175034	-0.6253528	-0.63067496	0.1613431	4.5138816E-4	0.28943765	0.14281243	-0.2234185	-0.51671284	-0.22992362	-0.34265894	-0.401617	0.12133391	0.2624929	0.412876	-0.172742	0.2555525	0.45056263	-0.111367	-0.544131	-0.19824445	0.014156	-0.012574881	0.327881	-0.855485	-0.8872914	-0.06246459	-0.011386558	-0.050773	0.6002828	-0.409916	-0.22452082	-1.468824	-0.088609934	0.025409	-0.47161058	-0.22944419	-0.50232995	-0.124059014	-0.485543	-0.591535	-1.667242	0.823489	0.141952	0.412281	0.20164613	-0.10483878	-0.31513444
YGL171W	0.032363024	0.09242966	0.08575361	-0.34958595	0.35132855	0.107935905	0.13027172	0.16156666	0.082344934	0.22585522	-0.05598412	-0.22794628	-0.300427	0.29401293	-0.38008094	-0.506309	-0.016689	-0.66323173	0.10292635	-0.30323052	0.250997	0.015090704	0.17445	0.047078505	-0.534795	-0.0867125	0.052092955	-0.0010885171	0.31051645	-0.042078	-0.18273534	0.26798984	0.19046374	0.10591578	-0.28626487	0.21053945	-0.004658629	-0.7832932	-0.29204106	-0.12569776	-0.099862	-0.162567	-0.289129	0.284782	-0.231032	-0.63503	-0.07525114	0.33583987	0.08904156
YDR156W	0.293025	-1.553652	-0.276732	0.167646	-0.447419	-0.294385	-0.341126	-0.574566	-1.060596	-1.23394	-0.592889	-0.533579	0.507412	0.27749	-0.085367	-0.7445696	-0.910508	-0.975986	0.107065	-0.2554111	-0.146299	0.043742	-0.077875	0.115268	0.062821	-0.054021	-0.480708	-0.82621	-2.333403	-0.635404	-0.064396	-1.164641	0.407901	-0.26904625	-0.541212	-1.7402503	0.564731	0.024826	0.534858	0.102199	-0.060718264	-1.24436	-2.105086	0.25985	-0.149952	0.689392	-1.35603	-0.208503	-0.259008
YJL148W	0.377475	0.410545	-0.836788	-0.044182	-0.163556	0.080827	0.079006	-0.358672	-0.342049	0.266663	-1.494741	-0.549505	-0.02154	0.421462	-0.475638	-1.483958	-1.552511	-0.777902	-0.659386	-1.239073	0.163307	0.209376	0.111596	0.110518	0.05715	0.444216	0.005347	0.33448	-0.503483	-1.0152758	0.750943	-0.502296	-0.142383	-0.120831	0.038061	-1.947826	-0.570155	-0.073491	0.866278	0.486814	0.627773	0.042942	-1.361432	-1.642228	-0.129418	-0.458392	0.230528	-0.51827	-0.823884
YDR009W	0.40051866	0.44855893	-0.031849813	0.05103802	-0.26611924	0.40686527	0.14019734	-1.1500798	-0.22340882	-0.40407357	0.25089657	0.4481725	0.387984	-0.08938931	-0.17358655	-0.8978855	-0.096251	0.2603105	0.54626226	-0.0700745	0.523118	0.18888952	0.125342	0.2657634	0.307536	-0.04447798	0.72419584	-0.043935727	0.50615215	0.775745	0.3784028	0.26158357	0.50795835	-0.28170365	-0.027412813	0.22776854	0.22994933	-0.35482162	-0.034693733	-0.520864	0.241031	0.125594	0.001915	0.907701	0.512114	0.076483	-0.118656315	-0.06734348	0.022681857
YFR009W	0.589719	-0.326066	-0.62929	-0.14289232	-0.211003	-0.144133	0.300916	-0.218877	-0.068596	-0.217453	-0.025149	1.105469	-0.020214	0.030578	-0.290644	-1.981655	-0.545469	0.282057	1.173842	0.52345204	0.343038	0.015251	0.407818	0.24824	0.370607	0.431562	-0.112956	0.736849	0.585193	0.134158	0.581065	0.390549	-0.106647	0.13655977	0.47894648	-0.32545617	-0.365764	-0.456985	0.326047	-0.425812	0.406336	-0.896066	1.020679	0.412798	1.416127	0.080406	0.082408	-0.115462	0.233119
YGL195W	0.27227	0.365229	-0.31775862	0.3978	0.115952	0.266396	0.193072	0.517916	-0.905873	-0.171319	-0.471061	-0.824656	0.012626	0.252747	-0.57683	-1.473899	1.348726	-0.631874	0.337726	0.1693354	-0.160395	-0.025357	0.692448	0.292193	0.686794	0.72814	0.660482	0.273366	0.296177	-0.793156	0.110392	-4.006944	-0.341998	0.43231592	0.367976	-0.43619314	0.529544	-0.510846	0.588073	0.284101	-0.649848	0.227661	0.143122	-0.180444	1.097226	-1.794081	-0.717939	-0.164014	-0.422911
YMR180C	0.456603	-0.286293	-0.540395	0.053488	0.27930608	0.08549417	-0.502843	0.690839	0.299773	-0.015575	-0.47094	1.226973	-0.305425	0.463971	-0.303978	-0.19463007	-0.176573	0.377673	0.062251	0.15663637	-0.342106	1.117959	-0.552086	-0.401692	0.209963	-0.67625916	0.383651	-0.138052	1.29826	0.478497	0.660842	0.040849954	0.253967	-0.118392855	0.321115	-0.94732004	0.52538294	0.354823	0.543839	-0.510056	-0.088472	-0.523132	-0.625055	-0.575321	-0.361421	0.544238	0.82669	-0.565636	1.520906
YMR285C	0.275698	0.26652	-0.595164	-0.204691	0.392541	-0.037029	0.563995	0.459197	0.240847	0.11906	-0.172639	0.40136	0.680964	0.638836	-0.301433	0.05583658	-0.575598	0.292416	0.423262	0.7678814	-0.322319	0.39166957	-0.038069	-0.525948	0.016802	-0.6255676	-0.394738	-0.232311	1.657602	0.792803	-0.044898	-0.17759244	-0.302633	0.28251034	0.278239	-0.6191324	0.478465	0.186325	0.902179	0.976373	-0.122302	0.365594	0.376129	-0.247597	0.409733	0.331244	0.5545	-0.712688	0.627311
YNL288W	0.469029	0.213688	0.496595	-0.513779	-0.600205	-1.090776	-0.080932	-0.297624	-0.778471	0.120348	0.301335	-0.047044	-0.931609	-1.179194	0.065161	0.016653	-0.303213	-0.206246	0.235876	-0.104086	0.11056	-0.508567	0.050939	-0.691646	0.271761	-0.420227	-0.302926	0.337579	0.071397	-0.034357	0.1534	-0.089821	-0.149521	0.340011	-0.341789	0.342101	-0.406591	0.130765	1.319446	-0.351126	0.247845	0.166958	-0.360777	0.223535	0.234092	0.323121	-0.176992	-0.645685	-0.795229
YNL278W	0.132142	-0.3414	-0.200893	0.807656	0.336996	-0.116925	-0.163538	-0.418304	-0.572436	1.182898	-0.329228	0.645709	0.153714	0.183273	0.054219	-0.520858	-0.605306	0.268042	1.09174	1.354961	0.505183	-1.18063	0.54871	0.699531	-0.159845	-1.430014	-1.959939	0.248121	-0.581944	-0.474468	0.518745	-0.444442	0.433165	-0.107524	0.128955	-0.590287	0.695634	-0.609246	-0.226617	0.782844	-0.751788	-0.804217	-0.300747	0.373248	0.212492	-1.269942	0.01921	-0.501867	-0.480254
YNL248C	-2.4713538	-1.3440708	-2.3564038	-1.3804967	-0.9844631	-0.72600794	-2.9660575	-0.9926292	-0.80381835	0.4091557	0.022861406	-0.5034677	0.019479	-2.5031204	-1.0800437	-0.545667	0.113788	-2.45163	-2.4694934	-0.18637547	0.130558	0.068362065	0.050631	0.07670795	-0.517564	1.16404	-2.0895028	-1.8116742	-2.7267077	-0.705192	-2.4668798	-0.986447	0.10559328	-0.022168595	0.28663555	-0.44046572	0.57699656	-1.2666799	0.28466722	0.16528259	0.19113	-0.227246	-0.748224	-0.124964	-0.124671	0.34488	0.5529758	-0.5068111	0.3258946
YPL119C	0.226865	-0.922391	-0.101571	0.051556	0.12253	0.528049	0.296956	0.143178	0.901634	0.716725	0.385782	0.999005	0.584595	0.276111	0.420516	0.51194596	0.367762	0.591448	1.548315	0.5335163	-0.083205	0.693114	0.210931	0.601765	0.919359	-0.37327072	0.105999	-0.26547	-1.024592	0.170078	-0.041916	-0.5152537	0.345302	0.14167129	0.734568	-0.14295122	0.572078	0.838913	-0.029204	0.376395	-0.764323	-0.074271	0.500735	0.566991	-0.210562	-0.871654	0.902561	0.121811	0.23642
YPR129W	0.421378	-0.060112	-0.061407	0.069983	0.15781	0.282871	-0.323647	0.360476	-0.447007	0.965026	0.732596	0.044171	0.849249	-0.11156	0.070796	0.29666185	1.145239	-0.228565	0.141792	0.77652824	0.440156	0.725079	0.648818	0.452548	1.182661	0.41505566	-0.03597	0.435675	0.010528	-0.183016	0.01431	0.020022826	-0.711091	0.5767451	0.106013	-0.042199876	0.887481	0.396064	-0.066608	-0.226362	0.227073	1.281848	0.335349	0.912487	-0.140086	0.044305	0.423096	0.679562	-1.57628
YBR055C	-0.2501404	-0.16050512	0.19969311	0.040738486	-0.10521597	0.5793714	0.17265232	0.53610873	0.049245108	-0.06884365	0.25132617	0.18762086	0.023486	0.14477468	-0.07521007	-0.7544164	-0.086291	-0.16306427	0.13955113	-0.27687252	-1.176447	-0.27993682	-0.518592	-0.3100925	0.149698	-0.11276536	0.6240604	0.0471969	0.42326286	-0.267638	-0.26049182	0.035529155	0.5821637	0.2851613	-0.18695155	0.20581481	0.22668187	0.04749716	0.18544993	-0.22993492	0.219557	-0.341552	-0.16789	-0.440649	-0.086359	-0.057291	0.0585937	0.30946678	0.55670637
YCR057C	0.4862281	0.38141134	0.39146715	0.35752043	-0.07326355	0.4009873	0.7714899	0.438974	-0.023970805	0.15792504	0.35093242	-0.73222345	-1.098842	0.6575319	0.44201696	-0.18571042	0.030543	0.5923546	0.88676363	-0.056509253	0.930097	-0.35700455	-0.141084	-0.27872655	0.755269	-0.61707723	-0.232697	0.36798468	0.3225802	0.121371	0.30904597	0.14799353	-0.061810352	0.35886854	-0.2527242	0.544187	0.39011678	0.34731296	0.12462951	0.47194466	-0.54635	0.160972	-0.157196	0.333909	-0.470914	0.055162	0.37426364	0.3093964	0.15598455
YJL006C	0.39987114	0.523062	0.31985432	0.42746788	0.13489516	0.30736306	0.5573085	0.24047591	0.40054476	0.1590864	0.21652615	0.48751292	-0.127429	0.090992846	0.17016886	0.017566249	-0.16109304	0.16491622	0.1153933	-0.4022186	-0.977528	-0.210893	0.27950203	0.13415314	0.3958181	0.04841958	-0.26292095	-0.26095632	0.31103125	0.008542563	0.37495145	0.28992447	0.24212348	0.15242228	-0.39070877	-0.4277184	0.19423792	0.80894667	0.6299655	0.23364155	-0.08827098	-0.4286045	0.38633582	0.1400277	-0.06678282	-0.54061264	-0.011715446	0.06767032	-0.73639125
YNL118C	-0.018219028	0.42796817	0.049061004	0.05944887	0.4933582	0.54564285	0.349794	-0.07772198	0.17273529	0.1400431	-0.2152139	0.017963862	0.242287	0.2710125	0.22497655	-0.3043393	0.357408	0.29603723	0.15510172	-0.3282109	0.297844	-0.26983175	0.290609	-0.4197808	0.302515	-0.2633446	-0.49162546	0.11908444	0.44327882	0.041023	0.17426637	0.14806221	0.022141287	0.18278794	-0.36548933	0.72195375	-0.5809539	0.1830498	-0.2198484	0.13837606	-2.45E-4	0.15754	0.220314	-0.269837	0.382345	-0.393324	0.18239453	0.35962787	-0.059646897
YLR223C	0.010006851	0.19757102	-0.097996525	-0.19989154	0.44118577	0.20364143	0.30905852	0.52873725	0.41082582	0.06640233	0.32396874	0.122693196	-0.200844	0.41537803	-0.3625792	-0.06730948	0.108462	0.19112031	0.25673047	-0.2209066	0.897462	0.005564874	-0.329507	-0.6017373	-0.532664	-0.029736081	0.082410306	0.42919204	0.4791966	-0.196818	0.22230273	0.12028137	0.17728566	0.22714995	-0.0036881622	0.05232822	-0.27715862	0.032706037	-0.05640817	0.14264748	-0.421791	-0.119205	-1.082563	0.38012	0.156381	0.327401	0.18545257	0.020493412	0.08314392
YLR276C	0.16163011	0.5152608	0.05753703	-0.2948557	0.37917736	0.40293783	0.1446297	0.44210762	0.28698406	0.694418	0.7125999	0.39811322	0.999631	0.4554046	-0.13777277	-0.07323415	-0.351793	0.036426127	0.21339937	-0.32198372	1.426547	0.13600506	-0.695035	-0.36880007	-0.489829	0.30621538	0.037986737	0.3168092	0.28991264	0.39877	-0.08493072	0.1647532	0.36490926	-0.33441988	0.31201932	0.12348238	0.13622443	-0.15524724	0.3044491	0.17918827	-0.35076	-0.162003	0.044233	0.840421	-1.31073	-0.148859	0.49232605	0.3458678	0.50519145
YLR430W	-0.036803886	-0.0855452	-0.057105444	-0.11624231	0.40962896	-0.33102652	0.03731257	0.254949	-0.11975071	0.18391436	0.19953784	-0.6010359	0.489313	0.628026	0.35876527	-0.31429526	-0.701074	0.0146867465	0.67809576	-0.20374683	-0.468881	-0.12470494	-0.421417	0.04984309	0.492939	0.33247107	-0.068735465	-0.058919623	-0.040476438	0.043729	-0.0055593946	0.35527605	0.49724746	-0.008581375	0.18145601	0.42090875	0.537555	0.17099756	0.24715243	0.31407687	-0.117736	0.022797	0.233908	1.061665	1.4324	-0.105375	0.69172055	0.16622938	0.19897154
YLR347C	0.023166802	0.7580618	0.33157885	0.39053494	0.46504843	-0.0076872953	-0.16606545	0.71341765	0.43242788	1.3126986	0.77082396	0.31767756	0.985967	0.621498	0.19462223	0.850904	-0.15501	0.012667741	0.20194463	0.961313	0.219647	0.19182967	0.069718	-0.052440066	-0.153289	0.240341	0.30334207	0.029800469	0.6000865	0.025467	0.41541412	-0.991095	0.96313727	0.292755	-0.06840639	-0.384843	0.8928151	0.6437569	0.5163951	0.7467506	1.047566	0.903668	0.754225	1.791223	-0.127581	-1.602149	0.8311802	0.25361454	-0.060497053
YLR105C	0.10045857	-0.2697225	-0.35011983	-0.2768035	0.15467744	0.48501268	-0.06908177	0.27293625	0.4811196	0.39453724	0.3521148	0.07266308	0.241625	0.6188445	0.118205845	-0.8485069	-0.095914	-0.06545574	0.29247972	-0.328487	-0.055176	-0.026326274	-1.489206	-0.22081432	0.151874	-0.13236871	0.3324975	-0.047642432	0.3787427	0.402368	0.24371155	0.23021492	0.4312154	-0.04599814	0.14666311	0.11592593	0.2960347	0.50799674	0.5085393	-0.5963655	0.375062	-0.240013	1.129372	0.22739	0.784548	0.142161	0.112788565	0.06621295	0.60728884
YNL039W	0.22828041	0.5844366	0.26828545	-0.31728318	-0.03948745	0.31015602	0.043009516	0.74802625	0.3535597	0.26669884	0.5214345	-0.17074712	-0.457487	0.320301	0.35917762	-0.56236976	-0.012466	0.17450243	0.4284269	-0.36886775	-1.080841	-3.415982E-4	-0.225251	0.0458578	0.066127	-0.22681293	0.33463404	-0.0018286919	0.045038067	0.303997	0.30327657	0.3893231	0.0026099382	0.12401613	0.2653934	-0.04907682	0.5718075	0.22353835	0.5926418	0.2319535	-0.026482	-0.003704	0.295477	0.712345	0.679211	0.139954	0.45304146	-0.045253623	0.50806123
YLR196W	0.09392078	-0.26221764	0.0536445	-0.23211117	0.05532827	0.0786318	0.028935503	0.428641	-0.15090474	0.25061914	0.31221932	0.1481561	0.610654	0.38325784	0.030373571	-0.07387	-0.234475	-0.027454086	0.38967362	-0.35218173	0.464766	0.33468285	-0.543571	0.1195532	-0.592963	0.45163536	0.11803187	-0.21572302	-0.0065917727	0.536049	0.06750989	0.5214735	0.2769839	0.17410582	-0.24420068	0.082351916	0.15779555	-0.08067666	-0.10384361	-0.5564202	-0.64001	-0.243862	0.974679	0.803768	0.98896	0.180147	0.550205	0.44738215	0.8315032
YMR240C	0.46034637	0.3809653	0.29266128	0.5180823	0.4168374	0.540659	0.55817163	0.7479295	0.47144845	0.2798304	1.0523674	0.6424133	1.170299	0.6600307	0.5834522	0.84484303	0.677196	0.5961307	0.6895295	0.11838057	0.218631	0.4889457	-0.21938	0.55218375	0.014898	0.6396538	0.76615685	0.18160829	0.55921644	0.394676	0.38367903	0.06790002	0.71600074	0.3408405	0.37304565	-0.022895414	0.77010566	0.56747234	0.36465368	-0.14893351	-0.176966	-0.416566	0.960128	0.713853	2.259493	-0.097274	0.8144398	0.6793105	0.51062477
YLR275W	0.2017957	-0.19089803	0.16257997	0.5542735	0.2769845	0.29177642	0.027347948	0.29834786	0.45551646	0.5862552	0.36467528	0.4489054	0.686593	0.66739875	0.2649343	-0.4916371	-0.714683	0.29032728	0.36130935	0.750218	1.424594	0.3677678	-0.794761	0.0037233806	0.194578	0.45554915	0.20428574	-0.19565806	0.738983	-0.447024	0.49319163	0.021233885	0.04768665	-0.35458112	-0.047722094	-0.4087768	0.8299475	0.6188064	0.24199612	0.35208526	-1.342861	-0.321012	0.97139	1.035173	1.587711	-0.859832	0.48503485	0.26368567	0.32339454
YMR213W	0.018766934	0.5428531	0.09865446	0.29192102	0.13215265	0.28335446	0.20065123	0.6564496	0.8898189	0.59272027	0.7507496	0.3446481	1.233811	0.65759605	0.67739064	0.21094184	1.172917	0.3180394	0.03965682	0.30697155	0.65266	0.54457355	-0.706368	0.5616653	-0.277812	0.4720984	0.3884138	0.2123951	0.44684595	0.111145	0.38323656	-0.29017508	0.47978514	0.25328857	0.1506377	0.37340298	1.2997885	0.5884975	0.59622335	0.25318334	0.672331	0.461694	1.561097	0.989319	1.134178	-0.501637	1.1214384	0.59734565	0.6561658
YMR047C	-0.07298329	-0.68667126	-0.7508241	0.23181787	-0.1721655	0.115525655	-0.030538226	0.28629306	0.32084364	0.18869676	0.35495612	0.3321945	1.228501	0.44426295	0.114984795	-0.14213426	0.192687	-0.16127273	0.34671584	0.13424043	-2.169804	0.07683714	-1.159957	0.40387097	-0.537173	0.33460176	-0.045437105	-0.3913403	-0.22049198	-0.400392	-0.1049383	-0.39956477	0.0075730802	-0.40331036	-0.14096758	0.054462813	0.6924947	0.61258894	0.44931576	-0.0012533974	-0.410886	-0.326069	1.382331	0.364768	1.169055	-0.197925	0.44019592	0.09577056	0.39572573
YMR059W	0.35711133	0.09731764	-0.1580072	0.10432162	-0.07356753	0.17348868	-0.22770548	0.3268653	0.2934134	0.48163646	0.4285083	-0.20850554	0.252795	0.7813102	0.22020835	0.05482955	0.529995	0.13405629	0.35901108	-0.15587941	1.304984	0.42886376	-0.64051	0.1008417	0.207602	-0.0040917755	-0.17845069	-0.18427002	0.43527448	-0.279549	0.26227498	0.19281007	-0.30202115	0.4043892	-0.123588085	0.3687171	0.81154126	0.25706178	-0.0523606	0.25101668	-0.164527	-0.723225	0.600008	0.919784	0.83713	-0.238726	0.51169133	0.2691193	0.11085728
YMR268C	0.04750118	-0.28596473	-0.21287927	-0.3582219	0.1969478	-0.32719523	0.1953528	0.2613152	-0.02762005	0.16590738	-0.10980243	0.26206023	0.658778	0.3305738	0.008233623	-0.043633044	-0.084225	0.13451079	0.38464445	0.3732007	-0.544596	0.36898154	-0.351786	-0.17906228	-0.567944	0.124153696	0.02380473	-0.3761052	0.5395682	-0.240153	0.1669362	-0.045625832	-0.19593373	-0.01442882	-0.37060428	-0.15217988	0.36138165	-0.031238338	-0.21758407	-0.21339141	-1.012345	-1.310336	1.1844	0.907466	0.744352	-0.260267	0.3189862	0.63529027	0.3979481
YMR229C	0.29946938	0.8775995	-0.018934226	-0.24933308	0.36333215	0.66728085	0.3790585	0.5014651	0.49864402	0.39121214	0.31745112	0.19386494	1.260118	0.89085495	-0.14269203	-0.22682132	0.468821	0.40972546	0.3645946	-0.50086737	-0.112743	0.23599517	-0.602313	0.19809322	-3.043666	0.25810015	0.04823711	0.3543823	0.6556577	0.542963	0.8039836	-0.043526057	0.44211668	0.043301657	0.20462158	0.3466812	0.53261554	0.32921544	0.21048711	0.46875578	0.40787	-0.845403	2.208997	0.434815	1.361003	-0.783787	0.3754365	0.4924357	0.6762808
YMR128W	0.44314724	1.017083	0.30964383	0.38589063	0.591029	0.23962975	0.530082	0.5274034	0.094115995	0.6345731	0.34168327	0.257573	0.49299	0.6927205	-0.1822002	-0.3144964	-0.576455	0.21445337	0.5323677	-0.25669414	-0.184964	0.33675814	-0.04428	0.096546605	-0.206181	0.6316441	0.36185455	0.6319919	0.5941595	0.667059	0.38169253	0.7196003	0.09062106	-0.1640925	0.0992212	0.19706365	0.19932142	-0.3641348	0.1689182	0.34514537	-0.05291	-0.344833	1.093976	1.330367	0.795154	0.408203	0.6545112	0.6732873	0.4713986
YCR073W-A	-0.033598	-0.16607	0.122638	0.026569	0.887453	0.242252	0.152829	0.154101	-0.299967	0.05328	-0.07182	0.397253	0.106436	0.303913	0.287256	-0.058260635	-0.484229	0.115128	0.244226	0.06384348	1.308927	-0.043042	0.122273	-0.987032	-0.405523	0.7353985	-0.006602	-0.489928	0.768588	0.26881734	0.106166	0.2512309	-0.349982	0.11021421	-0.651502	0.24387205	0.231179	-0.089223	-0.039835	-0.427515	0.331843	0.517052	0.341317	0.22986	-0.031769	-0.530089	0.54271	0.926687	0.161694
YCR087C-A	1.062274	0.765347	1.047167	-0.566476	0.814487	0.893349	0.11352	0.258582	-0.769843	0.117128	-0.38776	-1.314079	0.222909	0.439298	0.771772	0.16176598	-0.401631	0.616178	0.71117	0.9498533	-0.142178	0.291345	0.384238	0.544202	-0.387396	0.98328173	-0.11202	0.490461	0.355981	0.673733	0.411419	0.382734	-0.88257	0.03709087	0.082517	0.23089361	-0.799646	-1.071434	-0.279089	-0.633276	-0.302155	-0.50322	-0.132298	-0.435226	-0.222557	-0.157685	-0.026882	-0.962851	-0.864284
YBL104C	0.358622	-0.0549	-0.686755	-0.109252	-0.347057	-1.174779	-1.640207	0.28791	-0.824204	-0.16939	-0.541484	-0.764283	0.112355	-0.183388	0.183875	-0.20263824	-0.461712	-0.420035	-0.16529	-0.33163628	-0.185957	-0.441381	-1.240159	-0.348065	-0.383691	-0.8038193	-0.051643	-0.423268	-0.706664	-0.16619961	0.297224	-0.71512026	-1.211673	-0.012170889	0.00941	-0.49583852	0.225846	0.057887	-0.227684	-0.031541	-0.101525	-0.84186	0.320812	0.34027	-0.34719	-0.521913	0.269607	-0.064924	-0.322255
YGR283C	0.292113	-0.496773	-0.322906	-0.061546	-0.897181	-2.242507	0.404717	-0.39627	-0.424861	-1.241363	0.2255	0.047648	0.782139	0.073006	-0.349599	-0.31581715	0.352992	-0.455951	0.055519	0.10534425	-1.668759	-0.90129	0.026428	-0.281843	-0.23847	0.70820993	0.079915	0.1819	0.172231	0.52228594	0.291105	0.030354438	-0.768853	0.15405428	-0.478789	-0.051320087	-0.21476	0.009732	-0.013255	-0.510002	-0.011629	0.929679	-0.115707	-0.595629	0.306456	0.096744	0.226923	-1.060482	-0.366185
YDL201W	0.400273	0.770118	-0.752264	-0.116761	-0.089475	0.207409	-1.463607	-5.926831	-2.1008883	0.785525	-0.505878	0.059614	1.550735	0.442119	-0.203572	-0.47387725	-2.237921	-0.037742	-0.101883	0.578466	1.211118	0.186205	0.874784	1.835511	1.097986	0.584986	0.496466	0.214614	0.850917	0.376598	0.335335	0.1373728	0.151212	-0.6048352	0.985422	0.23649271	-0.515188	-0.016553	1.068149	8.06E-4	1.033938	1.362532	-0.386285	0.098876	0.604676	-0.456578	-0.731175	-0.02692	-0.42388
YDL210W	-0.030018281	0.448772	-0.1787871	-0.40796223	0.21917778	0.26612476	-0.74356806	-4.370506	-0.12613632	-0.17453472	-0.3465862	-0.7712089	-1.136496	-0.11242012	-0.16308859	-1.0694859	-2.612034	-0.036454897	0.024712533	-1.2109045	1.078338	0.33638206	0.980585	0.906661	0.247071	-0.37473983	0.06478767	-0.55852026	0.57280093	0.739198	0.20350023	0.4018808	0.11890271	-0.16247468	0.45452923	-0.10114544	-0.49488398	-0.33289889	-0.20385002	-0.50811625	-0.039805	-0.053583	0.415839	-0.183149	0.140777	0.551609	-0.9289281	0.21631481	-0.1768092
YDL216C	0.32664257	0.188137	-0.28565937	-0.12785503	0.55939895	0.29703522	0.287435	-0.1503104	0.35456178	-0.09293626	0.24925841	-0.17805341	0.796418	0.53000766	0.50604194	0.512311	0.301648	0.18830796	0.60457146	-0.17275	-0.422721	-0.04389333	0.773049	0.43278065	-0.695924	-0.606028	0.36772755	0.32569584	0.22705792	0.299423	0.29758942	-0.410593	0.49199545	-0.072204	0.3317315	-0.240492	0.34132898	0.032010578	0.3108549	0.30713296	0.573039	-0.568475	-0.601453	0.933311	-0.140622	0.56093	0.5793425	0.23969989	0.32461065
YAL026C	0.007934087	0.34701642	0.56961924	-0.066089265	0.7054834	0.22592722	0.19652024	-0.19019285	0.23936164	0.54296684	0.21760008	0.20739895	0.881932	0.37786523	0.048923146	1.248316	0.632626	0.2024117	0.24174525	1.65554	1.178436	0.6591826	0.671027	0.50715613	0.188284	0.72773	0.39515254	0.21628775	0.59133637	-0.601914	0.27858505	0.641879	1.0756305	0.640789	0.13237715	0.453985	0.37824342	0.028158573	0.08572272	-0.020906504	1.996268	0.503967	0.439341	0.729804	0.615746	0.965038	0.047955055	0.09007173	-0.25358453
YGR093W	-0.82286	1.448544	0.274696	0.492758	0.589008	0.302774	1.117771	0.311309	0.57778	0.459171	0.160457	0.177055	-0.107415	-0.224083	-0.459181	1.4143132	1.728201	0.969279	0.367682	1.4252092	0.787823	0.493243	0.782433	-0.029675	3.261036	0.15948495	-0.470174	0.396531	0.38823	0.621958	-0.120549	0.64185214	-0.232798	0.6243639	0.072383	0.9066765	0.223648	-0.221443	0.626424	-0.085398	0.272918	-0.133933	0.241448	-0.208502	1.618707	0.940338	0.13919	0.461887	0.549563
YBL013W	0.492276	0.219286	0.290166	0.803521	0.632466	0.326571	0.62852	0.616335	0.71691	1.354554	-0.592985	0.557536	0.90669	0.271606	-0.175066	0.66247797	0.956426	0.450939	0.472997	0.41537827	-0.186652	0.138724	0.31615815	-0.604445	0.507469	0.1761213	-0.1697	1.063659	0.471903	0.044849	0.66648	0.22334212	0.274235	0.4203752	-0.17964	0.41918433	-1.2968	0.432877	-0.428058	0.493812	0.506627	0.371826	0.668138	0.19418	0.579259	0.846273	-0.072078	-0.039164	-0.198605
YBL024W	0.186567	-0.363392	0.684961	0.565377	-0.098646	0.651223	0.323554	-0.165121	-0.622032	-0.288729	-0.002669	0.294973	0.621392	-0.285822	0.690792	0.30088878	0.607808	0.190449	0.096098	0.672091	-0.103352	0.139718	0.6124684	-0.054174	1.783922	0.19567189	-0.18685	0.085712	0.277178	0.049494	0.195071	0.045858257	0.988447	0.5338621	-0.549389	-0.47905135	0.305703	-1.147689	-0.184908	0.377588	-2.149003	0.305446	-0.021306	0.527238	0.693045	1.272665	-0.527434	0.926048	0.38964
YMR087W	-0.203162	0.08501	0.615076	0.062254	-0.055875	-0.457937	0.393859	-0.795889	-0.288883	0.458397	-0.088054	-0.042167	0.557327	0.502732	-0.627529	0.4785769	0.222136	0.07709	0.417397	0.08159983	-0.475693	0.586964	0.220153	0.813018	-0.211269	0.25634816	0.015005	0.665962	0.154046	0.078009	0.365421	-0.32789567	0.061751	-0.0046215644	0.333858	0.55108476	0.351944	-0.215487	-0.292791	-0.237378	0.916912	-1.21407	0.03418	0.460212	0.085419	0.199903	-0.327635	0.059393	-0.481777
YBR022W	0.367851	-0.723953	0.724079	0.525438	-0.182439	0.690883	0.118817	0.117449	0.377579	0.676728	-0.059696	0.063461	0.66351	0.252433	0.835563	0.4131862	0.644532	-0.265983	0.599453	-0.094710805	0.915136	0.562485	-0.712478	0.922992	0.125403	-0.004449729	0.286682	-0.052892	-0.305376	-0.398783	0.462207	-0.33577296	-0.003437	0.2745093	-0.051173	0.24081074	-0.630328	0.019162	0.696709	-1.861063	1.447702	0.348115	1.424219	-0.558816	1.060579	0.128316	0.811564	0.385482	0.242436
YDR152W	-0.365473	0.369271	0.348136	-1.025793	0.602614	-0.404876	0.057404	0.606645	-0.410799	0.157661	-0.380494	-0.530524	-0.508635	0.543049	0.545584	0.6167542	0.241131	0.074136	1.169897	0.91244125	0.032371	0.309128	1.164596	1.926174	0.745594	0.04004946	-0.069997	-0.099539	-0.565485	0.493751	-0.227152	0.096693695	-0.532703	0.44741455	0.024134	0.26638067	0.4212	0.336787	0.062252	-0.32519	0.5533284	0.003049	-0.00781	0.130452	0.455529	-0.575547	0.25274	0.349397	-0.108752
YBR141C	0.264902	0.478848	0.775742	0.179542	0.809248	0.379864	-0.089224	0.365949	-0.106306	1.258442	0.567356	-0.233511	1.309039	0.013052	0.382135	0.70538765	1.558488	0.560292	0.933439	0.7195251	-0.920781	-0.089212	1.20528	0.142685	1.618043	0.5886711	-0.292974	0.446466	0.25382164	-0.201022	-0.1139	-0.3983933	-0.286064	0.799419	-0.06816	0.58157957	0.112993	-0.206313	-0.239499	-0.328664	0.326253	-0.121985	0.186645	0.647851	1.090053	-0.26432	0.515457	0.548041	0.060649
YLL046C	0.32194582	-0.026279181	0.36735153	0.29784238	0.47504196	0.56602484	0.45897877	0.45934674	0.37953597	0.43624496	0.29875165	0.23900677	0.849685	0.3376432	-7.7943876E-4	-0.12160402	0.440602	0.40962857	0.60420763	-0.15667845	0.187237	0.4488243	0.440751	0.7211807	0.791639	-0.15970154	0.09650693	0.2768916	-0.046971895	-0.782169	0.51921517	-0.018708967	0.045537475	0.4831088	0.31243324	0.019573662	-0.19833153	0.2458099	0.14384216	-0.6252057	1.047638	0.531849	-0.505014	-0.322236	0.125023	0.176344	0.21091372	0.47642037	-0.048671745
YDL112W	-0.058395	0.512328	0.083961	-0.379558	-0.13342552	-0.137646	-2.878725	-0.6142003	-0.450759	-0.48852	-0.084432	0.799824	1.392647	-0.107347	0.473902	0.4215848	0.831192	-0.008344	0.597066	0.63346815	0.503519	0.113054	1.788347	-0.292786	1.20893	0.6734238	-0.770293	-0.13882735	0.406198	-0.025573	-0.055135	0.12157192	-0.005872	0.7616059	0.210623	0.50185406	-0.722412	0.399356	0.015253	-0.560507	1.01374	-0.507607	0.914314	0.631046	0.182933	1.792041	-0.069114	0.346193	-0.233588
YML068W	0.026747	-0.204065	-0.015743	0.001203	1.097599	0.674842	0.011348	0.532963	-0.269428	1.187337	0.213391	-0.096901	1.100878	0.26292226	0.49459	1.1983274	2.11628	0.444769	0.062261	0.6128826	-0.011331	0.528558	0.232745	0.9167	0.911263	0.37585565	-0.036656	0.137435	0.497944	0.437603	0.136218	-0.13257246	-0.640769	0.8998447	0.889986	0.612193	0.027027	0.188777	0.246103	-0.032681	1.169621	0.472936	-0.187329	1.392547	0.191779	0.484351	0.72515	1.428314	0.164295
YLR165C	0.221111	0.135343	0.247981	0.114704	0.22709	0.436972	-0.126085	0.666846	-0.149422	0.996703	1.394622	-0.229638	-0.206892	0.158718	-0.326195	0.4619128	1.536777	0.278538	0.612346	0.6312313	0.139877	-2.132371	0.200018	0.736279	1.615818	-0.9016817	0.488663	0.522316	-0.100079	0.002561	0.486877	-1.0238987	0.182853	0.3073678	-0.156623	0.019475905	-0.256417	0.49177	-0.568143	-1.655848	0.619301	0.699114	-0.264876	-0.936886	0.504252	-0.224734	0.226543	1.726788	-0.69025
YKL183W	0.386393	0.410691	-0.221734	0.00867	0.332242	0.095794	-0.349608	0.386431	0.496081	0.243665	0.500775	0.158535	1.177493	0.385769	0.255361	0.6466842	0.296019	0.2502	0.563398	1.2171689	-0.368599	0.72568	1.156947	0.33422	1.880011	0.5721212	0.10765	0.115147	0.296794	0.473598	0.355172	-0.11446595	0.250892	0.6955438	-0.230681	0.5938411	-1.227218	0.728136	-0.599687	-0.513457	0.762986	1.335768	0.118711	0.998904	1.237106	0.890656	1.125171	-0.152513	0.272466
YPL048W	0.23997958	0.870874	0.4966296	0.13152458	0.5685905	0.40265134	0.29038212	0.118367404	0.34089714	0.1279207	0.09035164	0.18802075	0.355911	0.35414022	0.60232186	0.5237892	0.611199	0.256387	0.6545286	-0.17973113	-1.120817	0.9321091	0.895785	0.84963745	0.603408	-0.091419525	0.23450305	0.24684511	0.16636004	-0.117732	0.33231062	-0.21531151	0.08002353	0.5568389	0.07021296	0.48371238	-0.4032753	0.37180185	-0.025457298	-0.7888545	1.310733	0.86671	0.042142	0.189719	-0.759668	-0.504485	0.51712316	0.28044534	0.260319
YGR250C	-0.408206	-0.059926	-0.822598	0.264919	1.802139	0.609038	0.625278	0.600475	0.738074	0.45268	0.520102	0.5452	-0.119559	-0.534829	0.243942	0.48537636	1.329739	0.386391	0.743724	0.3217452	0.231158	0.550504	0.056851	0.332992	0.816624	0.058259852	0.295476	0.787346	0.416668	-0.224691	-0.049221	-0.021770423	-0.486563	0.2199939	0.392093	0.29192105	0.378683	1.061808	-0.223068	0.377798	0.862596	0.40834	-1.248363	-1.278284	-1.008707	-0.283249	0.417816	-0.21686	0.263316
YIL096C	0.020227	0.729004	0.250552	-0.532352	0.264953	0.250391	0.444278	-0.045269	0.031027	-0.109258	-0.629113	-0.354176	0.52263	-0.229964	0.163868	0.5065423	0.164488	-0.652399	0.335197	0.5138289	1.400699	0.131212	0.949816	0.281168	1.097688	0.3327333	-0.153612	0.058194	0.657042	-0.245189	0.170167	-0.09943754	-1.005514	0.44612625	-0.283948	0.3929525	0.906587	0.128924	-0.219081	0.441502	1.15857	0.272504	1.039507	0.118596	0.45856	0.107391	0.431635	0.968201	0.543116
YNL022C	-0.11315312	0.23136657	0.15799738	0.16888213	0.52876425	0.5140463	0.4218079	-0.07276641	0.38141084	-0.042005837	-0.09625229	0.019156791	-0.595244	0.0032937804	0.08319576	0.56481725	1.717797	0.2155009	0.23494962	0.12570032	0.233713	0.4377957	0.320953	0.016078591	-0.170924	-0.1635922	0.37872803	0.36492348	0.47876695	0.23481	0.06267878	0.061204087	-0.090958364	0.8837168	-0.05310426	0.36897978	0.49696904	0.4561127	0.011778365	-0.012725766	0.91005	0.094926	-0.228781	-0.260677	0.567791	-0.294976	-0.114408895	0.25553584	0.25321776
YLR287C	-0.094402	0.366563	0.400163	0.027086	0.504764	0.520324	0.266756	0.178046	0.550126	-0.340224	0.013203	-0.154089	0.661376	0.001573	-0.073953	0.14203052	-0.123603	0.339189	0.043552	0.3095016	0.28073	0.282784	-1.02019	-0.322649	1.020296	-0.044524234	0.38095	0.232014	-0.114974	-0.630237	-0.387103	-0.02139079	0.418467	-0.03679608	-0.116989	-0.06673771	0.708455	0.331142	-0.423031	-0.507603	-0.448821	-0.321431	0.614498	0.844098	0.960005	0.524466	-0.230152	0.5503	0.361891
YDR198C	0.205793	-0.18012	-0.139332	0.040102	0.408507	-0.54028	-0.047744	0.695172	0.080126	0.529959	-0.069922	-0.218459	-0.373432	0.267573	-0.227762	0.37301993	-0.560479	0.398339	0.378914	0.8021393	-0.007706	1.594128	1.923827	1.131926	0.630163	-0.7501037	0.167344	0.323059	-0.187055	-0.242087	0.265458	-0.77382267	-0.358033	-0.13899848	-0.508913	0.15290515	0.2877469	-0.185463	-0.936239	-0.033856	-2.415861	-0.798018	-0.867928	-0.235039	-1.23983	0.644552	-0.1138	-0.549474	-0.978848
YLR145W	0.078358375	0.14795443	-0.011590687	-0.21592098	0.390649	0.1643996	0.07284703	0.26209176	-0.18814032	-0.34170055	-0.42282853	-0.26445812	-0.0031984572	0.18023774	-0.29889572	0.6166503	0.228925	-0.18943922	-8.345799E-4	-0.025429647	-0.753764	0.3335112	0.64199185	0.62924063	0.590082	0.20339574	-0.19329908	0.043570027	0.038752664	-0.54127	-0.10444075	-0.1781982	0.10610014	0.76582044	-0.39989188	0.08993727	-0.06741789	-0.52812994	-0.3965733	-0.2817185	0.119229	-1.393659	-0.069085	0.078832	-0.25885722	-0.050464	0.085273065	0.30572036	0.3460416
YDR026C	-0.094469	-0.317717	-0.306037	0.458309	0.350557	0.454597	1.045803	1.178945	-0.002037	-2.221339	1.167939	0.234954	0.350502	0.122157	-0.224117	0.7037783	0.635579	0.34985903	0.193176	0.29852378	-0.414851	0.134041	-0.096951	0.766028	0.570463	-0.04329171	-0.84119	0.062253	0.279825	-0.917803	0.011206	-0.30955905	1.3265	0.05460687	0.507629	0.45161837	-0.141467	-0.38912	-0.589275	-0.345649	1.16595	1.366526	-0.051036	1.230268	-0.611674	0.059074	0.182907	1.355646	0.602271
YHR216W	0.64902836	0.799452	0.22702946	-0.14306252	0.41985735	0.16326506	0.3709839	0.8014706	-0.06270567	0.23818302	0.035852995	0.12944436	0.968067	0.8416104	0.3988315	0.38776028	-0.164566	0.5848978	0.6188892	0.013561411	0.413842	0.12622872	-0.083437	-0.07746683	0.215139	0.9281234	-0.008219696	0.29654866	0.6061721	0.318943	0.47152385	0.86761403	0.13510919	0.30722257	0.04353445	0.2546841	0.22427036	0.16595973	0.19341065	0.28375188	0.581872	0.188575	-0.281751	-0.444247	-0.504791	-0.185147	0.102241874	-0.038504135	0.35657614
YML056C	0.132861	-0.107368	-0.112582	0.0601	0.27378133	1.479091	0.5173964	0.850609	0.126415	-0.100874	-0.067347	0.739224	-0.220419	0.76111376	0.438625	0.44395262	0.042087	0.575267	0.535859	0.10995972	0.195894	0.078742	-0.758242	-0.156842	0.064933	0.06593238	0.01252	0.414676	0.337446	-0.569899	0.644963	0.035922	0.400656	-0.27333817	-0.280966	0.108626224	0.616675	0.242829	0.097739	0.502786	0.169646	-0.189201	0.424383	-0.142915	0.224458	-0.33757	-0.406595	0.503045	1.307864
YBR165W	0.76518	0.70138	0.672172	0.186704	0.391455	0.95893	0.381928	0.510885	0.597045	-0.238151	0.642634	1.387503	0.955506	0.851861	0.251109	0.6525553	0.045336	0.446471	0.106506	0.18540801	-0.786483	0.385302	-0.162412	-0.524768	0.105191	-0.053357773	0.461149	0.747673	0.6695572	-0.835829	-0.140921	-0.069902524	0.018245	0.013225483	0.323285	-0.21182463	0.449402	0.231009	-0.532052	0.640755	-0.055254	0.160278	0.035521	0.354627	-0.304893	-0.335202	-0.282393	0.471201	0.393836
YLR405W	0.039858	-0.117571	0.287011	-0.458792	0.557228	0.158508	0.597678	-5.58E-4	0.280637	-0.150294	0.059311	0.461694	0.508191	0.60295	-0.444714	0.5961148	0.010830081	0.254632	0.365622	0.47532037	0.747563	-0.271377	-0.312987	-1.476612	0.492373	0.5290356	0.115182	0.846425	0.572035	-0.300333	0.445468	0.37311497	0.520235	0.26345712	-0.043634	0.23553964	-0.162628	0.230691	0.557192	0.466905	0.061128	0.357565	0.383597	-0.208097	0.842393	0.196782	0.461499	0.115403	0.535494
YBR130C	0.063623	0.213902	0.551776	0.024578	1.458564	0.456531	0.011375	-0.003214	0.367142	0.198276	0.73117	-0.544728	-0.002325	0.062252	0.492671	0.62280834	0.424438	0.833958	1.225669	0.80420756	0.24936199	0.517493	-0.039819	0.016778	0.490498	-0.4445657	0.423896	0.442828	0.20004149	0.33063442	-0.292641	0.068998255	-0.112544	0.89975363	0.707939	0.2967217	0.06014	0.142508	-0.258343	0.125014	-0.408029	-1.103116	0.364622	-0.32171	0.21439481	-0.055896	0.549137	0.868041	0.418615
YDL089W	0.04524	-0.244768	0.423492	-0.154412	0.21118763	0.219408	-0.986714	-0.26925346	-0.35697	-0.106723	-0.28412	-0.830398	-0.237655	-1.246814	-0.594183	0.0024996353	-0.009581	-0.533077	0.967271	0.33891192	0.350658	0.173208	0.270876	0.770727	0.767187	0.17300276	-1.458508	-0.544776	0.298574	0.40425435	0.239494	-0.15529744	-1.295272	0.049750898	0.133799	0.385482	-0.148022	0.507841	-0.152661	0.134494	-0.326624	0.412625	0.422694	0.523502	0.635233	0.232192	0.239286	0.755176	0.162545
YER105C	0.32876056	0.264146	0.09208875	-0.05661797	0.8871616	0.11958672	-0.27525634	0.58839476	-0.011145123	0.45576724	-0.042476635	-0.46004748	-0.66288	-5.489667E-4	-0.003646397	0.13838679	-0.203288	0.3824002	0.51927286	0.280621	1.693349	0.627385	1.804032	1.096026	-0.297176	-0.28591165	-0.67309207	0.3167293	-0.17783998	0.23020506	0.42632094	0.3906524	-0.08502327	0.22724995	0.03868515	0.04095598	-0.03724496	-0.045572855	-0.5059154	0.6345789	-0.117218	0.402751	0.161511	0.584132	1.24905	0.158047	0.956325	0.278223	-0.59731
YLR059C	0.45321	0.078399	0.194866	0.085334	0.716903	0.263169	0.624822	-0.389228	-0.016153	0.029578	0.922134	-0.147828	0.887279	0.526603	0.362662	0.38848153	0.173159	0.346749	0.444379	0.36055052	-0.215215	0.644429	0.26762	0.45005	-0.152354	0.6533206	0.515491	0.409691	2.924705	0.549585	0.458961	0.054824423	1.381014	0.5247988	0.607912	0.3178829	-0.216355	-0.054426	-0.398082	0.615167	-0.472208	0.207768	0.305282	-0.37663	-0.00425	0.051339	0.217617	-0.175252	0.406308
YER035W	0.30685	1.228544	-0.423673	0.012592	0.381299	-0.34791	-0.113304	0.267766	0.460464	0.723668	0.34619	-0.040863	-0.086672	0.8851	0.50555	0.48314235	0.566985	0.551304	-0.033393	0.5883754	-1.531689	0.185014	0.463728	1.137775	0.063295	-0.5487602	1.056693	0.002861	0.434537	-0.24544771	0.319624	-0.02451906	-0.148145	0.3728477	0.49221	0.31433934	-0.327462	0.006733	-0.448526	-0.202832	-0.342892	-0.601394	-0.586817	-0.098183	0.74937	-0.792983	-0.058128	0.25162	-0.138967
YGL222C	-0.276068	-0.067867	0.722763	0.362328	-0.426917	0.506101	0.272399	0.099577	0.206811	0.245796	0.101127	0.411088	-0.513991	0.231091	-0.390927	-0.41034898	-0.163886	-0.485011	0.734549	0.20744297	0.506502	0.600248	-1.24244	0.68337	0.110689	-0.5072908	-0.125835	0.307318	0.016498	0.11230752	0.498645	0.11583112	1.027078	-0.17902483	1.046077	-0.65558594	0.523353	-0.32518	0.459846	-1.83E-4	-0.943062	0.275996	-0.279842	-1.075939	0.570394	0.375086	-0.200759	0.028394854	-0.216792
YLL008W	0.19925322	0.24921595	-0.1605681	-0.392178	0.43118447	0.34211746	0.017755346	0.40604356	0.31504232	0.13654315	0.33188152	-0.0053564664	0.68216	0.62112695	-0.34147763	-0.27787647	-0.778908	-0.73102117	0.014071775	0.098629124	0.676631	0.38866016	-0.2031	0.3749362	0.039353	0.43769395	-0.4259116	0.12051424	0.28006697	-0.277126	0.012533733	0.353032	-0.13727771	0.12986034	0.017094001	0.18489045	-0.31482145	-0.88969225	-0.32009515	-0.18382952	-0.241371	-0.39933	0.9054	0.887541	-0.452509	-0.273138	0.26187995	0.6120145	0.6187542
YKL068W	0.180127	0.138199	-0.082509	-0.008212	0.02401	0.763909	0.422909	0.021079	0.602569	0.262387	-0.990298	-0.06867	0.452928	0.554694	0.855722	0.728665	0.881611	-0.027402	0.755887	-0.721852	-0.835236	0.850566	0.036661	0.438248	0.582324	-0.101095	0.558513	0.080446	0.855694	0.124843	0.122757	-3.387534	-0.550119	0.581676	0.027711	2.589802	0.508149	0.211606	0.030583	0.500103	0.314181	-0.382021	-0.35857	0.280319	0.924844	0.808539	0.698026	0.905144	0.411564
YLR116W	0.4103866	0.20287609	0.32186005	-0.0377946	0.72681373	0.88630086	0.46564215	0.28141356	0.2063222	0.30832598	0.5003468	-0.06512294	-0.144589	0.36201948	0.20076387	-0.10667583	1.048823	0.32483828	0.33347702	0.07886879	0.014089	0.48760504	0.565631	0.5502417	0.438419	0.027101787	0.42353296	0.17744943	0.7248969	0.247412	0.23191881	0.33582562	0.32834798	0.42966783	0.3364028	0.5958861	0.8932347	0.3693174	0.0039987285	-0.041727833	1.245098	-0.10199	-0.143012	0.398015	0.028346	0.133484	0.06629884	0.560209	0.38181263
YML014W	0.4740025	-0.540134	0.1463655	0.5901372	0.03208494	1.0623397	0.4943988	0.19749382	0.12599576	0.66682845	0.8376819	0.8112175	0.8212336	0.42374045	0.10322335	-0.8140169	0.34974733	0.37207562	0.31356168	1.1028336	-0.867552	0.5361262	0.2318983	0.46585646	0.17677142	0.51840967	0.25810215	0.45963547	0.090904675	0.20786661	0.32572398	-0.12660028	0.64550424	-0.08092888	0.6771027	0.71528316	1.4988705	0.21549954	0.31233734	0.6928105	1.2757204	0.9695553	0.6839184	0.89811146	-0.098183215	-0.106445275	0.18988028	0.28785545	0.5690666
YER032W	0.018905	0.08613	-0.356664	0.186196	-0.150677	-0.153321	-0.007858	-0.323074	0.029772	-0.288832	-0.035117	0.35583	-0.088404	0.453268	-0.442778	0.2894227	0.124108	-0.063033	-0.457237	0.48393276	-0.506839	0.00376	0.741345	-0.640578	1.000267	0.15075305	-0.512221	-0.008153	-0.241332	0.20842874	0.111626	0.3595706	0.271517	0.2924295	0.212031	0.15358372	-0.178964	-0.183668	-0.51755	0.642231	-1.407039	0.32919	0.468419	1.089881	1.170155	0.267822	-0.28868	0.321337	-0.210795
YFR023W	0.06588	-0.386837	-0.176734	-2.773368	-0.446685	-0.207204	0.513477	-0.725125	-0.257332	-0.103897	-0.472775	-0.651208	-0.419694	0.290563	0.06827	0.64597374	0.270066	-0.656078	-0.016854	0.7434299	0.296123	-0.129375	1.84714	-0.730107	0.005613	-0.20757297	-0.128629	-0.159081	0.022804523	0.073066	0.251651	-0.11143122	0.473309	0.44208148	-0.52188945	0.4134254	-0.54971	0.029829	-0.148227	-0.060114	0.686341	-1.502189	-0.390564	-0.304533	1.064154	-0.534771	-0.977997	-0.26695	-0.682079
YGR126W	0.013594	0.92574	0.346951	-0.335873	0.847347	0.65596	-0.120004	-0.265729	0.359561	0.308734	-0.222746	0.150478	-0.078621	0.509935	0.514004	0.017082686	-0.046753	-0.176317	0.541797	3.0253254E-4	-0.768463	-0.015913	0.016238	0.935079	0.434236	-0.22934897	0.494402	-0.520217	-0.634939	0.20527877	0.728602	-0.57087666	0.373005	0.054393794	-0.50671	0.001674754	0.03735	0.273668	0.129423	0.686751	-0.529364	0.099992	-1.932591	-0.626827	0.728501	0.219426	0.836821	-0.508172	0.547399
YCR019W	0.117516	1.842962	0.56245	0.926138	1.130709	0.789101	0.222882	0.232127	0.726247	0.121597	-0.169011	-0.004365	1.190335	0.38138	0.870014	1.2688224	1.773341	0.716692	0.04127	0.62873703	0.137665	0.395804	0.515951	0.25456	1.578157	0.18673883	0.047282	0.234437	0.621891	0.082869	0.275762	-0.51668954	0.139996	0.93204695	0.093657	0.5483205	-0.233662	0.150502	-0.404924	0.225063	0.102392	-0.194612	-0.314067	1.093416	1.133601	1.047119	0.74261	1.381804	0.251243
YNL072W	0.067993	1.61188	0.829022	0.172641	-0.322109	-0.383432	-0.264237	-0.281013	-0.585499	-0.118037	-0.650735	-0.418282	0.007111	-0.283752	0.409974	0.80358356	1.061337	0.184191	0.162502	1.0067372	-0.393338	-1.09565	1.462922	-1.075224	1.453838	-0.07422476	0.48815	-0.034849	0.15079	-1.394618	0.512941	-0.47168073	0.238403	0.40997344	-0.129375	0.023202345	-0.634002	-0.007123	-0.115545	0.339644	0.777442	-0.280654	-0.251348	0.421013	0.079421	1.009733	1.165178	0.213298	0.489919
YOL125W	0.52552533	1.290233	0.10804992	-0.58062077	0.7457201	0.3158477	0.26305032	-0.08990173	0.011846383	0.3836438	-0.15484451	-0.1626846	0.27341434	0.7419565	0.39772707	0.37179598	0.24915615	0.06367192	0.6062856	0.13470757	-0.299751	0.36002076	0.6348624	0.56727886	0.7459702	-0.2049532	0.26120704	0.111890174	0.28775567	-0.028722627	0.44959956	0.13122687	0.19318196	-0.29488695	0.0035031028	-0.5376365	-0.05266671	0.16344593	0.11873049	0.5926005	-0.18876825	-0.49180976	-0.3932537	0.28618369	1.0009025	0.29042387	0.52938926	0.37976938	0.3007428
YKL130C	0.024921	1.235787	-0.06573	-0.56222	1.096389	0.338789	0.415328	0.124472	0.27006	0.499021	0.524626	0.12583	0.620159	-0.266954	-0.471825	0.33266076	-0.151334	0.040605	0.055668	-0.055953708	0.232137	0.578959	0.581165	-0.525602	-0.844111	0.13196677	-0.015425	0.741416	0.441806	-0.17828798	0.732238	0.009260566	0.251332	0.05566323	0.181444	0.27385688	-1.625235	-0.259644	-1.972952	-0.406107	-0.25808	-1.057175	-0.705776	-0.434353	-0.65494	-0.323925	-0.728743	-0.409733	-0.715182
YGL049C	0.476551	1.799298	-0.242568	-0.415669	-0.544755	0.706622	0.378225	-0.138216	-0.472997	-0.326243	-0.903174	0.153133	0.150268	0.026675	0.195967	0.034279447	0.353023	-0.155241	0.803908	0.40433764	0.762939	-0.208514	0.483895	1.136999	0.378961	-0.5241782	0.4904	0.218942	0.585503	-0.410289	0.850115	-0.26277772	0.584824	0.30844203	0.548445	-0.030316053	0.052079	0.289911	0.399849	-0.502008	1.006435	-0.297187	0.887426	-0.477057	0.337379	0.13537	-0.032498	-0.644783	0.959008
YGL063W	0.53271	1.667754	-0.402625	0.520265	0.972359	0.104722	0.265534	-0.48058	-0.272256	0.556487	-0.824282	-0.398875	0.240679	0.409956	-1.251805	0.4446344	0.132079	0.132236	0.976664	0.422621	-0.205641	0.03848	-0.180824	0.434306	0.320646	-0.78308165	0.172852	0.66209	0.986882	0.08517068	0.477285	-0.11263764	1.102814	0.29191962	0.097832	-0.4205764	-0.760432	0.154797	0.013784	0.017267	0.76333	-0.450439	-0.234388	0.37543	-0.857234	0.127462	0.442914	0.420759	-0.097588
YHR087W	0.010071	1.041472	0.600623	0.09906	0.41615	0.434679	0.253418	0.29335	0.431446	0.4611	0.174387	-0.427031	0.99414	0.506694	0.238174	0.5002834	-0.723689	0.785039	-0.304286	0.8242043	0.917643	1.201083	1.41667	1.167068	0.776563	-0.14283186	-0.178678	-0.003392	0.951873	-1.230715	0.094984	-0.046555802	0.574629	0.36149374	0.395222	-0.18907826	0.666819	-1.305085	-0.264949	0.737951	0.603161	-1.303103	0.478682	-0.25634	1.347309	-0.062907	0.462257	-0.068887	0.025751
YIL016W	0.721538	1.160838	0.557659	0.47703	0.717349	0.106486	0.797563	0.40462	0.855405	0.242966	0.270641	0.374621	0.494302	0.716408	-0.125454	0.031295795	-0.204011	-0.008677	0.074655	0.49474344	-0.168812	0.394429	-0.171613	0.909091	-0.058607	0.0747735	-0.117021	0.682721	0.779011	-0.39387274	0.150736	0.30052015	0.096529	0.54006916	-0.139727	-0.107200734	-0.90718	-1.428255	-1.025681	-0.411414	0.306257	0.491122	0.229892	-0.239627	0.236525	0.527841	-0.085335	0.306607	0.063321
YKL204W	0.560968	0.155282	0.106134	0.22261	0.534255	0.72449	0.43194	-0.520868	0.059111	-0.537788	0.49549	0.302963	0.170693	0.805853	0.434506	-0.059735805	-0.417208	0.331021	-0.104663	-1.6906661	0.303651	0.442137	0.388637	-0.331366	-4.792312	-0.69197303	0.109598	-0.051626	0.864381	-0.2871664	0.038455	-1.4987347	0.511449	-0.16203332	0.533229	-1.3735471	-0.607083	0.218296	0.043108	0.211635	0.093918	-1.061417	0.475557	-0.29906	-0.39481	-1.254239	-0.505898	-0.261953	-0.866182
YLL013C	-0.648273	-1.058576	0.382053	0.085027	0.015565	0.134232	0.339284	0.731738	0.527467	0.479224	-0.162891	-0.54148	-0.227755	0.454591	0.695526	0.49513906	0.187358	0.777768	0.963124	0.122410856	-0.380549	0.017158	0.138141	0.8075	-1.337347	-0.5829444	-0.179652	0.422379	1.449707	-0.15127479	0.309496	-0.2731283	0.135197	0.46237177	-0.150876	0.4754746	-0.621147	1.485024	0.086984	-0.144452	-0.8211	-0.400419	0.194916	0.222468	-0.237936	-0.424904	0.245223	0.516196	0.141016
YGR271W	-0.057794	0.659405	0.64563	0.733923	0.917228	0.777725	0.617631	-0.479844	0.250445	1.188098	0.136868	0.359781	0.626688	0.579705	1.026222	0.16165492	-0.499494	0.512669	0.319663	0.41409165	-0.347647	-0.596675	0.028992	0.384736	-0.760082	-0.49173844	-0.141947	0.403903	0.791957	-0.002728	0.542409	-0.11731842	-0.48239	0.08849165	0.518583	-0.21677376	0.450034	-0.084597	0.225238	1.481051	-0.442762	-0.583928	-0.645062	-0.203689	-0.340613	-0.238405	0.568915	-0.361061	0.623357
YMR276W	-0.2179539	-0.04045	-0.06617107	-0.5766746	0.92097527	0.6888236	0.4106894	0.49177736	-0.011915897	7.788701E-4	-0.0915514	-0.5069195	0.78936726	0.33560652	0.2625628	0.60582554	0.18350326	0.42804107	0.46345013	-0.3911813	0.090248	0.62971663	0.75828296	0.98308253	0.6851489	-0.9886428	-0.14674172	-0.34601843	0.14154708	-0.20226616	-0.10270158	0.19003123	-0.33389774	-0.024509646	-0.3219088	-0.36828247	0.21382257	-0.5881792	-0.03340972	0.016321642	0.72843707	-0.13159233	0.46349078	0.31482008	1.1657995	0.011379456	0.47019556	0.17940259	-0.085588574
YOR243C	0.099739	-0.037425	-1.17146	0.058103	0.310112	0.066464	0.158715	0.068161	1.193485	-0.203321	-0.486998	-0.178852	0.049644	0.496459	-0.386855	-0.14484006	0.194081	-0.052271	0.625954	0.65797776	0.194878	-0.033394	-0.097487	0.325769	0.369987	-0.20999213	-0.122122	0.413424	0.545533	-0.717445	0.101823	-0.18625022	-0.422542	0.26595655	-0.046152	0.21488334	0.55679	-0.114279	0.603946	0.331435	-2.834265	-1.80224	-0.024875	0.160714	0.99188	-1.034698	1.288637	-0.175894	-0.597918
YOR274W	0.177709	0.709944	0.114491	0.026863	0.58039	0.277052	-0.589168	-0.040501	-0.058453	0.742778	0.08105	0.237141	0.484784	-0.54317	-0.516302	0.13644782	0.375129	0.970548	0.045743	1.0026163	-0.00105	0.354633	1.141524	-0.043401	0.092124	-0.25604302	0.380369	-0.64244	-0.197541	-0.091417	-0.214709	0.19256046	0.21476	0.62485766	0.799315	-0.14255273	-0.1079018	-0.124247	-0.405695	-1.137358	-0.307465	-0.138071	0.411151	-0.348267	-0.233824	-0.278841	0.119537	0.533497	0.025061
YCL011C	0.002652	0.578242	-0.088475	0.269599	0.754268	0.824785	0.615079	0.800287	0.645058	0.984145	0.391352	0.608333	0.970754	0.008927	0.661343	0.150061	0.499086	0.444267	0.808825	0.8707865	0.804463	0.269957	0.333345	2.093248	1.067584	0.625499	0.891013	0.337629	0.841195	0.561674	0.971531	1.089775	1.424988	0.43841162	0.890768	0.64747953	0.319349	0.523231	0.171096	0.779714	-0.119605	-0.722346	0.267258	0.510818	0.96934736	0.572414	0.406199	-0.998203	1.09595
YEL037C	0.062231783	-0.106682	-0.33420256	-0.9902809	-0.18322249	0.14079522	0.121806785	0.25922108	0.11879617	-0.020460544	-0.39395276	-0.35196382	-0.35266915	0.14562711	0.16523582	-0.529307	0.06349167	-0.36710563	0.2777375	-0.21518187	0.159884	-0.22440253	0.6763052	-0.1768169	-0.1356064	0.456282	-0.05542775	-0.11371465	0.17959781	0.319395	0.22185807	0.002579	0.32950863	-0.4896865	-0.11685433	-0.8963018	0.1922266	0.21897164	0.25050756	0.041270796	0.18769331	-0.3562284	0.26019537	0.156282	0.05886844	-0.35386118	-0.45763013	0.074967794	-0.20506193
YLR432W	0.239674	0.211093	-0.09319	-0.535916	0.465629	-0.087021	0.452301	0.965817	0.272435	0.55316	0.380571	0.151412	0.837354	0.629827	0.80788	0.011463703	-1.753049	0.628666	0.153937	0.38454947	0.666274	0.117288	0.528158	0.44974	0.625931	-0.5338038	-0.176875	-0.03191	-0.148475	0.37056956	0.038892	-0.24188249	0.227257	-0.49393874	0.264606	-0.93081087	-0.056253	0.105858	-1.28932	0.33733	0.290346	0.001811	0.568583	0.407538	0.303266	0.496443	0.823028	1.297995	-0.993126
YDR289C	2.374466	1.800114	1.51576	1.505535	1.264874	1.3371851	1.052958	0.975464	1.053076	1.199802	1.173838	1.171147	0.226151	1.515883	0.573596	0.462071	0.505907	0.730232	2.621391	-0.21472418	1.009218	0.215702	-0.114786	-1.245828	0.433729	0.645017	0.804241	2.203212	0.157876	0.134219	1.511626	1.025906	-2.443447	0.16539305	2.028391	-0.21472217	0.379768	1.659739	-1.950734	0.63063	0.969458	-0.847106	0.533947	0.394662	0.75221	0.623124	0.28506	0.030854	0.667765
YNL255C	0.1595	-0.220078	0.108465	0.556193	0.134874	1.124921	0.516847	-0.38715	-0.541216	0.488005	0.192197	0.122209005	0.429728	0.637535	-0.276531	-0.114006065	-0.312599	0.282415	0.576604	0.25018066	1.355002	-0.834014	-0.164364	-0.357444	0.600961	0.1880649	-0.979221	-0.380988	0.350194	0.237011	0.181707	-0.45450395	-0.171425	-0.09264693	-1.500497	-0.6837122	1.023465	0.913784	0.298006	0.696341	-0.204026	-0.89972	0.240951	-0.255155	0.111388	-0.83782	0.197945	0.07063	-0.669575
YOR276W	0.353958	0.754123	-0.113353	0.061266	0.655563	0.676416	0.824084	0.166134	-0.92554	1.134118	0.324494	0.043457	0.484167	1.028425	0.46112	0.59201026	-0.155915	0.129375	0.52808	0.35565352	-0.022778	0.499837	-0.032138	0.407158	-0.90248	0.17471337	1.661517	0.420179	0.030912	-0.298785	0.071058	-0.0013310378	-0.122209	0.3785279	0.376478	0.7317637	-0.269663	0.244943	0.344318	0.186292	0.444984	-0.738443	-0.293174	0.621504	0.126514	0.143943	0.153722	0.571304	-0.725486
YAR073W	0.24573082	-0.152193	-0.25867754	-0.2084563	1.2010653	1.2747988	0.7597829	0.97306156	0.06939281	-0.1414759	-0.027426034	0.113736086	0.207306	0.65784866	0.3771714	0.4890237	1.313519	0.5820788	0.40523967	0.045089893	-1.062179	-0.08737872	0.241315	0.07161455	0.579237	0.4394565	-0.334919	0.118107796	0.6641777	-0.046037	0.45852998	0.14306782	0.2379893	0.46218792	-0.076917075	0.5056337	0.093640156	-0.05945278	-0.042804465	0.14781402	-0.219246	0.685734	0.113486	0.126784	0.276551	-0.054424	0.007862849	0.46801427	0.8029102
YGR276C	0.341057	-0.220431	0.713342	0.623907	0.679835	1.422649	0.622295	0.231229	0.550947	1.368843	0.611551	0.5082514	0.6646312	0.808275	0.675437	0.74210036	0.515569	0.495077	0.567788	0.42014402	-0.656264	-0.007462	0.469784	1.191741	0.2463	-0.78747314	0.384875	0.598214	1.258382	-0.22667061	1.353373	-0.15406014	1.166359	0.7626672	-0.095847	-0.40273237	0.783395	0.6864	0.349254	1.667277	0.298212	-0.598189	0.470771	0.281597	0.53130496	0.277083	1.186326	0.493735	0.50207
YER143W	0.102986	0.442625	0.252838	1.092014	0.614907	1.02271	0.420637	0.133661	0.544499	1.236185	0.544621	0.655414	0.297679	0.752603	0.866772	0.7154445	1.03719	0.735044	0.301074	0.33032334	0.710479	-0.284175	-0.473477	0.832143	0.735822	-0.49486408	-0.262922	0.410942	0.812258	-0.17141914	0.63917	-0.06763339	0.520602	0.5476419	0.917948	0.44241503	0.334407	-0.003635	0.282588	1.67525	-0.229068	0.330001	0.528691	0.464894	-0.349639	-0.363099	0.343467	0.414191	0.378708
YDR458C	0.22879021	0.25304246	-6.569741	0.13717	0.35655	-0.226381	0.353701	0.014087	-0.088297	0.105196	-1.284574	0.331336	0.95288	0.727221	0.552929	-0.056908738	0.218728	0.133281	0.706552	0.12951797	-0.315513	0.102794	-0.305881	0.048801	0.071604	0.0010588677	0.345492	-0.391585	0.376712	-0.24974643	0.137254	-0.41338807	-1.00019	0.3131496	-0.258737	-0.13173582	0.07232	0.386543	0.609772	-0.471567	0.652618	-0.209515	-0.032858	-0.292631	1.572605	0.448424	0.458534	0.836421	0.487939
YMR273C	0.062253	-0.416285	-0.777898	-0.688306	3.69528	3.837469	1.645773	0.97555	0.074501	0.986106	0.222651	0.434329	0.298365	0.992179	0.598338	1.0523614	0.214079	1.32748	0.239373	0.6321604	-0.215487	-0.043889	0.483471	0.673875	1.329649	-0.056393396	-0.236091	0.136103	1.243385	0.577933	0.624137	-0.5631907	0.409819	0.19854863	0.443924	0.5380113	0.65314	0.43882	0.532617	0.535484	0.085807	0.611208	0.062073	0.395923	-0.343195	-0.991153	0.589923	0.117499	0.954914
YMR302C	0.037915	0.626836	0.655496	-0.293174	-0.038655	0.922681	0.796634	0.655848	0.452433	1.195995	1.112941	0.904892	0.182029	0.575445	0.35475	0.7701692	0.159375	1.112494	0.884558	0.35018337	0.063979	1.646898	-0.102149	0.829459	0.508415	-0.52589494	1.126155	0.391849	1.594393	-0.146362	0.411563	-0.49702924	0.748318	0.41977927	1.500328	0.43991438	0.074743	-0.27445	-0.507274	-0.115534	0.11144	0.072698	0.460938	0.9464	1.823745	-0.118195	0.642071	0.504378	0.839393
YIL030C	0.242383	-0.277773	0.153609	-0.625243	0.64477	0.57911	-0.004059	-0.238138	0.11544	0.780916	0.607712	0.403308	-1.007118	-0.067158	0.068194	0.4911298	0.874813	-0.157273	0.789374	0.99557847	-0.183485	0.574332	0.515422	0.32876	1.307124	-0.39798334	0.840326	0.79569	-0.111026	-0.426401	0.266827	-0.6524925	0.922792	0.44794115	0.401282	0.20028633	-0.09813284	0.467074	-0.379417	0.270504	0.037569	-0.426014	-0.056479	1.021653	2.124017	-0.879078	0.140274	0.062253	-0.211381
YMR012W	0.239411	0.875413	0.233317	0.6946	-0.296488	-0.067886	0.121522	0.794024	0.392545	0.498956	-0.630616	0.358069	0.683494	-0.380349	0.554303	0.19881469	0.414999	0.576733	0.533288	0.20496519	-0.5586	1.107391	0.177045	0.5899	-0.027388	0.16353038	-0.093705	0.603688	0.61368	-0.58624876	0.243637	0.34294593	0.136519	0.44976342	0.558205	-0.016438797	0.105166	-1.307629	-0.59683	1.727316	-0.041604	-1.149081	0.162626	-0.336396	1.387831	0.49665	-0.333908	0.526722	0.280414
YLR107W	0.143124	-0.166956	0.509349	1.927155	0.477156	-0.08872	0.042354	0.116133	0.742512	0.700078	1.202233	0.962241	0.560629	0.471771	1.172986	0.2797905	-0.714342	1.572528	0.766025	0.4065481	1.250548	0.351103	0.272121	0.809974	-0.268963	-0.56426305	0.617663	0.224979	1.649748	0.454016	0.122704	-0.8473252	0.542781	0.015820652	0.736146	-0.46799526	-0.392789	0.513528	-0.603216	0.4702287	-0.432826	-1.102876	0.641703	0.460517	-0.350077	-0.891726	1.236886	0.691326	1.068334
YMR255W	0.062445	-0.882068	3.242091	0.583372	6.3E-5	0.500344	0.301965	0.292009	0.18448	0.236325	0.3277193	0.461347	0.44035	-0.224544	0.24162	0.64333874	0.678136	0.442696	0.564835	-0.13651754	-0.392864	-0.457787	-0.109516	-0.214585	0.262948	-0.65704995	0.465901	0.327686	0.807806	0.31769022	0.775342	-0.56884575	0.199081	0.3190312	0.017629	-0.12571596	-0.118344	0.958773	0.406886	0.67512	0.139308	0.239128	0.24135	-0.202247	0.596655	0.8445	0.398138	0.356728	1.292582
YKR026C	-0.15971	1.233221	0.33263	0.242517	1.515799	0.591064	0.251745	0.115447	0.680927	-1.296167	-1.023194	-1.749579	0.854635	0.18063	-0.086016	0.77003735	0.706641	0.638237	0.149576	1.2948565	0.48052	0.459336	1.615649	0.344663	0.735955	0.19884712	0.030048	-0.00992	-0.591082	0.324156	0.135665	-0.28172243	0.861126	1.1310647	0.285407	0.22040838	-1.365574	0.627418	0.657497	0.55189	1.480426	0.589833	0.782702	1.172594	0.946204	-1.14104	0.829973	0.775631	1.361627
YHR152W	0.10375201	0.232914	0.10842897	-0.22900307	0.17158282	0.27254245	0.23471826	0.2532914	0.12507597	0.0064255972	0.11835382	0.13886373	0.13421439	0.3830116	-0.07309655	-0.28587854	0.19379765	0.0010893736	0.16139062	-0.20128118	-0.969303	-0.05628489	-0.13311933	-0.39884308	0.25941694	-0.30488148	0.012980616	0.10100963	0.21633483	-0.4811239	0.32023975	0.15170364	0.31109795	0.5890474	-0.09866877	0.081174806	-0.29185224	0.21192585	0.13347106	0.39910167	-0.4505305	-0.003301035	0.10012882	0.19785635	0.69573015	-0.026803434	0.39506376	0.3285004	0.26625776
YNL292W	0.61754435	0.010958322	0.50583786	-0.15541284	0.76305187	0.46213475	0.41263482	0.5174138	0.34938422	0.32672966	0.001408812	0.15861242	1.365587	0.7402566	0.24303171	0.05252656	-1.411581	0.33602563	0.60331744	0.53340995	-0.341259	0.0381475	0.54703	0.3730426	0.831437	0.6058227	0.108430825	0.1745285	0.20666985	0.45811	0.42055687	0.19165908	0.31015736	-0.0328947	0.1045966	0.027372882	0.24427713	-0.04202879	0.3483653	0.08182512	-0.638771	-0.379837	-0.178688	-0.424068	0.771976	0.264401	-0.0684223	-0.06760601	-0.079946056
YDR120C	0.654278	0.72721	-0.504577	0.136215	0.069632	-0.486045	0.558884	0.385913	0.325997	-0.144952	0.05564	0.639285	0.68079	1.306798	0.785518	1.1236821	0.547153	0.86357	0.30561	1.0973748	0.597877	0.050642	1.278527	0.002463	2.652023	0.40133157	0.111692	0.016196	1.416689	0.288822	-0.037252	-0.2408529	0.21923	0.5870339	0.72638	-0.15513685	0.441858	0.520424	-0.419991	1.030601	-0.552921	-0.075169	0.724293	1.044281	-0.157938	-0.774463	0.352558	0.597062	-0.843396
YNR015W	0.786268	0.146399	-0.364995	-0.531162	0.825166	0.122575	0.130693	0.995694	0.607959	0.80315	-0.167331	0.104759	0.41840503	0.28232	0.386447	0.59782076	0.439244	-0.012324	0.419102	0.4979438	0.746841	0.004716	0.616441	0.44159	0.195362	-0.07316065	-1.231765	-0.061921	-0.75121	0.438354	0.74773	-0.014708084	-0.064648	0.59010315	0.12651932	0.42962047	0.192452	0.424268	0.321944	0.529795	-0.141243	-0.090762	0.484477	-0.201629	-0.06636	-0.907247	-0.468632	0.38716	-0.146504
YOL124C	-0.042557	0.560463	0.290366	-0.147316	0.338415	0.320094	-0.089673	0.656717	-0.29509	0.179623	0.580349	-0.729032	0.529032	0.281653	0.181982	0.36147925	0.405944	0.052982	0.634799	0.5908566	1.028141	-0.392229	0.282157	-0.681974	1.291459	-0.3043332	0.189637	-0.392827	0.16199	-0.05550106	0.344259	0.15632765	0.388463	0.43335745	-0.362036	0.23212004	0.205776	-0.245272	0.061847	0.32761	0.736829	-0.703035	-0.109406	0.743747	0.664314	0.336227	0.442218	0.582546	-0.116454
YEL015W	0.74045	0.929406	-0.226961	0.019418	-0.172672	0.060037	0.239566	0.545566	0.2325	1.049478	0.622823	0.287908	-0.501423	0.708677	-0.47702	-0.03424897	-0.167276	-0.305649	-0.449705	0.38111553	-0.779677	0.564496	-1.075921	0.515298	0.387878	-0.11348234	0.361119	0.29099	0.975086	0.348679	-0.110296	0.20851132	-0.231641	-0.19202404	0.579357	-0.0044880547	0.953098	-0.045418	-0.718749	0.394398	0.964961	0.504609	-0.267888	1.274534	0.16556	0.130682	0.504617	0.623744	0.062253
YHR006W	-0.264835	0.178734	-0.227286	0.125843	0.811696	0.516635	-0.152226	0.931369	0.062252	0.403722	0.47107	-0.265057	-0.079747	0.750422	0.3455	0.372538	0.187075	-0.043156	0.437177	0.36851582	0.028311	0.339338	0.23682	-0.40438	0.535603	-0.2606237	0.028881	0.059164	0.718288	0.070534	0.363321	0.122168936	0.265887	-0.23443374	0.342107	0.25860608	0.657068	0.087118	-0.104213	0.126639	0.105784	-0.683629	-0.07009	0.325462	0.376702	0.10991	0.573372	0.416945	0.630772
YHL038C	-0.07369017	0.49815062	-0.26254943	-0.45911205	0.41898474	-0.059407722	-0.18998851	0.5173787	-0.09384994	-0.022355821	0.12122767	-0.88904446	-0.265032	0.174672	0.34981826	0.247517	0.432145	-0.0377208	0.02864838	0.846788	-1.371268	-0.38664865	0.629049	0.106913745	0.666762	0.150188	0.082327515	-0.09963597	0.15974648	-0.501919	-0.13743444	0.651767	0.23065934	-0.394552	-0.15682079	-0.319224	-0.21871541	0.051967017	0.37013146	0.019936867	-0.00621	0.56663	-0.245184	1.884561	-0.279717	0.305118	0.9408453	0.29117832	0.04154456
YHR015W	0.176584	-0.326747	0.195283	-0.860928	0.570235	0.274663	0.094412	0.44111	0.273205	-0.103941	-0.275452	-1.18233	-0.591392	0.35707	0.107238	0.5431599	0.011878	-0.099706	0.409618	0.7163274	-0.452082	-0.608043	0.936664	0.615766	0.363857	0.16086034	0.079693	-0.205774	0.062249	0.509397	-0.203399	-0.30865526	0.67408	0.36911172	-0.326505	0.0992647	0.754983	0.004457	0.573251	-0.137582	1.051205	0.245065	1.272607	1.065375	-0.052855	0.843111	0.27708235	0.643261	0.367039
YLR375W	0.223079	-0.810843	-0.303096	-0.385718	0.377334	0.376742	0.568184	0.022191	0.174382	0.523803	-0.541878	0.117029	0.52489	0.916794	0.376104	0.111623295	-1.2772089	-0.145478	-0.042801	0.52814835	0.795677	0.439472	-0.166595	1.198119	0.309517	-1.1357579E-5	0.667903	0.451766	0.826267	-0.628322	-0.234665	-0.05652422	0.131444	0.11601323	0.43342	0.18360037	-0.478315	0.365808	0.232615	-0.632098	-0.299858	-0.553303	-0.281159	0.465647	0.732618	0.649101	-0.119604	0.354462	0.359568
YIR001C	0.638934	1.235371	0.708896	-1.088396	0.638855	0.196173	-0.062173	1.632353	0.843951	1.099491	0.615866	-0.072813	-0.42101	-0.470302	0.671917	0.088789575	0.107379	0.417494	0.222798	0.70919687	-0.538059	-1.00453	0.308183	0.69189	0.899791	-0.38707742	-1.004257	-0.29502	-0.0247148	-0.721091	0.254011	-0.36868212	-0.466928	0.17060095	-0.361116	-0.59205055	-0.7689	-0.265356	0.222499	-0.057633	0.644351	-0.473759	-0.4515	-0.072403	0.066334	-0.56949	0.675035	0.129925	-0.353098
YLR285W	-0.398564	0.300422	-2.231198	-0.156363	0.441959	0.377052	0.678911	0.238725	-0.07049	-0.395886	0.225601	-1.141547	-0.420842	0.247266	0.175993	1.001436	2.283867	0.059443	-0.20048	0.7591991	0.292292	0.521937	0.815648	0.367593	1.819971	0.22901525	0.266518	0.345982	0.344773	0.432156	0.270317	0.24289797	0.352781	0.76393896	-0.001751	0.79781276	-0.53092	0.134227	-0.088298	0.302836	0.201073	0.700537	-0.168833	0.768738	0.338587	-1.13955	1.033535	0.611571	0.462029
YOR185C	0.825304	0.658513	-0.347908	-0.322866	0.037258	0.443389	0.292316	-0.411837	0.69435	-0.203439	0.863933	-0.100706	0.450389	0.011211	0.156438	0.0792872	0.247309	0.215321	0.510606	0.23542832	0.696549	0.339374	0.16369	0.136583	-0.365052	-0.6722065	0.192356	0.350938	0.189412	0.10922497	-0.224464	0.1490185	0.451491	-0.07329199	0.588833	-0.047174256	1.235615	1.35402	0.502213	-0.48539	0.599545	0.164405	-0.487868	0.478182	0.799794	0.850137	0.028295	0.907372	0.356464
YGL241W	0.109922	-0.347378	0.610462	-0.51333	0.285472	0.341135	0.405992	0.504052	0.225732	-0.548774	0.029963	-0.093062	-0.264997	-0.166229	-0.0028	0.10009309	-0.498241	-0.526358	-0.601427	0.42134956	0.003268	-0.118725	-0.169804	0.515409	0.41596	-0.26801854	0.110917	0.323678	0.280476	0.507932	0.306707	-0.6061874	0.846301	-0.029948348	0.263012	0.09991392	0.217645	-0.36532	0.237863	-0.163739	-0.273226	-0.312178	-0.130362	0.256197	0.817158	-0.346484	-0.114011	0.44088277	0.193977
YPL009C	-0.393547	0.478489	-0.088698	0.706893	-0.117201	0.59886	0.545738	0.396767	0.270139	-0.084117	0.486391	0.061963	0.665583	0.603821	0.270897	0.4123159	0.160798	0.632993	0.394954	0.5536651	0.848259	-0.048157	-0.196207	0.684143	0.455206	-0.49379757	0.653146	0.526212	-0.33996	-0.2501124	-0.17112	-0.23738208	0.844505	0.26603085	-0.025883	0.18020664	0.109562	0.391568	-0.16753	-2.228136	0.894402	0.794505	-0.038349	0.686679	0.533989	0.51479	0.596672	1.194825	0.589514
YPR163C	-0.005095	2.153362	0.669228	0.511983	0.511412	-0.445087	0.040184	0.559591	-0.107767	0.072286	0.229209	0.638776	-0.274912	0.908914	-0.584665	0.019701613	0.404474	-0.215368	0.332389	0.57162815	-0.018218	0.230741	0.263109	0.570551	0.57852	-0.07707799	0.051458	0.395055	0.971856	0.32059872	-0.124219	0.04700887	0.247991	0.28473628	-0.08186	-0.06283579	0.051515	0.773736	-0.238862	-0.128206	-0.151781	-0.568569	-0.763675	0.137275	0.785394	0.526921	0.244013	-0.669106	-0.921883
YDL175C	0.046414	-0.040753	0.614559	0.053881	-0.418387	-0.276795	-0.6016182	-2.544875	-3.173186	-0.361147	-0.350293	0.28131	2.100205	-0.401156	-0.242876	0.6260108	0.072574	-0.037275	0.190238	0.75147074	-0.203262	0.249831	0.093905	-0.22354	-0.072052	0.71855515	0.182643	-0.158402	0.53591	0.686406	0.013616	-0.080941334	0.40163	0.11954797	0.030652	0.7573705	-1.140495	-0.284043	-0.725441	-1.160208	0.785944	0.467696	0.669446	0.347013	0.808947	0.889393	-0.771411	0.217079	-0.302731
YNR024W	0.572576	0.307549	0.066165	0.220997	0.401168	-0.083902	-0.408665	0.156622	0.442744	0.463123	0.424222	0.27561	0.41001937	0.10758	0.30688	0.22250181	0.993367	0.060203	0.725788	-0.31075072	0.075408	0.687688	-0.287282	1.050726	0.108519	-0.5205561	-0.531995	0.34279	0.206366	-0.7956117	0.888563	-0.4956264	0.575047	0.29844016	0.282646	-0.52718014	-0.819449	0.731533	0.15916	-0.0653	-0.087969	-0.283448	0.171005	0.331471	0.458607	-0.318733	0.077502	0.503062	0.564769
YBR121C	-0.036532164	0.04140229	-0.03233194	-0.26338437	0.5292989	0.3019676	-0.09747259	-0.2975497	-0.5887899	-0.18277487	-0.19659065	-0.4181133	1.059774	0.2507636	0.19906588	-0.20481072	-0.851275	-0.1054302	0.28689203	-0.26491448	-0.42172977	0.2773258	0.151158	0.029529331	-0.092884	-0.069518544	-0.12513916	-0.3379875	0.20442586	0.206944	0.0073808003	-0.5557833	-0.19506705	-0.4179501	0.06968901	0.3885136	-0.2126481	-0.32855114	-0.19230987	-0.12292574	0.336928	-0.937956	0.623446	-0.203636	-0.00526	0.093286	0.06810411	0.039138667	0.0074959937
YDL148C	-0.4624628	-0.33442718	-0.26041654	-0.73810816	0.31595704	-0.0059527326	-0.2240977	-0.023845356	-0.41934624	-0.25238675	-0.43625617	-0.08157037	0.831546	-0.1096456	-0.26933554	0.29644066	-0.355793	-0.4647585	-1.4099479E-4	0.111547366	-0.690325	0.07630643	-0.234153	-0.51611114	0.069568	0.43556398	0.32359606	-0.69751066	-0.083693855	0.66088	-0.47250003	0.038989548	0.23125811	-0.39566648	-0.5935334	0.31226555	-0.114365265	-0.22650759	0.120660245	-0.32242724	0.491833	-0.77495	0.898236	0.66445	0.17798	-0.277523	0.07258173	0.6810854	0.9966678
YDR060W	0.20070142	0.5150986	0.05511692	-0.20130177	0.52807355	0.022482995	0.50069535	-0.8380784	0.2702805	0.59081024	0.8396155	0.4303685	1.649617	0.82519203	0.8361076	0.6026903	0.062266	0.259661	0.7976683	0.76354754	-0.519831	0.8225527	0.651307	0.27717257	0.130323	0.57063717	0.057640538	0.034516428	-0.020389281	1.207036	0.42163813	0.34426588	0.78418636	0.8621033	0.9196944	0.4261135	0.5518759	0.44124714	0.32568955	0.6337266	-0.230509	-0.761227	1.421594	1.11992	1.812439	0.191182	0.9100497	0.5299367	0.8539383
YNL112W	0.08874164	-0.13652393	0.012662967	-0.4722947	0.1610683	0.8419752	0.22680531	0.56467074	0.069390975	0.09184944	0.34332648	0.3970849	1.648282	0.618968	0.04067788	0.19282436	0.283406	-0.33338475	0.34318215	-0.28007305	-0.473268	-0.006338454	-0.341682	-0.2579276	-0.382085	0.21084462	0.07818611	-0.26334095	0.19760478	0.452051	-2.9005922E-4	0.114585645	0.056280077	0.46046966	0.034638222	0.517284	0.07527266	-0.479209	-0.09189201	-0.4064606	0.006308	-0.045334	0.478345	-1.010562	0.40078	-0.234359	-0.3372784	0.061124608	0.5136144
YOL144W	0.1619036	0.48860422	-0.40000963	0.44912115	0.17780346	1.0483912	0.50770265	0.57284486	0.014072488	0.48876223	0.63993037	0.2878711	1.580277	0.46912858	0.20458455	-0.15508696	-0.271491	0.16723572	0.020906186	-0.26529986	-1.081395	0.33876652	-1.146642	0.09297647	-0.292338	0.20846936	0.2123017	0.31685898	0.41981035	-0.583512	0.26584035	0.09341741	0.5702475	-0.04569989	0.5327696	0.48640046	0.11900497	0.26898465	0.23201227	0.41596392	1.116052	-0.172425	1.729604	-0.501843	-0.051353	0.12654	0.111033395	0.2955641	1.1948398
YNL245C	-0.21130286	0.16451916	-0.54911715	-0.12727787	0.32579392	0.87241316	0.08849688	0.13479994	-0.18599299	-0.2471854	0.020610781	-0.5459423	0.591194	0.1796624	0.14889252	0.2478505	0.381777	-0.35580885	-0.12770511	-0.19430435	0.175903	0.05266966	-0.26129	-0.25608885	-0.638828	0.26629734	0.15471505	-0.6557984	0.1310836	-0.119036	0.08067385	-0.11657327	0.1566395	0.35444376	-0.0071482575	0.21195608	-0.1933446	0.22307345	0.29174098	-0.098767124	-0.280971	-0.765415	0.406411	0.252661	0.349932	-0.060898	-0.0154369185	-0.029037468	0.54388493
YPR016C	0.21022536	0.3640274	0.19070911	-0.021388188	0.80699015	1.0601991	0.5227921	0.84801555	0.1788823	0.46409467	0.6222477	0.68440163	1.739082	0.6012441	-0.27308553	0.9881812	1.026827	0.12987974	0.37928176	0.579924	-0.292588	0.7192527	0.514373	0.46497893	0.124428	0.7890561	0.81730217	-0.125357	0.49666712	0.841535	0.18170589	0.31543928	0.88986874	1.0936825	0.11535527	0.53900975	0.1375642	0.45475727	0.371069	0.06419449	0.400502	-0.855377	1.029479	0.590966	0.283425	1.165575	0.34796655	0.68831027	1.3429172
YNL163C	-0.009700562	0.5679766	-0.5500003	-0.59743434	0.4952327	0.17707998	0.049765386	0.574398	-0.08768314	0.30212057	0.17431404	0.07641513	1.457777	0.30541676	-0.22738267	0.1398731	-0.151806	-0.18801709	0.27552122	-0.2580209	0.157361	0.6122206	0.608312	0.017123956	-0.184142	0.2375949	-0.24327435	-0.3292601	0.14598559	0.98466	-0.11043396	0.12659614	0.058488484	0.12461431	-0.065916374	0.3743815	-0.24697272	-0.33311337	-0.23794802	-0.06110538	-0.258537	-1.009774	0.568558	0.992225	0.723552	0.252938	0.6042009	0.59350747	0.5901491
YJL140W	-0.284856	-0.518108	-0.78046	-1.564211	0.061433	-0.140708	-0.042633	-0.321281	-0.025139	-0.273987	-0.654958	-0.526523	-0.715198	-0.109928	-0.328561	-0.342881	0.338518	-0.342885	1.65085	0.14738001	0.014169	-0.388976	-1.305548	-0.63118	1.724433	-0.835206	-0.462399	-0.111284	0.263481	-0.6927871	0.128628	0.175802	0.293861	-0.74645287	-1.403642	-0.75279516	1.597503	1.2278	1.371895	1.172551	-0.105312	0.597718	1.499764	-0.216506	0.413866	0.862474	-0.663433	1.672031	1.645849
YNL004W	-0.224825	0.330248	0.654462	-0.633076	0.397692	-0.004065	0.56586	-0.256608	0.343435	0.095264	-0.257728	-0.465023	-1.078082	0.347573	0.264668	0.186455	0.855987	0.391331	-0.025963	0.073125154	0.529271	1.2661	0.339795	0.978899	0.122566	-0.450488	0.14117	0.504634	-0.048845	-0.136263	0.263746	-0.342024	-0.209882	0.04949931	-0.919464	0.6467048	0.149559	-0.116572	-0.007465	-1.213234	0.633827	0.295345	-0.03034	0.606495	0.884527	0.090702	-1.572048	0.84216	0.449544
YKL214C	-0.040249	-0.295413	0.180338	-0.350158	0.853222	0.672482	1.049297	0.696759	0.735199	0.711525	1.245837	0.665911	0.831965	0.732252	0.599913	0.7002147	0.541514	0.840089	0.050524	0.47015777	0.105449	-0.032787	-0.97852	-0.124039	0.524146	-0.07724	-0.238031	-0.234971	0.412832	-0.020849904	0.543987	-0.50824153	0.470227	-0.14599584	0.907732	0.22561389	0.378419	0.326174	-0.577902	0.748175	-0.236571	0.764841	-0.961626	-0.214411	1.93554	0.370277	0.295368	0.006343	0.169027
YKR036C	0.170475	0.192676	-0.506235	0.67952	0.990144	-0.089486	0.511327	0.444008	0.048176	-0.593467	0.528717	-0.274502	-0.197123	0.329148	0.835942	0.16011445	-0.343181	0.680192	0.546784	0.075122796	0.844589	0.697975	-0.228823	0.753152	-0.934625	-0.21073161	0.084212	-0.005581	0.070132	0.097649	0.393001	-0.17938222	0.104313	-0.15479332	0.405613	0.2261133	-1.175347	0.39787	0.101771	0.923456	-0.769153	-0.840027	0.72873	0.226265	0.312638	0.2578988	0.332671	0.292791	0.69782
YIL038C	-0.096084	0.367711	-0.003962	0.304971	0.13522	-0.521096	0.64176	0.167557	0.479699	-0.604566	-0.999187	0.18972	0.883051	-0.107696	0.110367	-0.759492	0.118978	-0.345435	-0.51432	-1.021033	0.546375	0.325152	0.515568	-1.15437	0.773456	0.691681	-0.505911	-0.303361	-0.129845	1.024656	0.410906	-0.620817	-0.236765	-0.93865	0.268338	0.00681	-0.106206	-0.548376	-0.33377	0.346411	0.707477	0.349544	0.633879	-0.600029	0.734686	1.295123	-0.061108	0.561094	0.616076
YOR006C	0.29725	-0.598267	-0.599591	-1.209509	3.962085	3.014179	0.225422	0.582587	-0.034754	0.833015	0.28564	0.543884	2.090736	0.865388	-0.046866	-0.27026153	-0.943356	0.2412	-0.305436	-0.35372007	-0.62601	0.083517	-0.051329	0.103511	0.565862	0.4334112	-0.148393	-0.035934	0.692027	0.361145	0.24803	0.005956286	-0.050464	-0.48055655	-0.044355	-0.012969896	0.668476	-0.030998	-0.384447	0.603562	1.091987	-0.008631	1.089608	0.38023	0.824601	-0.344516	-0.068738	0.831376	1.033132
YOR061W	0.555651	-1.123377	-0.291205	-0.650781	0.350594	0.415376	0.523268	-0.640734	-0.287066	1.288554	0.847464	-1.090389	0.800318	0.496669	0.421382	0.337115	0.591139	0.057274	0.296089	0.15939564	-0.520335	0.194557	0.959942	0.304493	-0.173793	-0.658022	-0.054893	0.149808	0.28371	0.01507	0.401031	0.070399	-0.144223	0.55951315	0.156485	-2.04964	-0.178079	-0.40709	-0.295174	0.129935	-0.868888	0.456721	-0.093469	-0.987283	-0.827533	-0.200702	0.00365	-0.028792	-0.747283
YAL029C	0.010654	-0.698359	1.591547	-0.348363	0.01063	1.733527	-0.137591	-0.346376	0.139509	0.177517	0.446447	-1.248033	-0.411153	0.544369	0.284782	0.21487588	0.34309	-0.589246	0.050063	0.41370443	-0.527546	-0.526774	-0.109194	0.150328	-0.139795	0.01279597	0.014766	0.44429	-0.037176	0.048448	0.129056	-0.25920635	-1.150945	0.2508462	-0.440803	0.15496768	-0.209291	0.294676	0.19146	-0.336918	1.955198	-0.272241	-1.03219	0.455265	-0.163673	-0.226243	0.311997	-0.172566	-0.199423
YGR178C	-0.140747	-0.399127	-0.108227	-0.819521	0.223672	-0.259092	-0.348083	-0.058059	-0.365127	-0.453593	0.039735	-0.652003	-0.978772	-0.090349	0.232425	0.6206323	1.114865	-0.072369	0.512141	0.15570533	-0.761281	-0.758321	-0.835902	-0.786763	0.986707	-0.24566117	0.078496	-0.355885	-0.221512	-0.151241	0.220671	-1.1983415	-0.03988	0.3050034	-0.840638	0.6116967	0.243649	0.140988	-0.070816	1.046423	-0.849884	-1.718401	-0.03632662	0.67137754	0.236355	1.088709	-0.217228	-0.595655	0.82402
YMR234W	0.19762583	0.21422574	-0.08554978	-0.24028404	0.3792151	-0.0010897387	0.12984556	0.7995031	0.0121522695	0.020444322	0.10336391	-0.76943916	-0.852018	0.33754343	0.26612705	0.3061559	0.423465	0.028748909	0.49346757	-0.034871608	-0.335046	0.07108793	0.39769	0.19715852	0.853844	0.06419567	0.23767143	0.07711995	0.26565158	0.103433	0.10399014	0.4006711	0.4118528	0.45811102	-0.09134564	0.23550785	0.31497356	-0.11788117	0.063477784	-2.523182E-4	0.845969	-0.088261	-0.06627	1.116421	-0.146581	-0.327029	0.72244847	0.649194	0.35555407
YGR134W	0.215247	-0.44235	0.89669	-0.182247	0.956381	0.811748	0.099194	0.567562	0.435533	0.785338	0.297303	0.13024	0.309856	1.305163	0.921939	0.127855	-0.507517	0.599719	0.503651	0.3591062	-0.103882	-0.153857	-0.215219	-0.010648	0.440175	0.445776	0.244215	0.607397	0.79564136	-0.398473	0.551474	0.336464	-0.333459	-0.37544668	0.247189	-0.17305472	-0.027547	0.362028	0.07308	-0.149825	0.285956	0.568337	-1.753559	-1.654268	-0.344503	-0.266973	0.351612	-0.115705	0.006836
YJL010C	-0.23794845	-0.34418124	-0.24953593	-0.60087657	0.12351404	0.39129457	-0.049113903	-0.24048705	-0.0012340177	-0.027208628	-0.090073094	-0.6600622	-2.146591	0.23054637	-0.06568999	-0.13902155	-0.17108	-0.24812458	0.0021602372	-0.64402217	-0.158095	-0.5357467	-0.764175	-0.47549704	-0.415653	-0.33182028	-0.53147125	-0.29755285	-0.07459168	0.074163	-0.002630897	-1.6467687	0.24482942	-1.8538212	-0.68605936	0.43139267	0.22105835	0.1802658	0.28020898	-0.043535028	0.414397	0.302426	-0.105924	0.632805	0.337441	0.01385	-0.2936435	-0.16959745	-0.018270018
YJR066W	0.2211291	-0.002813	0.24717109	-0.078403175	-0.3376794	0.61064774	-6.0395774E-4	-0.051662736	-0.18631485	0.24924436	0.16114038	0.08251411	0.988154	0.8584797	0.51481813	0.7475872	0.3297003	-0.024519147	0.2601367	0.24569577	-0.058636	-0.199857	0.38493934	0.09324575	0.5752668	-0.05386287	0.022029806	0.19034088	-0.31912065	-0.16628408	0.32046607	0.24796951	-0.11195224	-9.6884224E-4	0.07478058	-0.1982694	-0.058839776	-0.4119254	-0.101680905	-0.26187772	1.0660813	0.05031503	-0.21501505	-0.57730544	0.30462593	-0.049115572	0.082352474	0.19859092	0.48372644
YHR069C	-0.34670404	0.48816407	-0.22710988	-0.53645325	-0.026350979	0.3117065	-0.21267371	0.46349618	-0.17448045	-0.02660357	0.09530701	-0.5140435	0.211373	-0.1463209	0.04017408	0.691744	0.10403	-0.3841829	0.023684436	-0.037531	-0.561371	0.028115252	0.164887	-0.23655924	-1.123112	-0.301572	0.029603746	-0.5214273	0.10411542	0.589108	-0.40849164	0.376499	0.5154662	-2.950727	-0.33948728	-0.113533	-0.29577592	-0.34861952	-0.25110397	-0.2122391	0.831521	1.939336	-0.057471	1.752141	0.856035	1.411082	0.26720816	0.65005213	0.38265872
YKL099C	-0.39853612	-0.39850608	-0.43617618	-0.41742438	0.4164795	0.42148805	-0.123717904	0.17925476	-0.062167197	0.0063314573	0.038229384	-0.33210388	-0.698886	-0.044793766	0.26039186	0.011537976	-0.345001	-0.38222334	0.011765535	-0.25566486	-1.479173	0.2615134	-0.245342	0.19157042	-0.68912	-0.33144125	-0.054199174	-0.17746148	-0.28456178	0.556978	-0.19502552	-0.5916287	-0.011271523	-1.6496804	-0.06080932	-0.21483634	-0.30931073	0.13355833	0.09221378	0.0612745	0.52503	-0.321347	0.752861	0.187721	0.700756	0.04789	-0.04992663	0.28127635	0.65013516
YHR196W	0.48636347	0.1478881	-0.4006955	-0.44758677	0.5789748	-0.12443698	0.26847887	-4.0475097	0.880967	-0.06693602	-0.15823394	-0.0713135	0.075554	0.31158262	0.25569972	0.237374	-0.499254	0.4245603	0.54946727	0.356545	-0.737386	0.50703317	-1.488479	0.27900138	-1.026783	-0.103933	0.3679307	-0.051557694	1.0793864	0.993755	0.15591556	-0.090083	0.28597316	0.658363	0.3553931	0.851389	0.16026318	0.7927601	0.58635277	0.09652351	0.107588	0.130525	0.493689	1.402147	0.86567	0.999457	0.1431581	0.9326961	0.2779889
YGR251W	0.40223354	0.103448704	0.9043237	-0.18588468	0.23173262	0.8069789	0.4123394	0.6386413	0.7701708	0.3411621	0.56467676	-0.3444547	-0.351251	0.70224637	0.3716855	0.0089559425	-0.170924	0.14612807	0.33681792	-0.22585231	-0.658762	-1.916555E-4	-0.387506	0.31771377	0.827757	0.07701321	0.11864441	0.5732052	0.08054727	0.889168	0.30881372	0.75588477	0.12605195	0.29261124	0.034227293	0.07179955	0.1834895	0.5359063	0.6316656	0.26087126	0.644918	1.357514	-0.070945	0.868987	1.366805	0.05348	0.3992001	0.13745178	0.6083908
YGR280C	0.03821592	0.002369837	0.08347883	-0.45221457	0.24367847	0.15781975	-0.06749237	0.18873969	0.17616174	-0.05214606	0.15490723	-1.2425644	-2.964997	-0.07454375	0.40487438	-0.30828664	0.720378	0.046321504	0.15677981	-1.2380786	-0.465271	-0.25279012	-0.707705	0.29969046	-0.514728	-1.1703441	-0.4393932	-0.30104703	-0.033744033	0.724118	0.11903522	-0.035909317	0.15731658	-0.12195317	-0.26079395	-0.2221292	-0.01077475	0.14726312	0.07592029	-0.21009429	0.265901	0.679925	-0.062433	1.034318	-0.635998	0.767489	0.039798286	0.1207432	0.034000777
YGR278W	0.013104464	0.015536063	0.37188673	-0.54941756	0.25642595	0.4462177	0.17580637	-0.070979625	0.47738832	0.09410483	0.4124168	-0.5593469	-0.990382	0.21643086	0.05718943	-0.07324494	-0.405912	-0.027927393	-0.20286688	-0.6571359	-0.917371	0.48215643	-0.83563	0.48034117	-0.128561	-0.08936813	0.054014254	0.1871249	-0.09953944	1.480264	0.055321597	0.732658	-0.02650804	-0.38975742	-0.22931813	0.043453954	-0.17126091	0.04466872	0.033001516	-0.15317969	1.569155	0.265881	0.339058	1.990022	0.64095	0.554532	0.35405943	0.78241193	0.54381126
YKL095W	-0.0035725767	-0.061117835	0.07379612	-0.11242832	0.39789218	0.27844596	0.16668725	0.27637833	0.30236632	-0.17116505	0.15894738	-0.29580083	-0.653452	0.29387364	0.20337336	0.2825017	0.24584	-0.12006775	-0.020785566	-0.34530947	-0.44356	0.1284521	-0.77093	0.44743347	-1.242539	-0.19642435	0.24030595	-0.0023241516	0.009347877	-0.269388	0.09285938	-0.43769783	0.3613304	-0.23276249	0.03995313	0.46381488	-0.21279198	0.2262672	0.30910337	-0.10204248	0.446871	0.606353	0.282973	1.229404	-0.065128	0.657403	0.10466288	0.20726508	0.55510616
YJL011C	-0.17995583	-0.3584016	0.036262188	-0.95680946	0.7276744	0.28694722	-0.1004667	0.5234496	0.41910198	0.42299783	-0.17662404	-0.46568993	-1.664738	-0.07137514	0.40199745	-0.072680354	-0.772382	-0.2302755	-0.009392199	0.025035065	-1.149254	-0.26112244	-0.607201	0.26656535	0.080293	-0.30865747	-0.13527083	-0.21509826	0.26435387	-0.055139	0.0010316578	0.58878946	-0.13536228	-0.38704005	-0.54141915	-0.115585916	-0.54102594	0.4342137	0.45480874	-0.031170294	0.128659	0.224662	-0.142225	0.178555	0.91195	-0.297755	-0.33363393	-0.27681708	0.09511994
YHR197W	0.12521805	0.030554792	0.012533922	-0.6861309	0.18156078	0.22778141	-0.0540087	0.19210841	0.22556931	-0.2963227	-0.14305739	-0.41235772	-1.290757	0.26142547	0.41316795	-0.16126053	0.287858	-0.251685	0.16952777	-0.3955441	-0.541253	-0.446728	0.057812	0.18841074	-0.569769	-0.40798548	-0.27907753	-0.03611211	-0.14610831	1.232688	0.052600693	-0.25082952	-0.15909706	-0.3651617	-0.18411255	-0.100994304	-0.2067595	-0.11225489	-0.10449819	-0.4058598	0.473292	-2.464545	0.042886	0.170488	0.367052	0.460526	-0.123094894	-0.43241227	0.5086768
YIL104C	-0.14652182	0.034827553	0.0026001304	-0.90226996	0.48402596	-0.07649656	0.07497822	0.644317	0.2579664	0.3818675	-0.14995131	-0.6122869	-1.558471	-0.16311958	0.29834628	0.121552385	-0.766016	-0.23630127	0.23610742	-0.20120299	-0.18329	-0.11450957	0.175706	0.4735304	-0.937797	-0.21051699	-0.18268599	-0.24173057	-0.15744475	0.690255	-0.3404558	0.35045332	0.36968014	-0.3736007	-0.2956216	-0.20538253	-0.18011375	-0.058871686	-0.00335373	-0.21110134	0.445528	0.472431	0.160698	0.738236	1.021642	0.838717	0.14211164	0.5240161	0.52929825
YIL019W	0.3118882	0.37993416	0.30943802	0.35146904	0.4402656	0.668537	0.4077161	1.2151442	0.39383355	0.33364007	0.8818872	-0.9130288	-1.876446	0.30972067	0.29775065	0.1894896	-0.563003	0.30435714	0.480356	-0.0320739	-0.537017	0.6356663	0.352544	0.6206089	-0.700049	-0.5749381	0.5575265	0.35277152	0.20640944	0.34983	0.36601135	0.28005737	0.79165864	0.041066967	0.44279164	-0.20209983	0.70010555	0.26495272	0.44628283	0.4908859	0.586687	0.486869	0.198841	1.195583	2.349505	1.511249	0.3972826	0.7025832	0.9142116
YKL078W	0.44118956	0.30492193	0.774829	0.13256535	0.8577507	0.6066713	0.38390926	0.8644368	0.49538526	0.5912886	0.6276508	-0.22777492	-1.180331	0.56731766	0.25076172	0.37194818	-0.086818	0.21060614	0.7510834	0.22420116	-0.645443	0.46776465	0.386907	0.5259073	-0.223976	0.008623166	0.64649034	0.4996719	0.36712295	0.339369	0.24481225	0.3097304	0.32727435	0.03913804	0.23551658	-0.087928854	0.47510296	0.5105393	0.6040516	0.33657733	1.252026	0.27299	0.495676	0.734006	1.174585	0.06619	0.2097399	0.26333427	0.6566204
YKR022C	0.2711024	0.48857617	0.08920641	-0.33582765	0.64738184	0.16570379	0.4139811	-0.038211964	0.032003183	-0.6449794	0.0015091167	-0.7717372	-1.77289	0.07293187	0.71705294	0.5576001	0.709715	0.26111406	0.30205712	-0.2008275	-0.598321	0.7059757	0.67972	0.9841505	-1.294705	-0.5407126	0.0727711	0.19072412	0.15134734	0.742307	0.22016175	-0.11142418	0.29097992	0.5961647	-0.2814684	-0.009200002	-0.44848773	-0.016147267	-0.4977442	-0.35890538	0.7225	0.472357	0.87646806	2.20568	1.665561	0.210149	0.25203708	0.98347884	0.934522
YJL069C	0.042911198	0.44243258	0.20411986	-0.31199038	0.6862917	0.26263717	0.19060425	0.57161736	0.52373016	0.45286036	0.20966677	-0.76663	-1.091546	0.5308782	0.23146436	0.17229	-0.022677	-0.0914116	0.15818284	0.139808	-0.155514	-0.1313642	0.337229	-0.3357777	-0.821106	-0.775113	0.18619353	0.29460472	0.4301846	-0.036136	0.062104683	0.234894	1.0818096	-0.819728	0.16587806	-0.172226	0.023536723	0.2950751	0.8233336	0.50343937	1.688184	0.073821	0.450121	2.08637	0.971162	1.493227	0.6347981	0.61954516	0.23159966
YIL063C	0.06464974	0.029449444	-0.28506994	-0.8033577	0.05233412	-0.16416627	-0.08566266	-0.015936833	0.06488146	-0.37421995	-0.29880548	-1.4699286	-2.965759	-0.2773596	0.053634964	-6.363692E-4	0.802579	-0.11661075	0.014915893	-1.1485336	-0.049883	-0.35663623	-0.242187	0.80532146	-0.410537	-1.2525673	-0.63614833	-0.26106155	-0.23299845	0.277169	-0.07626141	-0.6703645	-0.5062693	-0.4115284	-0.6574694	0.26446453	-0.5357789	-0.30180818	-0.25137427	-0.51697415	0.345366	-1.253995	-0.091907	-0.458009	-0.636077	0.157131	-0.65359145	-0.29545778	-0.003742696
YJR141W	-0.32374078	-0.64460504	-0.2525274	-0.96998584	0.079015926	-0.07789385	-0.4001584	0.3637617	-0.023382965	-0.49901795	-0.41258737	-1.348927	-2.592895	-0.31091514	-0.26367053	-0.93771017	-0.028453	-0.3512492	-0.27685735	-1.1238055	-0.145589	-0.7472953	-1.724035	-0.34884015	-0.443935	-1.2718744	-0.2240571	-0.5025536	-0.09989178	-0.396887	-0.3198618	-0.12509158	-0.06894019	-0.15124768	-0.906348	-0.05672137	-0.2790442	-0.58498263	-0.043736324	-0.6451054	0.294169	-0.015774	0.013381	0.549439	0.118253	0.550327	-0.4703107	0.05405107	0.20545691
YKR079C	0.016179133	0.53978807	-0.4609489	-0.46227604	-0.124085	-0.07862885	0.026561975	0.22599131	0.018097542	-0.32622194	-0.55095875	-0.7986579	-1.578434	-0.12960112	-0.27393365	-1.3091109	-1.085027	-0.25468212	-0.041914217	-0.55664754	-0.473589	0.04086733	-0.512742	0.6691997	-0.54419	-0.3560839	-0.1460104	-0.19414327	0.16933776	-0.383069	0.13948981	0.18585762	0.10716484	-0.51576596	-0.1541561	-0.06794761	-0.7553927	-0.60544574	-0.26006	-0.2942111	0.832934	0.340555	0.335128	0.545308	0.50518	-0.0012712008	-0.52898	-0.5137106	0.15268351
YER164W	0.042797226	0.07792474	-0.10297495	0.237137	-0.5129596	0.0026050385	-0.5930872	0.35981002	-0.62811345	-0.7345721	0.4465116	0.20294684	0.956902	0.110712305	1.1008548	-1.091537	0.557848	0.2505771	0.7727295	1.025295	1.016048	0.20679885	0.343378	0.37801954	1.553924	-1.574874	0.06274766	-0.09966622	-1.4536403	1.068512	0.08745465	-0.585253	-0.09479623	0.599421	0.50896114	-0.532807	0.92966276	-0.2477797	-0.10856544	0.49390075	-0.849459	0.825258	0.88598	0.107888	1.198116	0.670017	0.20073314	-0.5112552	0.15796944
YMR223W	-0.20336056	0.963198	-0.7760714	-0.82876563	0.23186232	-0.1298275	-0.0031009982	-0.12049717	-0.14805526	-0.6823052	-0.579289	-1.2185423	-1.1553546	-0.6359446	-0.03669817	-0.624519	-0.23526917	-0.20157447	-0.4626338	-0.67783976	0.322595	-0.32339472	-0.322577	-0.31821507	-0.6607117	0.215549	-0.42940035	-0.43555903	-0.62526435	-1.092443	-0.29010028	-1.249667	-0.38461486	-0.6979304	-0.39680868	-0.67801017	-0.93401676	-0.9611082	-0.69508487	-0.4860881	-0.6411829	-0.9084989	-1.0702682	-0.53066427	-0.38819003	-1.3539072	-0.33643785	-0.1796337	-0.4466098
YPL047W	-0.1625594	-0.055047	-0.33576584	-0.5355992	0.19999972	0.14455818	-0.1712864	-0.0017433851	-0.41816327	-0.46193177	-0.8891756	-0.7548098	-0.53508633	0.08060926	0.21683	-0.7227017	-0.45179656	-0.39554727	-0.104766905	-0.0057361256	-1.353943	-0.06470724	-0.3035017	0.31079358	-0.7612208	-0.55456233	-0.6232575	-0.053122457	-0.6842896	-0.6168304	-0.23840226	-0.68432957	-0.28775886	-1.2834089	-0.7136444	-0.14386094	-0.038259152	-0.8732459	-0.5570067	-0.37056497	0.4547744	-0.52189565	-0.88544583	0.20973058	0.16700241	-0.18851438	-0.6171817	-0.28917548	-0.30124086
YLR270W	-0.326194	0.083169	0.307606	0.719694	-0.204493	-0.017098	0.098657	0.346377	-0.27718	-0.76042765	-1.178496	-0.270806	-0.848432	-0.138644	0.499211	-0.27621555	0.239929	-0.792005	-0.0899	0.22329599	-3.98794	-0.031924	-0.376824	0.009259	-0.733933	0.34103635	-0.235241	-0.474429	-0.085338	-0.640087	0.080779	-0.15932989	-0.51457	-0.24850446	0.458295	0.043876752	0.494661	0.042675	-0.225403	0.160511	0.23195	-0.324341	-1.13939	-0.09371	0.556236	-0.451892	-1.023855	0.029143	0.04822
YIL035C	0.181354	1.274598	-0.790408	0.116139	0.526934	0.095177	0.104683	-0.167664	-0.568576	0.52962	0.154811	-0.238254	0.347918	-0.323604	-1.29179	0.236018	1.031653	-0.390968	0.770947	0.5796192	0.079661	0.493864	0.741019	0.384997	1.511706	-0.209194	-0.056719	0.293788	0.638897	0.3878493	0.039018	0.2096	0.217152	0.28657046	0.32983	0.33408803	-0.350722	-0.19653	0.021197	0.599189	-0.352634	-0.106189	0.126027	-0.090031	1.050211	0.833834	0.386925	-0.155418	0.737686
YLR136C	0.010094	0.363771	-0.483571	-0.854122	0.311289	-0.041309	-0.175544	0.098346	0.103128	-0.428485	-0.053589	-0.256749	-0.726593	0.490502	0.823731	0.066075996	0.916131	-0.304003	0.471927	0.25745407	-0.630703	-0.38157	-0.622065	-0.32779	0.676592	-0.2881189	-0.043703	-0.226911	-0.230961	-0.14604	0.320905	-0.25042638	0.094998	0.4609743	0.318932	0.18783648	-0.12049	0.23241	0.764851	-0.13348743	-0.484145	-0.646389	-0.736966	0.319868	1.158677	0.953015	-0.109542	-0.929678	0.177809
YCR016W	0.949107	0.491256	0.422856	-0.123833	0.665488	0.772496	0.113326	-0.07209	0.848252	-0.38007	0.536623	-0.095466	-0.127684	0.710464	1.913161	0.014302257	-0.372258	0.228257	0.33013	0.4284938	0.107917	0.285124	0.018521	0.802118	-0.322562	0.41745746	-0.251696	0.252815	-0.097756	-0.101356	0.077417	0.15802176	-0.029498	0.2536613	0.049805	-0.07253972	0.875379	-0.331905	-0.611378	-0.339048	0.490244	-0.692442	0.551541	0.01552	0.390091	-0.114275	1.804041	0.326619	0.651858
YLR221C	-0.089538	-1.184228	-0.758566	0.16992	0.139135	0.289518	0.16865	-0.568577	-0.393011	-0.730914	0.330408	0.026535	-1.647576	1.045189	-0.449454	-0.06617564	0.513759	-0.599583	-0.010244	0.55346984	-0.3270032	-0.921889	0.049383	0.31186438	1.149422	-0.23732564	0.472476	0.188347	-0.86154	-0.832019	0.600811	-0.53032017	-0.184387	0.32592034	-0.469311	0.1854914	-0.464801	0.166896	0.499216	-0.323087	-0.445526	-0.492102	-0.168775	-0.494893	-0.086733	0.395928	-0.226208	0.474876	0.23298
YGL019W	0.441823	0.698224	-0.606488	0.809562	-0.156464	-0.262597	-0.390858	-0.937381	-0.699538	-0.550676	0.236045	-0.199105	-0.28955	0.553799	0.857751	-0.097369	0.115985	-0.350251	0.380225	0.23339893	-0.573114	0.205943	-0.106543	-0.143734	0.653234	0.304268	-0.37913	-0.420635	0.403842	0.16694	0.892146	0.50653	-0.206612	-0.24986362	0.225535	-0.5564389	0.744639	0.196235	-0.236927	0.121469	0.305119	0.243167	0.154596	0.479555	0.025895	0.41534	-0.487593	0.223323	0.222022
YOR039W	0.384381	-0.555901	-0.128684	-0.007558	-0.029647	0.038401	-0.537508	0.327554	0.320804	0.301433	0.674942	0.384708	0.007679	0.833314	-0.481204	0.500938	0.323516	0.020134	-0.337326	-0.14920475	-0.768891	0.387407	0.682201	-0.278684	-0.667432	0.410363	0.579081	0.573617	-0.005425	-0.759233	-0.123007	0.358888	0.443145	0.14944942	0.232152	-1.3718224	-0.365374	0.567192	-0.386376	-0.229102	0.299176	-0.186264	0.544847	-0.50225	0.962136	-0.031666	0.098569	0.894806	0.767149
YNR038W	0.23154023	0.115092546	0.23069023	-0.44666365	0.5067137	0.06478658	0.20584764	0.3840201	0.2221261	0.2093087	0.24416444	-0.4484733	0.37665468	0.52271026	0.77424604	-0.80268466	-0.897803	0.20298325	0.35413593	-0.34785044	0.214901	0.4013407	0.553957	0.7244298	-0.037979	-0.26203448	-0.13989109	-0.080110826	0.0074784895	0.108568	0.36973384	0.052254677	0.1645485	-0.07755627	0.1437176	0.050060738	0.53988546	-0.042849164	-0.11730408	0.36678126	0.333496	-0.259035	-0.595973	0.285713	0.46745	0.60823	0.22062491	-0.1112837	-0.19075114
YDL051W	0.972584	1.477926	0.661304	0.360711	0.607512	0.739522	0.523222	0.307084	0.445795	0.36238956	0.658365	0.698689	1.118613	0.226426	-0.161328	0.6956923	0.378621	0.149583	0.639528	0.7065287	-0.085806	0.557136	1.611946	0.279217	1.382826	-0.50736016	0.07890359	-0.329996	1.065562	0.151466	-0.177919	-0.4996828	-0.508392	0.123793766	0.456343	-0.07002957	-1.015635	0.414308	0.418279	0.802251	0.33103	0.380125	-0.813365	0.486228	0.202198	0.694204	-0.049094	1.031695	0.180656
YFR001W	0.8867661	0.72696626	0.037724093	0.09510287	0.33729693	0.39281133	0.65395063	0.33425945	0.08326661	0.42709884	0.17849214	-0.16733839	0.013049	0.92535764	0.046846278	-0.36549848	-0.051237	0.4457802	0.7768478	-0.24721704	0.564337	0.6028316	0.210576	9.897379E-5	-1.631336	-0.54464144	-0.2677686	-0.5240886	1.1678892	-0.381869	0.39745042	-0.17246872	-0.17539647	0.08395271	0.18120696	-0.071578406	-0.75927913	0.6591139	-0.18106672	0.24306148	0.700275	0.306745	-0.167661	-0.016139	-0.450274	-0.268633	-0.17920454	0.4644063	0.33622095
YDR395W	0.474143	1.957479	0.19762	1.092758	0.026701	-0.221335	0.375909	0.501196	0.420797	0.366759	0.330255	-2.44433	-0.009172	0.717803	0.002565	0.2414867	-1.1413	0.749624	-0.15007	0.5616409	0.626596	0.389573	0.015403	1.036548	0.727664	-0.3668408	0.113641	0.279436	0.063936	-0.264693	0.142869	-0.38593784	-0.069673	0.11837182	0.221	0.48566383	-0.389467	-0.068708	-1.02253	0.26598	0.197747	-0.982483	0.310269	-0.12618	0.929505	1.633163	0.062325	0.403547	0.418084
YGL122C	-0.035575233	-0.14872497	0.069953255	-0.36264196	-0.11287696	-0.0027699973	0.0066737947	0.13945161	-0.18913591	-0.3440179	0.0077696512	-0.15285197	0.375109	0.18834874	0.12629654	-0.81563324	-0.926953	-0.13843729	0.18263032	-0.22702244	-0.141851	-0.2661162	-0.266275	-0.39400592	0.367406	-0.06461632	0.06517112	-0.20247741	0.06189177	0.012684	-0.0801513	0.17743547	0.30495003	-0.1048389	-0.18150729	0.260385	0.19795185	-0.27804163	0.14469802	-0.11349489	0.33648	-0.045682	-0.030014	0.085564	0.503421	0.124249	0.42508364	-0.18408893	0.31235278
YML080W	0.38439745	0.03605138	0.29518905	0.19585808	0.33533266	0.29036146	0.5188772	0.31799486	0.23085493	0.18726684	-0.03580244	-0.013280668	0.140682	0.5701487	0.16429189	-0.30206114	-0.092138	0.5113908	0.5100892	-0.12389381	0.212053	-0.7879229	0.169013	0.038548935	0.679901	0.24288444	-0.24297668	0.36443752	0.24181068	0.157328	0.38216603	0.43449837	0.19707192	0.17793973	0.04171286	-0.014622591	0.1241264	0.116586104	0.4262799	0.5551176	-0.064068	-0.977701	-0.13028	-0.914542	-0.030196	0.175685	-0.23817854	-0.42086858	-0.17885417
YDR163W	-0.196117	0.426553	-0.353589	0.098754	-0.476599	0.416413	0.6994	0.141142	-0.428555	-0.213894	0.479001	-0.063861	1.052242	-0.381199	-0.481428	-0.044363245	1.261685	0.007756	0.666371	1.311877	-0.155241	0.084844	-0.286943	-0.418393	0.279224	-0.690589	-0.70134	0.457686	0.35229	0.639619	0.030414	0.305656	0.081416	0.840228	0.350104	0.023478	-0.5825	0.074299	0.212687	0.358125	-2.7005908	0.442255	-0.720215	0.698029	1.782308	-0.0644	1.234251	0.838978	0.785029
YDR463W	0.023993306	0.26783597	0.42251015	-0.08704426	0.2662487	0.16579984	0.72083503	0.24708247	-0.2863311	-0.12686005	0.2141786	0.033232883	0.207837	0.21963419	0.29946718	-0.08825967	0.003294	0.31604722	0.42870718	0.61226	0.71449	-0.02152025	1.197548	0.5619021	0.086267	-0.22621499	-0.098128326	0.0066126445	0.35094452	0.458069	0.21388537	-1.1776121	0.08153851	0.3689734	0.3458596	0.0464913	-0.08453078	0.15698098	0.2088936	0.32521105	-10.0	-0.028508	-0.685828	-0.258665	0.274291	-0.823574	0.3705512	0.032110453	-0.13434446
YNL286W	-0.155953	0.851331	0.285518	-0.08324	-0.203497	-0.33438	-0.454157	0.753127	-0.592488	-0.145962	-0.533984	0.385717	-0.146733	-0.790811	0.324734	-0.13675144	-0.132019	0.076721	-0.502921	0.20908985	-0.154424	0.046027	0.105886	-0.536832	-0.402838	0.40106162	-0.705643	-0.281543	0.241365	0.221381	0.183241	0.06963854	-0.520558	-0.34237412	0.24379	-0.33754456	-0.721892	-0.127742	-0.443972	0.783774	-1.122861	-1.01271	-0.184491	-0.712112	-1.563793	0.106728	0.015586	-0.919619	-0.06984
YBR034C	0.505087	0.897067	0.410331	0.180988	0.308639	0.139795	0.057552	0.024864	0.094915	0.677688	0.044387	0.065507	1.290999	0.920323	-0.229433	0.87674046	-0.403929	0.627542	0.793096	1.177437	0.458728	0.278173	0.996636	-0.063228	1.309232	0.110482484	0.586977	0.407156	-0.283105	1.023843	0.044706	-0.11404439	0.094132	0.17438978	0.354897	0.116545424	0.361224	0.267234	-0.175186	-0.325311	0.352388	-1.309609	0.188818	0.197374	1.919407	0.918259	-0.539796	-0.579169	-0.993248
YBR119W	-0.303096	0.230833	0.392083	0.325825	1.165066	0.653635	0.008797	0.01665	0.471335	0.774623	0.957344	0.383963	0.337287	-0.48597	-0.031419	0.080028936	0.686221	0.23551	1.50904	0.34340143	0.075475425	-0.648664	0.855918	1.137016	1.064941	-0.247615	0.613936	0.444576	-0.37707675	0.5914674	0.503736	-0.39965913	0.407143	0.010295229	0.051185012	0.17327783	-0.120769	1.262346	-0.363382	0.112859	0.062254	1.133907	0.911537	0.457471	0.572473	0.188726	1.24633	1.099571	1.316688
YHR086W	0.354235	0.439945	0.432395	0.343416	1.2038647	1.51213	1.0081942	0.655197	1.572249	0.920146	0.790343	0.967103	1.209847	1.126051	0.687815	0.9585368	0.938695	1.39695	-0.257578	0.5116841	-0.5353	1.319297	0.066352	1.736454	0.593829	0.33801174	0.269695	0.390502	-0.698226	-0.011948	0.149552	-0.096534565	0.669824	0.8976968	0.375403	0.7872095	0.471954	-0.32199764	-0.358084	0.407115	0.259841	-0.062587	0.574562	0.620975	1.219609	1.082574	-0.233797	0.8075	0.665327
YDR235W	0.36333203	-0.083886	0.17652884	-0.44499558	0.4761818	0.17479695	0.21882297	0.35309878	0.19689195	-0.1788719	0.1291499	-0.4741595	0.295451	0.36335477	0.593247	0.494403	-0.389824	0.058154836	0.38276204	-0.568206	0.842843	-0.43585882	0.385789	0.104258336	0.964161	-1.086171	-0.41835803	-0.24251685	0.45417672	0.372704	0.2998288	-1.171256	0.092884146	-1.228673	0.19398433	-0.747012	-0.55792505	0.18337773	0.2616005	-0.23368427	-0.674251	0.231493	0.187555	0.486764	-0.342936	0.428863	0.29454362	-0.0011238105	0.14217731
YDR240C	0.039934862	0.003987	0.05103691	-0.17480539	0.541523	0.5305724	0.21708593	0.6011548	0.12175899	-0.32915476	0.108157806	-0.093215294	0.357352	0.38629186	0.19325514	0.19092612	0.392097	0.17596702	0.24489313	-0.18393303	-0.008751	-0.18210723	-0.036434	0.014430462	-0.163765	-0.44185436	0.028312402	-0.3324772	0.43216988	-0.757651	0.23727177	-1.2510173	0.59647703	-0.16502135	0.11136714	-0.021906218	0.25419208	-0.088707015	0.145469	-0.016521525	-0.622846	0.283038	-1.337919	0.415569	0.095654	0.102011	0.5076341	0.10065596	0.051710337
YDR429C	-0.1823751	0.249508	-0.9571932	-0.40157995	0.022551302	-0.5249445	-0.18719244	-2.2663991	-0.4903252	-0.1199895	-0.8414593	0.040828384	0.307509	-0.15057619	-0.2666205	-0.002386	-0.244345	-0.28163865	0.20607495	-0.267302	-2.927959	-0.4465499	-0.637103	-0.116880596	0.096951	-1.061504	-0.99729466	-0.1476226	-0.38872966	-0.504139	-0.19055288	0.226646	0.079009846	-0.516036	-0.5336143	-1.342455	-0.19550544	-0.66082627	-0.6143315	-0.3546774	-0.348966	-0.341509	-0.529593	-0.342035	0.295343	-0.165329	-0.5896996	-0.47880787	-0.4457783
YKL149C	0.568745	-0.053558	-0.511936	-0.259443	0.289476	-0.232964	-0.006834	-0.336131	-0.460656	-0.788497	0.071753	-0.326625	-0.254089	0.071723	0.181545	-0.106752	-0.236542	-0.488096	0.235158	0.413125	-1.167096	0.085684	0.255515	-0.623903	0.728978	-1.844823	-0.569293	0.81199	-0.822191	0.935886	0.360253	-0.46544	0.306639	-1.157428	-0.318329	-0.177094	-0.388537	-0.817982	-0.17678	-0.660239	0.37822	0.238772	-0.180676	0.645127	0.536543	-1.161435	-0.92376	-0.328469	-0.636937
YHR156C	-0.244096	0.964219	0.736779	0.013013	-1.161924	-0.161763	0.322631	-0.025782	0.216659	0.416598	0.102892	-0.32353	0.234145	0.266276	0.196598	-1.936122	0.027746	-0.100506	0.271492	-0.659682	-0.269148	0.616077	0.155185	0.924115	0.607525	-0.902392	0.199266	0.447984	-0.117015	0.104218	0.57258	-0.304932	0.272624	0.665064	-1.237982	-0.359124	0.525102	-0.106641	-0.342274	0.173129	0.152082	0.07173364	-0.40015	1.294412	0.361126	0.482268	1.117955	-0.360133	0.78973
YBR188C	0.051638	1.336245	-0.128783	0.241367	1.27332	1.059016	0.622241	0.559671	0.899619	0.727996	0.722768	1.554592	0.900361	0.782601	0.33295	1.0227273	0.385649	1.126202	0.360353	0.92542785	0.680145	1.199806	-0.756592	0.274523	0.57662	0.047651365	0.225989	0.279399	-0.775026	0.19312055	0.385296	0.030418687	0.038303	0.5530239	0.613611	0.23704873	1.056031	-0.287824	-0.996544	0.69039	0.707834	-0.257612	1.031487	1.268656	0.789689	1.100838	0.560126	1.101003	-0.024375
YBR065C	0.465544	-0.292713	0.586196	0.170826	0.320471	-0.413978	0.455763	0.652	0.357787	0.460959	0.062253	0.133574	0.810535	0.170091	0.289617	0.5094087	-0.047426	-0.061774	0.19237	0.9838988	-1.895787	0.068047	0.218597	0.236106	0.637485	0.098917715	0.85636	-0.070807	0.262928	0.021776479	0.239535	0.21866147	0.194777	0.8821224	0.616291	0.584517	-0.226777	0.627746	0.066425	-0.585531	-0.281984	0.284251	0.268651	-0.120702	0.131027	1.165696	-0.033156	0.684465	0.336739
YPR152C	0.598811	-0.102729	0.6189	0.453906	0.310761	-0.77306	0.585442	0.377161	0.33613	0.0415	0.324492	0.044464	-0.250358	0.694212	-0.287865	0.488872	0.614262	-0.296081	0.051302	0.61320263	0.581248	0.495195	-0.277396	-0.503698	0.170812	-0.2033207	0.067178	0.35745	0.379784	-0.23442644	0.61768	0.12878022	0.271994	0.93689954	0.156904	0.74325746	0.546949	-0.037191	0.358949	-0.002688	0.179459	0.297235	0.667702	0.30001	-0.268474	0.435546	0.562813	0.469267	-0.411362
YDR482C	0.24768952	-0.19269256	-5.661867	-0.795235	0.40173	0.228939	-0.391765	0.135201	0.040715	-6.63E-4	0.412231	0.832752	0.729472	0.073527	0.632071	0.4240884	0.604463	-0.216923	0.068982	0.87632185	-0.347151	0.957587	0.263145	0.144794	0.803493	-0.105996154	0.534163	-0.542145	0.204962	-0.304115	0.594528	-1.2796322	0.992023	0.94456893	0.417843	0.047073185	-1.035028	-0.692084	-0.462409	-0.730487	1.386985	0.440193	1.593829	0.873059	1.121706	-0.363942	0.248937	0.566987	0.903248
YGR129W	0.309146	-0.842715	0.15868	-0.620802	0.848788	0.125231	0.14268	-0.087094	0.290134	-0.008684	0.106139	0.531418	2.068914	0.057863	1.164422	0.49497953	0.560577	0.251276	1.251113	1.4731964	-0.48364	0.347111	1.408697	1.108987	2.105449	0.8853024	0.121879	0.50553	0.462036	-0.386205	0.857247	-0.08690149	-0.765411	1.0081195	0.603221	0.030487884	0.90086	0.717006	0.222007	0.695752	0.254869	-0.025907	-0.220361	-0.271188	0.164438	0.776269	0.334678	0.149698	0.959023
YJR050W	0.416867	-0.099943	-0.468595	0.437455	0.182547	0.008668	-0.116557	-0.774777	0.042769	0.016609	-0.098309	-0.241509	-0.492121	0.360204	-0.171432	-0.9422837	-0.033984	0.076721	-0.154717	0.7746593	-0.251984	0.336243	0.238564	0.832918	-0.251587	0.11548973	0.279526	-0.071998	-0.21854	-0.280076	-0.40796	-0.2312423	0.587455	0.30378205	-0.176268	-0.66415036	0.723042	0.150932	-0.460883	-0.848424	-0.40549	0.293634	-0.409328	0.304933	-0.107662	-0.283598	0.357393	0.750944	-0.207089
YLL036C	0.5524331	0.801844	0.29598233	1.0409241	0.361787	0.2768216	1.0107778	1.105091	0.9969434	0.89968216	1.109746	0.93818164	1.949691	0.7361164	0.2929791	-0.265403	0.127455	0.72309375	0.9940317	2.193576	0.880977	0.38580036	-0.66843	1.0600636	1.052832	0.92851	-0.017783552	0.66373193	-0.021178555	1.308928	0.63016015	1.328447	0.3144224	-0.040052	0.7008025	-0.298151	0.5597034	0.34370297	0.563933	0.84453577	0.050022	2.415707	0.221929	0.496482	1.039084	0.299872	0.23592716	0.3746938	0.3051739
YPL064C	0.064393	-0.751298	0.210465	-0.589252	0.437776	0.622277	1.136555	0.239341	0.634112	0.599457	0.597829	0.389033	0.29713	0.527824	0.023984	1.713667	0.898737	0.432728	1.199736	2.354445	-0.379085	0.319722	0.31203	0.416287	0.588239	0.752871	0.364714	0.208601	-1.021442	0.629053	0.164782	0.266368	0.652262	1.755269	0.12812	0.73584	0.724841	0.688273	0.188937	0.279088	-0.094702	-1.17699	0.850813	0.812635	-0.224316	1.107196	-0.466585	0.378358	0.101236
YGL174W	0.495348	0.15846	-0.32515398	0.499566	-0.025762	0.909629	0.72124	0.01137	0.496571	0.025934	0.88572	0.7041163	-1.033144	0.545247	1.243015	0.357921	0.234879	1.19505	0.504773	0.90506464	0.064111	-1.155959	0.365317	0.435197	0.493218	-0.047357	0.246384	1.180186	1.2730448	0.180657	0.755981	-0.838957	0.901941	0.45766017	0.480029	0.4254387	0.095815	0.122463	0.621394	1.197145	-0.855912	-1.832825	1.103902	0.178072	0.889725	-0.462292	0.141046	-0.641418	-0.504017
YIR005W	0.192404	-0.787922	0.030418	-0.45538	-0.335232	-0.584087	0.267796	0.047748	0.102749	-0.632413	-0.986644	0.382901	0.030834	0.240422	0.559656	0.34923193	1.649663	0.397771	-0.049923	0.24554273	-2.008509	-0.042214	-0.178496	0.578891	-0.793992	-0.07474655	0.119618	0.605068	1.0126671	0.100111	0.645491	-0.3968522	-0.535097	0.7530878	-0.458082	-0.7371753	-0.299569	1.437384	-1.069344	-0.122099	-0.583039	-0.182767	-0.440345	1.153396	0.436913	-0.320096	0.465297	0.634751	-0.180071
YPL213W	0.322964	0.623594	-0.356437	0.066057	-0.762683	0.470117	-0.010699	-1.172875	-0.638215	-2.375804	-0.227753	-0.397821	0.145522	-0.682818	-0.397928	-0.41799247	-0.242928	-0.411788	0.415605	0.18403202	-0.713809	0.889885	-0.106114	0.266705	-0.284463	-0.37367398	-0.68958	-0.179084	-2.046331	0.45604283	-0.203104	-1.4544116	-0.931114	0.13216	-0.141529	-0.68573946	0.827758	-0.243463	1.391952	0.497296	-0.504289	0.080302	0.363742	0.07707	-0.226259	-0.514444	-0.35788	0.277721	-0.275997
YDL043C	0.1951965	0.513005	-0.4857049	0.26594865	-0.13367803	0.5908369	0.45523673	0.40911755	0.39348572	0.21785639	0.48361018	1.0317758	1.701078	0.5402683	0.84001034	1.636147	1.471952	0.7532933	0.21007895	0.262582	-0.221202	0.98884904	0.42588	0.96963245	1.628671	1.250741	0.9729618	0.025544984	0.54651403	0.787949	0.44327	1.19184	1.235595	-0.165376	0.25167072	0.265446	0.2736563	0.12122226	0.14924543	0.08392219	-0.768291	1.15063	0.064669	1.142626	1.455294	2.176935	0.43588677	0.6220198	0.66024387
YOR308C	-0.291038	-1.018981	0.328743	1.352224	-1.079025	0.459158	0.017203	0.296838	-0.048114	0.062255	0.607812	0.529455	-0.793937	-0.071755	0.555432	0.492957	0.2658	0.994348	0.074041	0.09249435	1.079748	0.61185396	-0.833911	0.870454	-0.235288	-0.168146	0.777589	0.173933	2.869824	0.173639	0.062253	0.446811	0.073503	-0.2286102	0.906053	-0.2050866	-1.165816	-0.085851	0.514653	1.311549	-1.082307	0.526626	-0.015174	0.588516	0.830327	-0.662699	0.255636	-0.303423	0.322903
YKL074C	0.185784	1.156116	0.40354	0.165492	-0.341496	0.083738	0.225874	0.046155	-0.150356	-1.289273	0.047873	0.021321	0.49386	-0.478861	0.494875	-0.05564843	-0.030428	-0.390965	-0.090217	-0.2881845	0.100905	0.955409	1.370648	-0.067748	-1.025087	-0.017426653	0.242256	0.288574	-0.160029	-0.037705	0.464609	-0.50001866	0.287275	-0.8796393	0.284248	-1.0775135	-0.63401	0.779382	0.597732	0.69728	-0.009334	0.013843	0.019319	0.164618	-0.693743	-0.586716	-0.098162	0.25564	0.288712
YPL157W	0.478083	-1.878092	-0.83446	-0.217028	-0.181845	-0.144621	0.299224	-0.473101	0.124277	0.616287	0.062162	-0.098085	-2.498838	-0.084684	0.116823	-0.38603824	0.24773	-0.183044	1.421466	-0.32514402	0.152638	0.398401	-0.101044	-0.295799	0.600873	-0.9764129	0.232788	0.168756	-0.039989	0.859802	0.217318	-0.6269512	0.106139	0.093609065	-0.066383	-0.51955384	-1.318605	-0.335111	-0.590867	0.037809	-1.264173	-1.277144	0.163583	-0.178961	0.218083	0.863413	-0.143624	-0.259485	0.158352
YPL178W	0.26038432	-0.6200258	-0.5437077	0.08909823	-0.27515057	0.08142544	0.12077794	-0.047237244	-0.16144657	-0.1209784	-0.19154254	-0.04300498	-0.09394	-0.06536792	0.70535535	-0.17746152	0.062256	0.45197666	0.83364445	-0.1395575	-0.271108	0.3289124	0.389586	0.27572933	0.046302	-0.30652225	0.11258788	-0.089655854	0.73224276	0.185238	0.2776801	-0.46930873	-0.45399186	-0.9435912	0.028840357	0.07471234	-1.2108811	-0.38340908	-0.54767597	-0.011529656	-0.692114	-0.481396	0.716813	0.320977	0.304665	0.770202	0.07788545	0.099349104	0.41500506
YPR057W	-0.291982	-0.567619	-0.287457	0.00118	-0.057425	-0.144455	-0.769763	-0.318893	-0.780199	-1.162858	0.083259	0.00261	-1.169829	-0.912873	-0.464781	-0.9240732	-0.219755	-0.233542	-0.236601	0.4145862	0.419378	0.046786	0.545278	0.773956	-0.510185	-0.66459614	0.221317	0.022077	-0.046655	-0.010823	-0.328781	-0.31852257	0.239367	0.086660594	0.014079	-1.1001655	-0.168125	-1.532203	-0.013834	-0.991978	-0.274056	-0.324416	-1.347118	0.087472	-0.82694	-1.438812	-0.158451	-0.283762	-0.19792952
YNR004W	-0.141369	-1.197855	-0.827591	-0.099483	-0.333783	0.080132	-0.984464	-0.354032	-1.064179	0.229437	-0.342001	-0.565439	-1.163737	-0.128251	-0.281555	-0.9408692	-0.76371	0.049127	0.488367	0.054140657	1.291494	-0.928359	0.119493	0.062252	0.746722	-0.6386516	-0.399331	-0.086113	0.458114	0.3330534	-0.039114	0.044176333	-0.265206	-0.10128136	0.078438	-0.1709915	-0.221579	0.474689	0.135406	0.384565	-0.663376	-0.649203	-0.23718	0.0025	0.916415	-0.123544	-0.293754	0.129226	-0.297347
YMR125W	1.041598	0.782066	-0.032512	0.115213	-0.769324	-0.036348	-0.143489	-0.624669	-1.939431	-5.572206	-0.519017	-0.423969	-1.651169	-0.475426	0.173	-0.32052082	-0.245748	0.117112	1.389221	-1.0359477	-3.3272	-0.106991	-1.140766	-0.392997	-0.025699	-1.4343755	-0.065916	-1.28785	0.255068	-0.0028698537	-0.75055	-1.2527093	-1.971388	-0.68038964	-0.27127	-0.68224216	-1.487894	-1.083114	-0.656996	-3.522692	-1.633817	-0.903174	0.28231	0.713412	0.263401	-1.401897	-0.90013	-0.749048	-0.772603
YLR016C	-0.335928	-0.308917	-0.5601728	-0.057882	-0.228487	0.903638	-0.328186	0.116118	0.310884	-0.206281	-0.504401	-1.240136	0.791576	-0.049045	0.014203	-0.42480463	-0.712898	0.138672	-0.108589	0.45910883	0.10196	-0.61821	-0.561954	0.173884	0.723261	0.10665144	-0.072814	-2.772759	-0.475426	-4.640478	-0.480114	-0.779346	0.014444	-0.49612105	0.198469	-0.11490633	-0.215552	-0.061522	-0.226852	0.622778	0.745653	0.014723	0.39392	0.172894	-0.444367	-0.025813	0.662282	0.796854	0.150104
YER068W	0.35578746	-0.710458	-1.1599642	-0.23781525	0.5971539	0.09348996	0.38914862	-0.12993832	-0.479645	-0.031225756	-0.5734612	-0.37408525	0.155541	0.35222667	0.5890563	0.2049902	0.480169	0.4897199	0.46903166	0.7364729	0.0648	2.091577	0.869999	0.380276	0.837089	-0.48080376	-0.82862884	0.8186013	-0.6031547	-0.080966406	1.1334517	-0.038475215	-0.10668523	0.35475233	0.5653615	-0.211952	-0.7231631	-0.4644549	-0.9506186	-0.3718317	-0.693792	0.245221	-2.760693	0.364528	-3.064689	0.49855	0.068234	0.161382	-0.773342
YKL081W	0.254683	0.870603	0.292129	0.004414	0.710506	0.603265	0.490449	0.40174	0.040191	0.34072	0.294615	0.291609	0.392755	0.456169	0.197378	0.7497763	1.550016	0.598349	0.691462	0.41259772	-0.114515	0.342197	0.534851	0.030286	0.572111	0.19643974	0.965432	0.867934	0.866644	0.289567	0.365178	0.311847	0.545126	0.67897385	0.576088	0.48844174	0.637471	-0.405583	0.797753	0.78942	0.284945	-0.824415	0.57876	-0.721055	0.543234	0.140911	-1.371913	-1.081145	-0.993684
YPL212C	0.221962	0.205708	-0.301498	0.549989	-0.302111	-0.056923	-0.669636	0.394513	0.561816	0.968793	0.252922	-0.153005	1.597815	0.12433	0.477785	-2.3217053	-10.0	0.125248	0.964319	0.6885669	-0.595001	-0.042474	0.344872	0.845244	0.24753	0.56329435	0.20675	0.124882	0.852357	-0.276196	0.104251	-0.21152332	0.319708	-2.0077922	0.694598	-1.6005144	-0.270525	0.207581	-0.197029	0.796831	-3.349143	0.077958	0.555454	-1.035309	1.211448	0.457075	0.355862	1.573423	0.454366
YHR121W	-0.009904	-0.26666	0.517062	-0.142568	-0.14576	0.57431	0.58271	0.350257	0.352234	0.108295	0.350616	0.276717	-0.245543	0.419558	0.719143	0.5815691	0.523021	0.853161	0.769511	0.5809776	0.548263	-0.54296	0.230633	0.989294	-0.090882	0.2843962	-0.713787	-0.477973	-2.596636	0.188866	-0.162919	-0.28248787	-0.208887	0.24172604	0.301558	-0.13589992	-0.697823	-1.345905	-0.842255	0.570714	-1.075069	-2.548242	-0.623729	-0.649275	-0.001506	-0.454958	-1.165306	0.186572	-0.727218
YKL161C	0.351468	0.507663	0.555369	0.236909	0.73091	0.438046	0.308126	0.361731	-0.052875	0.001885	0.333223	0.198813	1.291986	0.290868	-0.231108	1.4476577	1.3069	0.120544	0.908436	0.48236442	-0.198711	0.792903	1.285476	0.32923	0.286953	0.85013396	0.175398	0.400387	-0.27991706	0.763758	-0.087943	0.19154827	0.769429	1.1899571	1.202177	1.0289594	0.045132	0.360169	0.235174	0.586721	0.204914	0.204032	0.998562	-0.14141	2.307945	0.08195	-1.025657	0.843972	0.158893
YPR042C	-0.072051	0.174864	-0.609908	-1.4394	1.398594	0.264025	0.542218	0.062249	0.660457	0.21637	0.53427	0.444142	0.077739	0.320402	0.601799	1.2624215	0.435047	1.090544	0.606245	0.36207926	0.772918	1.126543	1.380942	0.75466	0.582901	-0.07166266	0.493595	0.473806	0.73645	-0.722331	-0.033617	0.051625747	0.609164	0.6927351	0.190995	0.25907707	-0.128123	-0.453146	-0.633749	0.348311	-0.383957	-0.463628	0.491754	0.216411	0.090981	-0.38369	0.449712	0.509739	0.41128474
YPR174C	0.06584	-0.599724	-0.391747	-0.099602	1.233554	0.082406	0.636784	0.744551	0.885149	0.605332	0.392025	0.432888	0.449135	0.39696	-0.118613	0.7127386	1.028437	1.022693	0.836627	0.4506683	-0.273636	0.283518	0.139674	0.600346	-0.032947	-0.18060307	0.041748	0.380544	1.159985	-0.02508537	-0.024942	-0.08152941	-0.048474	1.176244	0.262673	0.47769937	0.476265	0.854661	0.224118	1.059108	-0.117022	-0.173567	0.80547	0.719563	-1.304142	0.519278	-0.175076	0.789519	0.303958
YGL105W	-2.372546	-0.05960458	-0.84780174	-1.6166961	-1.200153	-1.9990591	-1.4978486	-1.33068	-1.5834347	-0.25722006	-0.526084	-1.0647466	1.626165	-2.3365996	-2.3079443	0.726987	-0.063906	-2.0909054	-2.1252356	0.2512	0.887394	-2.9280233	-0.474701	-2.280407	0.611885	3.728239	-2.246405	-2.2351573	0.07682054	0.994828	-2.2934053	0.742141	-1.0906283	-0.782721	-2.5404608	-0.338847	-2.7112024	-1.5889157	-1.8748302	-0.8571902	-0.591574	-0.520165	-2.1692	-0.566303	-0.723205	2.300994	-1.4741112	-1.8506838	-1.6497386
YER110C	-0.29469725	0.929668	-0.02576694	-0.02080799	-0.29013	0.23063837	-0.277909	-0.6293917	-0.7023908	-0.14560838	0.010267095	0.12294549	-1.388907	-0.18580309	-0.42121333	-0.708381	-1.018101	-0.14393055	0.14263642	-0.244446	-0.786327	-0.866302	-0.100649	0.10899	0.309419	-4.660076	-0.448478	0.008595791	0.16922899	0.361676	-0.04810583	-0.851284	0.1024665	-0.859567	-0.103638306	-0.907402	-0.07790768	-0.1079252	-0.45935243	0.92463493	-2.457712	-0.913123	-0.126461	-0.73979	0.037764	-0.441552	-0.016426	-0.282838	0.291457
YFL001W	-0.053989	-0.003321	0.219493	0.18903396	0.433242	-0.022825845	-0.279206	-0.896825	-0.548292	0.09865	0.600301	0.246665	-0.214146	-0.054795	-0.41524795	0.709796	0.441237	0.2945	0.159072	0.047064938	-0.715759	-2.32068	0.262058	0.180766	0.891012	1.458855	-0.359236	0.432659	1.042755	0.597698	0.366473	2.420616	0.38817	0.722704	8.4341085E-4	-0.172395	0.351684	0.828916	0.076279	1.723836	-1.633247	-0.949274	-0.225368	-0.974881	-8.21E-4	-1.016669	0.113472	-0.361382	-0.114969
YBR118W	0.04173015	0.74117833	-0.24896877	-0.35362306	0.56171936	0.35251445	0.41165423	0.3640528	-0.27393043	0.72847193	0.1912353	-0.08149526	0.501166	0.47849017	0.4752209	0.987592	0.24821	0.54930294	0.3553666	0.557177	0.77030903	0.17431901	1.18869	0.21099465	0.462085	-1.840163	-0.3690505	-0.16697007	0.8509364	0.495191	0.22702608	0.139318	0.47621056	0.61531	0.28911018	-0.715758	-0.14663655	0.23530298	-0.16854657	0.5126918	-0.011585	1.530403	-0.412572	0.968119	1.545974	-0.205793	0.4873298	0.748592	0.03551059
YPR080W	0.6746748	0.14479983	0.15166947	0.14622518	0.32981634	0.76793504	0.982478	0.34842697	0.39722532	0.11727946	0.1276986	0.16320981	-0.21752	1.0780603	0.17133011	-0.5768905	0.344018	0.9706715	0.8625774	-0.2697175	0.586821	0.10740444	-0.471425	-0.23084617	0.673116	-0.30810812	0.25637782	0.666532	1.162927	0.296694	0.90254676	0.006093097	0.37749508	0.31850424	0.21096404	0.14103249	-0.02903415	0.3636514	0.38369554	0.38198447	-0.387105	-0.282328	-0.035099	-0.624498	0.172922	0.563489	-0.10591873	0.01586681	0.22913288
YKL205W	0.142014	0.225448	0.570691	0.307126	0.515486	0.837583	-0.010644	-0.640974	0.031357	0.39645	-0.209947	0.118616	-0.706694	0.11336	-0.15827	-0.3000424	-0.957143	-0.138287	0.468755	0.22583736	0.307003	0.479705	-0.131897	-0.287757	0.461856	-0.17522828	0.026394	0.182222	0.653336	0.23906	0.277288	-1.0979847	0.37536	-0.39495525	0.001198	-0.6551038	-0.768883	0.024906	0.017739	-0.354326	-0.162399	-0.474076	0.006818	-0.89343	-0.809784	-0.286266	-0.702918	0.58011	0.095101
YMR283C	0.269725	0.101862	-0.09211	-0.072702	1.671304	0.751379	0.153732	0.381689	0.513002	1.041469	-0.165048	0.933067	1.068834	0.844268	0.14043	0.410137	-0.121947	0.618162	0.528651	-0.383895	1.150859	-0.387593	0.192145	-0.1715	1.019078	0.581884	0.555163	0.500867	1.261671	0.27365	0.240747	0.22300719	-0.033162	-0.285325	-0.538447	-1.413556	0.303856	0.63828	0.012488	1.106868	0.202402	-0.052647	0.396565	0.238178	0.619984	0.681821	0.529061	1.321612	0.409303
YDR335W	0.207755	0.295264	0.280499	-0.352245	0.108799	-2.693743	0.051452	-0.144861	-0.585886	-0.003989	0.234141	0.099949	0.050726	0.006934	0.241063	0.034489	0.221979	-0.126918	0.421029	0.144105	0.299243	-0.043233	0.398113	2.024046	0.171017	-1.611035	-0.381685	0.065021	0.132516	0.418898	0.152869	-0.604388	-0.153233	1.317568	-0.010289	0.480684	0.629712	0.729481	0.660543	-0.764838	0.047037	0.652008	0.385654	0.393526	1.176377	0.203789	-0.102135	0.688486	0.825176
YMR116C	-0.270135	-0.135418	-0.328678	-0.354968	-1.771445	-0.692195	-0.561683	-0.366235	-0.751359	-3.547483	-1.239749	-1.144877	-0.44396	-2.039318	-0.329567	0.2092855	0.904668	-1.666053	0.213563	0.09861043	-0.336903	-0.905875	-0.21494	-2.156756	-0.321656	3.953486	-1.408352	-1.745606	-0.538483	0.22806586	-0.152327	-0.9111921	-1.865215	0.2581474	-0.934424	-0.23921762	-0.151923	0.38934	0.103707	0.222021	-0.234594	-0.419165	-0.723148	0.382679	0.673598	-0.317372	-1.283575	-0.103894	0.394276
YDL167C	0.179897	-0.265065	0.683159	-0.099762	-0.78074	0.739921	0.25740358	0.543516	-0.442441	-0.592062	0.589555	0.666738	1.455743	0.667656	0.891324	0.12391789	0.010958	0.407645	-0.127752	0.42664695	0.558808	0.364362	0.20767	-0.546515	0.037682	1.2174138	-0.037114	-0.912339	0.222523	-0.181063	-1.150216	-0.11703378	0.604626	0.5185941	0.927046	-1.2670051	-0.707885	-0.012413	-0.61973	-0.849207	0.23439	-0.141296	1.235528	0.082802	-0.481822	0.837085	0.783313	0.35994	0.460173
YDR138W	0.23562443	0.045518	0.18942207	0.41983518	0.75470847	0.7287226	0.3957072	0.00692231	0.37343633	0.23925045	0.46211195	0.31815046	0.287843	0.43422827	0.14846851	0.2897347	0.36484	0.424221	-0.046429444	0.5362997	0.008226	-0.592742	-0.121272	0.597303	0.730661	0.30154738	0.21139634	0.30877095	0.03240274	0.24985412	-0.15868607	-0.35165668	0.53718716	0.34011698	0.36731637	-0.475617	0.1590386	0.09191429	0.27798885	0.38043368	-0.833584	0.135771	0.78711	-0.228695	-0.183232	-0.017998	-0.204946	0.529507	1.028886
YGL213C	0.188772	0.667919	0.309039	0.717388	0.422335	-0.591099	0.062248	-0.507414	-0.942212	-0.380322	-0.207242	0.122544	-0.234034	-0.072802	-0.178	0.354172	-0.175957	-0.395009	-0.16281	0.61607164	-0.201277	0.973042	1.420101	0.403944	1.130933	-0.749899	-0.184472	-0.038108	-1.138714	-0.290746	-0.356404	-0.403418	-0.092517	0.14648944	0.670945	-1.5043876	-0.524265	-0.485147	-1.095729	0.591082	-0.365721	-0.846081	-0.545699	-0.062856	-0.061585	-0.921433	0.685144	0.20844765	0.076404
YLR398C	-0.139942	-0.365734	0.799093	0.271202	0.018776	-0.272478	0.042278	0.24915	0.283495	-0.106309	-0.002348	0.281589	0.616172	-0.726778	0.108241	0.582082	0.10587039	0.272304	-0.100088	0.854678	0.128864	0.690666	0.504025	0.072505	1.252963	0.551357	-0.038824	0.055878	0.604508	-0.171003	0.340714	-0.133666	-0.292301	0.633881	-0.663674	-3.404744	0.114543	-0.501642	-0.54188	-0.443917	1.090023	0.477423	0.238475	0.069189	-0.009605	0.016859	0.444956	0.529699	0.216615
YOR076C	0.122118	1.290556	0.543498	-0.072848	0.455603	0.105575	0.453263	-1.241752	0.475497	0.797997	0.141092	0.179431	-0.202122	-0.657779	-0.860597	0.31844172	-0.367467	0.157929	-0.425498	-0.13161907	0.871449	-0.517156	-0.180302	0.159537	-0.461997	-0.24653953	-0.539014	0.327537	0.161622	0.197911	-0.568128	-0.50110006	0.353499	0.053321727	0.062252	-0.93490946	-0.825591	-0.534727	-0.419166	-0.014934	-1.285278	0.290883	-1.388457	-0.331547	-0.649018	0.426816	0.153825	0.565713	0.334915
YPR189W	-0.29551187	0.012357367	-0.3946304	0.088010915	0.0069661485	-0.13109247	-0.090619355	-0.5520961	-0.031645283	-0.05224018	-0.17822349	0.17329666	-0.21232	-0.56244296	0.09926472	0.861905	-0.292977	-0.10382284	-0.4311072	-0.61076814	0.834062	0.087104	-0.124755	0.013893354	0.055483	-0.388064	-0.3267029	-0.34515637	-0.21827151	0.702379	-0.69455147	-0.977846	0.0036244923	-0.5669803	0.20362778	-0.44720468	-0.5455315	-0.21457948	-0.3769867	-0.30901906	0.037471	-0.826654	-0.655954	-1.3695	0.338048	-0.34464	0.01549055	-0.22972225	0.13362612
YAL059W	0.21507452	-0.0900733	0.37328392	0.4104015	-0.008675126	0.3667825	0.3063558	0.41597798	0.48021916	0.52171654	-0.07962925	0.19639295	0.649836	0.6761496	0.5938754	0.321466	0.778214	0.18177162	0.4443873	0.480309	0.632836	0.46285567	-1.031235	0.33751753	-0.252628	0.21737	-0.057958838	0.07243038	0.097833395	0.245389	0.17223789	0.262783	0.18883759	0.504988	0.43066934	0.837075	0.3594184	-0.13670778	0.47170764	-0.17227966	0.095543	-0.535743	1.562728	-1.554663	-0.597955	-0.983463	0.19118728	-0.35501	0.44011393
YDR101C	-0.77521384	0.2223191	0.1360823	-0.38754916	-0.2292471	0.13024473	-0.6101139	-0.41516832	-0.11711152	-0.8497767	0.06944129	-0.050447844	-0.160896	-0.1358493	0.0879768	0.42888814	1.026508	-0.58255893	-0.26361138	0.009445364	0.375171	0.4558935	-0.792452	0.35370806	0.096467	0.23362936	-0.03360153	-0.5711054	-0.25411692	-1.074186	-0.5001133	-0.42403695	0.26287234	0.24527046	-0.17058025	0.8840423	0.39220783	-0.020131163	0.15126428	-0.333289	-1.252399	-0.575832	0.488132	0.578406	0.998708	-1.144693	0.0732281	0.16736214	0.9865294
YGR081C	0.3418	0.062447	-0.723158	0.289177	0.047002	-0.061678	0.043087	-2.553248	-2.375038	-0.584717	-1.258235	0.635555	0.563244	0.169036	-0.839158	-0.124540284	0.28173	-0.68951	0.292158	-0.30832684	-0.134106	0.904723	0.157459	-0.347228	0.066084	0.32308102	-0.394628	0.452292	0.237564	-0.20088464	0.10508	-1.030265	-0.996026	0.07021221	-1.169906	0.18742085	0.319028	-0.93202	-1.466876	0.399456	0.47627	0.269806	-0.705656	-0.181352	-0.16344	0.696811	0.155534	-0.056065	-0.093486
YDR192C	1.102583	0.405983	-0.164597	0.524872	0.305422	-0.229069	-0.024288	0.565189	0.169359	0.723284	-0.403041	-0.423037	0.577637	0.746237	-0.540376	0.66733646	0.601324	0.00168	0.672385	-0.060859174	0.343215	0.165662	0.650265	0.622885	0.156555	-0.37169316	0.195547	0.474137	0.584772	-0.121401	0.209346	-1.2831964	-0.173387	0.2648108	-0.102645	0.6816339	-0.145896	0.528407	0.01279	0.869462	-1.859078	0.227012	-0.787221	-0.882501	-0.17055	1.167903	0.285849	0.20749	0.10921
YDR195W	0.24989189	0.7107245	-0.38159266	0.16884895	0.21387342	0.038755674	0.51429373	-0.45720986	0.30225065	-0.16718617	-0.08728195	-0.03318359	0.996661	0.4219272	0.065643676	-0.13047987	-0.713378	0.112499304	0.45376137	0.08507796	-0.928018	-0.00445098	0.767923	1.3916543	0.006007	0.27800313	0.20706142	0.27462113	0.44760793	1.039773	0.29102907	0.19862589	-0.0053473916	0.20463733	-0.16739449	-0.016715879	-0.3785879	-0.11268455	0.09505538	-0.060657475	0.171688	0.219118	0.278908	0.493808	0.510426	1.159998	0.5965506	0.41104153	0.40840933
YDL088C	-0.207413	0.407246	0.434706	-0.186018	-0.24305457	0.439877	-0.858978	-0.22493996	-0.014709	-2.534193	-0.208554	-0.161847	1.006152	0.451503	0.350745	-0.032900628	0.373721	-0.125927	0.33124	0.7306313	0.809197	-0.219671	0.910084	0.387376	0.631701	0.7274081	-0.68715	-0.20638934	0.775131	0.856708	0.530361	-0.42734438	0.287177	0.45392865	0.423013	0.96708167	-0.299558	0.688864	-0.155732	-0.412265	1.271951	0.22562	0.513415	-0.186665	1.245069	0.906257	0.683124	0.104526	1.104696
YMR153W	0.459625	-0.34469	0.463915	1.168617	-1.085655	-0.516853	0.167047	0.287518	0.333408	-0.046035	-0.052463	0.184832	1.07263	0.859694	-0.47391	0.60373753	0.246328	1.243413	-0.626303	-0.029231166	-1.110958	0.976255	0.586967	1.316033	0.129817	0.34738448	-0.419241	-0.357858	-0.709421	0.139343	0.094231	-1.1076982	-0.717369	0.11209041	0.858398	0.9320786	0.712221	0.165116	-1.834545	-0.383182	0.14062	0.679152	0.282168	1.011405	0.350743	0.267535	0.659131	0.588455	0.601124
YLR335W	0.390249	0.304629	0.673066	0.901355	0.564639	0.449526	-0.09456	-0.204751	-0.041822	0.89808	-0.274685	0.179224	-0.180571	0.617333	0.16924	0.5012248	-0.131487	0.19471	0.542445	0.18817726	-0.87432	0.862745	0.9435	0.110206	0.759359	-0.5603037	0.432128	0.288213	0.388294	0.273059	0.664882	-0.96066904	-0.115701	0.108623266	0.774981	0.32211304	0.361145	0.471923	0.687543	0.287384	0.352142	0.425897	-0.540211	1.100517	0.781487	0.849904	-0.069565	0.421581	-0.530946
YJR074W	0.112416	0.849131	-1.082192	0.139094	-0.219065	0.081726	0.635139	0.455949	1.130502	-0.20087	-0.346068	0.692103	-0.415341	0.08113	0.066808	0.18647759	0.090799	0.828677	0.301071	-0.23991346	-0.162951	-0.066557	0.04573	0.234856	0.653081	-0.11098842	0.209333	0.163968	0.195994	0.720081	0.293067	-0.6156937	-1.340735	0.05624523	-0.515866	0.5082463	-0.666275	-0.129978	0.011443	-0.660065	-0.594707	0.045686	-0.304013	-0.586639	0.09102864	0.689156	0.400889	0.322129	0.196272
YLR018C	0.357067	0.003403	-0.569464	-0.413746	-0.033536	0.11042022	0.335063	-0.179254	0.441204	0.388933	0.837334	0.921229	0.443071	0.479361	-0.36445	0.2679604	-0.266019	-0.160087	0.137053	0.1278086	0.259876	0.255746	0.012074	0.084355	0.761085	0.018627688	-0.223646	0.219914	-0.326701	-0.304211	0.900106	-0.47010958	-0.381057	-0.3576895	0.192224	0.61775374	-0.930889	0.085661	0.30811	0.025016	-0.619787	-0.058692	-0.439378	-0.130127	-0.837167	-0.20341	0.400436	0.433244	0.681128
YMR129W	0.765152	1.273782	0.775114	0.154073	0.191806	0.247722	0.095306	-0.297437	-0.863545	0.285582	-0.389844	0.62679	0.696899	-0.212457	-0.395699	0.101754814	0.456709	-0.622821	0.597853	-0.3275533	0.223819	0.446896	-0.216654	-0.574885	0.632515	0.40821606	-0.259031	-0.101093	0.723636	0.089069575	0.404886	-0.8154408	-0.396938	-0.005015287	-0.909818	0.7654238	0.567606	0.478759	0.026928	-0.082847	-0.053032	0.154341	-0.384194	0.966393	-0.239689	0.707237	0.352301	0.36426	-0.565457
YBL079W	0.043881	-1.564867	-0.585056	0.170172	0.554465	-0.53771	1.288558	-0.365988	-0.341852	0.775876	0.230428	0.450508	-0.59834	-0.454177	0.992322	0.16391832	-0.380619	0.276715	1.173709	0.060441177	-1.468556	-0.384891	0.103711	-0.631936	-0.111174	-0.97377986	-2.240585	-0.65829	-0.00174	0.1732462	-0.520445	-2.0065947	0.108045	-0.41608253	0.659787	-0.050114505	-1.961612	-1.367344	-0.903891	-0.632847	-1.226365	-0.239824	-0.068854	0.446543	-1.547302	-0.708331	0.138774	-1.246184	-0.715791
YIL040W	0.609768	-0.382705	0.345181	-0.792	0.012878	0.082557	0.504343	-0.206142	0.864897	0.280298	-0.856129	-0.777383	-0.15326	0.155667	-0.120603	-0.595614	-0.569186	0.622501	0.785972	1.91083	-1.533834	0.143098	-0.194425	-0.319563	0.230574	-1.557062	-0.727752	-0.395385	0.166986	-1.079448	0.237991	-2.545262	-2.396446	-4.890887	-2.245904	-5.553894	-1.854783	0.375154	-0.791018	-0.564991	0.728262	-1.526197	0.154897	-0.523375	-0.229976	0.448493	-0.15897	-0.19872	0.306232
YKL057C	0.240289	-0.032586	-0.825923	0.644103	-0.028849	-0.285507	-0.339142	-0.537675	-0.980674	-1.539224	-0.150888	-0.237656	0.404492	0.058197	1.457794	0.409564	-1.004301	0.238649	0.930969	0.829032	-1.377062	-0.212076	0.386795	0.302089	0.157825	0.176506	-0.276549	0.234673	-0.416271	-0.735887	0.107824	0.716528	-0.65427	-1.153033	-0.166937	-1.275378	0.248467	0.078661	-2.978805	-0.571113	0.235177	-0.297251	0.225074	-0.910577	-0.584378	-2.358252	-0.344106	-1.185427	0.022941
YAR002W	0.15958638	0.657809	-0.4591777	-0.01878768	0.072996065	0.26638025	0.14299527	0.39034176	-0.33562586	-0.20259048	-0.18641251	-0.3984664	-0.04116	0.2089686	0.15961322	-0.035618	0.59580773	0.038274538	0.21049623	-0.6849757	-0.150532	-0.296445	0.2117499	0.09557075	0.24716376	0.272583	0.06267671	0.021258153	0.30203542	-0.163762	-0.1620498	0.707211	-0.37400594	0.07112207	-0.0941413	0.4101256	-0.005580518	-0.07252525	-0.09507287	-0.71042323	-0.039064325	-0.5751361	-0.10443907	-0.06990411	0.0067779054	0.004088633	0.020447282	0.24087352	0.2368019
YPL169C	0.29862174	0.2678741	-1.0531033	-0.3363626	-0.022759262	0.17374733	-0.22299328	-0.2296504	-0.22939533	0.2215263	-0.30261156	-0.792434	-0.36457	-0.10755676	-0.722012	-2.047498	-1.153565	-0.15253633	-0.1347882	-1.552553	0.085301	-0.24442476	0.081535	-0.080985	0.621053	-0.541646	-0.84133375	-0.09855657	0.14867507	0.782284	0.11393843	-0.935507	0.045769054	-6.870411	-0.276933	-0.209596	-0.89335656	-0.00988521	-0.5235342	-0.16779631	-0.422915	-0.578853	0.708832	0.78641	-0.392899	-1.215111	-0.18315172	-0.056438696	-0.31238914
YML034W	-0.05192	0.64342	-0.690043	0.470356	0.22699274	0.13892706	1.57845	1.363491	0.161576	1.484156	0.842235	0.90747	0.228176	0.2897742	0.388881	0.249192	-0.326754	0.015118	0.112954	-0.53675985	0.273691	0.010805	-0.224311	0.522788	-1.262031	-0.633817	0.832655	0.611823	-0.068886	0.36349	0.431474	0.559314	-0.424742	-0.14472613	0.65508	-0.19252303	0.543025	0.041653	0.96955	0.610458	-0.675985	0.200105	0.348413	0.043905	-0.548585	0.46238	0.496702	-0.054837	0.355875
YGR119C	-0.018483695	-0.042888	-0.908689	-0.18519981	-0.6548303	-0.5198127	-0.4384556	0.23539534	-0.12041552	-1.2797515	-1.0932168	0.031560764	0.781459	0.32731232	0.15661187	0.562656	-0.307838	0.30049807	0.17455512	0.061556	-0.8939	0.19796251	-0.758714	0.5024987	0.228759	2.086765	-1.1530142	-0.15664837	-0.08508764	0.624013	0.24175864	0.500644	-1.8485637	-0.726065	0.034443162	0.895829	-0.32033914	0.014654757	-0.7736977	-0.6602522	-0.532538	-0.599436	-1.591653	-2.490345	-0.257062	-0.231696	-0.27535865	-0.63527006	-7.093853E-4
YML103C	-0.210996	0.139938	0.409884	0.038684	0.405525	-0.206976	0.417088	-0.240013	-1.103943	0.847701	-1.58089	-0.426306	-1.090069	-0.663764	-0.206187	-0.5144	-0.688968	-0.549992	0.378117	-0.7188044	2.158081	-0.01767	-0.503945	0.469592	-0.45495	-0.68995655	0.303522	-0.489337	0.196119	0.39814278	-0.319546	-0.9943462	-0.182045	-0.34724358	-0.699843	-0.26249182	-0.107841	-0.060165	0.297941	-0.029935	-0.854642	0.410679	0.235303	-1.014838	-0.14083	-1.156537	0.395656	-0.419388	0.456339
YNL189W	0.49479908	0.344586	-0.034157276	0.31986138	-0.06481683	-0.29015654	-0.13887864	-0.2830748	-0.55971056	-0.7200316	-0.71368355	-0.07223407	0.880466	0.5345774	0.42099392	0.174745	0.392857	0.6986135	0.6927128	0.801318	0.068981	0.7749865	0.664795	0.7689073	0.894891	0.107786	-0.97994757	-0.06102716	0.10006536	0.549829	0.53906786	-0.534989	-1.0380951	0.006438	0.7127474	-0.232327	-0.01762713	-0.10505346	-0.7651183	-0.1253741	1.198673	0.077037	-0.914985	0.042386	0.627624	0.383849	0.3429395	0.5420797	0.02934822
YGL173C	0.270214	-0.378693	-0.32696792	-0.152954	0.279372	-0.6973	-0.691255	-1.101438	-0.184882	0.476877	-0.713013	0.336654	0.427559	0.327494	-0.725305	0.414794	0.057355	-0.25624	0.273091	0.2075775	0.181016	0.04668	1.061496	-0.977942	-0.148416	0.984076	-0.506706	0.188412	0.3213508	1.13686	0.342039	-0.08783	0.053932	-0.017174153	0.375814	0.25764433	0.407219	0.156069	-0.722	0.412582	-0.748918	0.103519	-0.333267	-1.362069	-0.785433	1.358502	-1.07017	-1.468169	-0.387589
YCL037C	-0.78987354	0.47085002	-0.056052078	0.013539445	0.4104934	-0.04938591	0.21160536	0.12100121	0.124559626	0.06572603	-0.20420888	-0.07794403	0.414676	-0.18597052	0.35316864	-0.8827043	-0.338308	0.121449485	0.010632616	-0.5967785	0.875425	0.4122895	0.681614	-0.09314342	0.039043	-0.36693254	-0.36638662	-0.2026885	0.13063066	0.16426	-0.3140903	0.096703365	0.14951147	-0.24767645	0.1185096	0.15032741	0.5608501	-0.24718197	0.15072805	0.005585959	0.763317	0.422702	-0.353094	-0.273899	0.274853	0.453014	-0.0057986006	0.019545572	-0.0011983791
YLR087C	0.23995419	0.254452	-0.07207679	-0.32532066	0.29980963	0.085709095	0.29816237	0.44718385	0.23976548	-0.28471434	-0.558678	-0.43253785	0.14932108	-0.1831089	0.61923885	-1.538049	1.0914547	0.24751334	0.99981225	0.046410605	-0.904655	0.19896048	0.6673347	0.5586544	0.34878314	-0.068753	-0.21295424	-0.18943852	-0.25442576	-1.238229	-0.23303106	-0.718795	-0.7193718	0.1196836	-0.09272616	-0.7108779	-0.67393076	-0.11832149	-0.022052754	-0.29104275	-0.2811771	-0.10325953	-0.3461818	0.37885046	-0.5195562	0.48930266	0.058574986	0.3149391	0.12942864
YDL020C	0.29723018	-0.208949	-0.18137817	0.20673902	0.23713517	0.59828246	0.5031688	0.6176025	0.19471964	-0.15752381	0.28716478	0.15940133	-0.3627082	0.9974991	0.086934485	-1.002515	-2.1201897	0.53755033	0.8288105	-0.51461667	-0.020584	-0.78874624	-1.5965607	-0.44496343	-2.4792554	0.859478	0.30990523	-0.37027156	0.7849895	0.339056	0.73937595	-0.922483	-0.34691057	-0.72695893	0.21451046	-2.2428074	-0.16166174	0.41082847	-0.008914257	0.38936037	-1.5918454	-1.4902635	-1.9989816	-0.8620873	-0.0065893014	-0.94218063	0.57839745	-0.8348125	0.19547738
YKL139W	0.2716318	-0.474595	0.07734852	0.7253751	0.041969676	0.53324306	0.32718742	0.05782506	0.77129847	0.08654066	0.7374767	0.6375625	1.060476	0.9412584	-0.49046296	-0.22163194	-0.99023783	1.0737801	0.13013092	0.3827666	0.485317	-0.154588	-0.28682974	0.1664528	-0.8990519	0.64728874	0.1717728	-0.81499374	0.598825	-0.43328488	0.34602445	-0.52108556	0.26568788	0.559221	0.38972273	-1.1838853	-0.26968855	0.8367022	-0.21690752	-0.56198835	-0.63320434	-0.49380305	-0.7163098	0.41437256	0.46836448	-0.439949	0.639237	-0.20460278	-0.5329966
YFR010W	0.2564716	1.107445	-0.18901667	-0.19672903	-0.1830682	-0.22122198	-0.061730262	-0.40112	-0.5891771	-0.29681316	-1.0509267	-0.6946474	-0.5417035	-0.61165667	-0.29548258	-0.215831	-0.29710707	-0.1594358	-0.22748867	0.030696541	0.768692	-0.37366003	-0.23157512	-0.28330734	-0.32504866	-0.029305	0.0804598	-0.52590007	-1.2533493	-0.993196	-0.23345654	-0.4843	-2.513021	0.14813311	-0.42021722	-1.4829904	-0.4132146	-0.73304623	-0.41653782	-0.20599182	-1.2692398	-1.3992187	-0.67746186	-0.5784684	-0.2681723	-1.5058072	-0.3709732	-0.8322688	-0.76772445
YKL213C	0.664561	0.601317	0.062253	-0.15072484	-0.171986	0.093978	0.190655	-0.442664	-0.38382	-0.426618	-1.249246	-0.988152	-0.632992	-1.355898	0.212903	-0.565011	0.487336	0.305085	-0.276752	-0.5989381	-0.505532	-0.450919	-0.239037	0.263628	0.185754	-0.42725	0.097586	-0.652	-2.968223	-1.159147	0.186434	-0.052594	-7.309916	0.1180813	-0.015115	-1.245958	-0.467798	-0.38768	-0.396676	-1.065248	-1.979282	-1.379587	-0.931798	-1.173286	-0.093779	-1.655511	-0.629321	-1.02549	-0.33372
YHR200W	0.19291651	0.337417	0.030697722	0.42631084	-0.1885063	0.9394635	0.44575915	0.699487	0.18445583	0.2805917	0.2633668	-0.04915599	0.464301	0.017519848	0.6612886	-4.355676	-0.039856058	0.4694776	0.43978068	-0.74168366	-0.037262	0.32699	-0.3709097	-0.079445906	-0.35224402	0.508219	0.4177201	0.45930472	0.40273336	0.156677	0.26109657	-0.728185	0.36741117	-0.71729577	0.34756875	-1.6188004	0.7183706	0.08554325	0.2701936	0.24034706	-0.20705205	-0.15160957	-0.056958057	-0.1476637	-0.13498364	0.16839649	0.43784192	0.38767684	0.53321755
YAR003W	0.89189017	0.56705	-0.16644926	-0.22327404	0.15732226	0.4235222	0.23999603	-0.3522042	0.13601767	-0.59846854	-0.041150115	-0.07458099	0.062253	0.26311186	0.32266396	0.724308	0.5163687	-0.07579349	0.35014254	-0.19044845	0.073731	-0.488081	0.093890786	0.9081943	0.31746647	-0.170041	0.29977587	0.4093818	0.2980003	-0.350826	0.4205762	0.098909	-0.10549052	-0.0012157864	-0.03924523	-1.2007966	-0.022025395	0.074442714	-0.020203955	0.19572239	0.27353507	-0.23557541	0.60538477	-0.17934655	-0.07107721	-0.7464344	0.4804578	0.040518425	0.7673158
YBR175W	0.716345	0.827448	0.826292	-0.789884	1.364703	1.137377	0.918384	0.416482	1.413577	0.242921	-0.106402	0.268804	0.704259	1.33507	0.692865	0.727417	0.906359	0.625595	-0.266347	0.6665552	-0.581897	1.085143	0.321392	0.680551	0.63538	0.332697	0.096854	-0.11178	-0.646169	-0.177849	0.080078	-0.287931	-1.34147	0.07620794	0.634173	-0.0014472272	-1.415747	-0.468178	-1.429118	0.861757	-0.161878	-0.389755	0.194902	0.329725	1.352751	-0.546107	0.832876	-0.729487	-0.241435
YDR469W	0.5591002	0.40674886	-0.76488703	0.38703	0.4540839	0.0865179	0.2031568	0.18388711	0.023319088	-0.029343888	-0.3116911	-0.5655434	-0.30699208	0.06468821	0.30459037	0.105913	0.62101746	-0.009477542	0.62604487	0.053106993	-0.699918	-0.17845574	0.1433198	0.022000995	-0.26559195	0.679589	-0.006614169	0.35586765	0.40265098	1.508904	-0.54495376	-1.363706	0.3849763	0.055199068	0.20899925	-1.3058083	-0.09142932	0.3233522	-0.30336744	0.13233519	-0.010382515	0.24074861	0.54563475	-0.29754585	0.1389753	-0.16178855	0.6609782	0.64282197	0.2555745
YDL074C	-0.13373815	0.309806	-0.31429732	-0.73435926	-0.11406094	-0.39553773	0.07645611	0.20073938	-0.7267975	0.13651735	-0.23738164	-0.72690755	-0.290867	0.043000516	-0.029269373	0.908492	1.050667	0.1326309	-0.026285479	-0.13872734	0.473747	-0.19283563	-0.36516	-0.21715571	-0.0040954296	0.21502	-0.6303564	-0.016774708	-0.20144188	-0.394914	-0.09111477	0.16499	-0.5962123	0.46630085	-0.32497185	1.0023838	-1.0573989	-0.13142255	-0.5307182	0.22254139	-0.325453	0.167063	-0.152558	-0.365556	-0.298357	-1.298136	-0.04994113	0.42147666	-0.62575483
YPL055C	0.30176517	0.270426	0.049212776	-1.0370964	0.106597885	-0.16337988	-0.018553114	-0.9866885	-0.29189834	-0.47510132	-1.2374164	-0.49656653	-0.38652086	0.044934627	0.03545639	0.279834	0.23087348	-0.35397488	0.056975633	-0.09144587	-0.481016	0.017679673	-0.5510019	1.6461758E-4	-0.11345878	-0.005281	-0.4798533	-0.31377524	-0.32000086	0.567193	-0.43184978	-0.909938	-0.9112977	-0.41778708	-0.15422074	-1.5638304	-0.8600195	-0.8764773	-1.2441523	-0.17118762	-0.5963925	-0.7651931	-0.011335077	-0.62400043	0.20500848	-0.7374992	-0.11115042	-0.5689506	-0.20987067
YEL018W	0.6097529	0.012551969	-0.12237406	0.060914963	0.5617449	0.21597809	0.4374958	1.0367891	0.3942389	-0.26692802	-0.04052762	0.49072486	2.509658	0.7890197	0.2689285	0.83414835	1.507458	0.3393302	0.84453684	0.08527331	1.126971	0.8415511	0.645148	-0.053146504	0.206823	0.14926408	-0.06409537	0.31918824	0.29431865	-0.151784	0.53584236	-0.6982078	-0.53915364	0.22731444	0.110960156	-1.0491782	0.07446821	0.4939852	0.5101666	0.2155155	-0.40656	-0.177227	0.600695	0.997303	0.08064	0.082568	0.07223755	0.40678853	0.29316878
YNL136W	0.609973	-0.336595	-1.1692	-0.046911	0.156562	0.308763	0.066956	0.335327	0.025942	-0.414133	-0.360151	-0.515512	-0.457901	-0.319788	-0.241383	-0.43388554	-0.348976	-0.288939	0.517223	-0.31408307	0.837178	-0.28722057	-0.060233	-0.326363	0.353653	-1.1428374	-0.589661	0.046714	-0.197233	0.05308092	0.196444	-1.2480135	-1.746863	-0.38195792	0.565188	-0.8573849	0.025162	0.334297	0.397398	0.226361	-0.571027	-0.513672	-0.044324	0.299516	1.101026	0.38241	0.020586	-0.146116	0.098027
YBR095C	-0.029555	-0.340496	0.318823	-0.036179	0.903377	0.752154	0.288394	0.6028	0.656397	1.43331	0.431926	-0.230829	-0.037171	-0.727008	0.074011	0.053969	0.89575	-0.21484	0.725388	0.17781152	-0.11222845	0.356576	-0.16398	0.84463	0.389935	-0.045255	0.445471	0.894191	-0.609264	0.41326	0.357331	-0.475171	0.338002	0.32955945	0.180221	-0.5493687	0.341333	1.739817	1.498576	0.738496	-0.292694	-1.186233	-0.107931	-0.301026	-0.185879	0.434962	-0.202004	0.02988	-0.762221
YNL097C	0.14202	0.166254	0.477272	-0.587411	0.609835	-0.222933	-0.401524	0.454805	0.017859	0.749032	0.127732	0.468239	0.32725263	-0.101892	0.389907	-0.088006	0.281483	0.051275	0.20791	0.47781613	0.39471	-0.05376624	-0.548799	0.038528	1.134287	-0.046588	-0.028601	-0.940689	-0.287763	0.494284	-1.225313	-1.138066	0.712857	-1.480555	-0.399569	-2.2696333	-8.88E-4	-0.026912	0.325488	0.358944	-0.471594	0.251028	-0.038665	-0.411124	0.599911	0.677998	-1.545696	0.106323	-1.088925
YMR263W	-0.11631271	-0.87404406	-0.98020935	-1.3261511	-0.115748055	-0.56201166	-0.38010275	-0.7601306	-0.5121918	0.97160226	-1.4049727	-0.11156165	0.464302	-0.63036436	-0.3223198	0.195709	0.43104	-0.77131337	-0.15997504	-0.39080235	-0.452485	-0.22588307	1.52567	-0.041617334	0.29415	1.049929	-1.3254195	-0.8307449	-0.5961816	-1.031223	-1.3563263	-0.75908536	-1.2638386	-0.22049613	-0.4384073	-1.6321485	-0.42594448	-0.7327519	-0.8940991	-0.289186	0.213245	-1.18186	0.690923	-0.088478	2.506854	2.689906	-0.7281322	-0.0815836	-0.1478516
YOL004W	0.53657854	-0.21117	0.35933807	0.963326	0.58311504	0.50175387	0.631503	-0.29246393	0.5779397	0.7313571	0.75648564	0.7397419	0.6167833	0.43349758	0.18017752	0.697843	-0.41789424	0.27689153	0.66902643	0.37921754	-0.764859	-0.16258602	-0.31439456	0.5464369	-0.28751108	0.695786	1.0172925	0.4215479	0.77076256	-0.231119	0.68585557	-0.992891	-0.1485224	-0.95438415	0.55582064	-2.10743	0.63550204	1.1552632	1.0538166	0.7009842	-0.46116197	-1.0785781	-0.3986806	-0.41757116	0.47587165	0.2686268	0.57782227	-0.22426292	0.027214602
YBR103W	-0.035609	0.433999	0.014605	0.161397	0.638825	0.669463	-0.29869	0.769189	0.23348	1.27168	0.286131	-0.159116	-0.087859	-1.653216	0.062252	-0.326715	-0.810016	0.075166	0.341829	0.4509202	0.32479268	-0.35355178	0.352572	0.271139	0.734365	0.755156	-0.54722	0.486846	-0.630091	-0.485296	-0.089775	-0.00289	-0.271055	0.08598757	-0.071035	-0.29307124	-0.709464	-0.101677	-0.358108	0.458937	-0.072307	-0.02854	-0.059376	-0.216059	-0.303906	0.025377	1.487736	0.38597	0.253968
YGL194C	0.341087	-0.489606	-0.16533224	-1.359467	0.589129	0.495863	0.498919	-0.363198	0.131641	1.258876	-1.665582	0.452198	-0.125256	0.287577	-0.300041	0.397599	-0.656237	-0.105189	-0.001025	-0.55634046	0.451121	0.662243	-1.105043	-0.091314	-0.603586	1.503096	0.120073	-0.196027	0.616651	-0.811779	0.191915	-0.542526	-0.028639	-0.33723235	0.156004	-1.058807	0.269441	-1.184497	-1.750459	-0.007305	-1.725896	0.062886	-0.105402	-1.192824	-1.807123	-0.847492	-1.14884	0.022845	0.339998
YKR029C	0.756035	-0.229062	0.839985	-0.852902	-0.051396	-0.464166	0.299904	-0.153212	-0.176034	-0.084982	-0.711312	-0.361021	-0.4117	0.014906	0.102714	0.112545	-0.783968	-0.209571	0.342135	-0.21702996	0.943556	-0.523818	-0.82072	-0.603393	-0.045038	0.138407	-1.102802	-0.26865	0.158295	0.100828	0.343884	0.28149	-0.652514	-0.51414484	-0.906871	-1.0669439	-1.239786	0.300732	0.630161	-1.013179	-0.305047	-2.240466	0.054046	-0.177883	0.501319	-0.2826944	-0.140434	-0.4735	0.165682
YLR418C	0.4476877	-0.11093569	-0.69220847	-1.1394105	-0.5467576	-0.61774653	0.09280447	-0.0109121045	-0.6575248	-1.1933751	-0.76786757	-0.9844152	-0.118915	-0.25680393	-0.42191896	-0.5352846	-0.72689253	0.09487795	0.2694303	-0.90076196	-3.044942	0.12408251	-0.341618	-0.17032453	1.422171	0.3276689	-1.5257921	-0.31797698	-0.14588332	0.665459	-0.114108786	-0.73782265	-0.5391167	-1.6509523	-0.4388948	-1.7629158	-1.6495243	-0.93113303	-1.8692833	-0.2962534	1.666982	-1.007487	0.49247	0.319657	0.565136	0.551341	-0.36304525	0.06510513	0.2830207
YOR123C	0.328933	0.158342	0.245259	-0.38176	-0.783835	-1.24637	0.392203	-0.147227	-0.938316	0.114636	0.061729	0.356962	-0.5783	-0.232095	-0.211372	0.536135	-0.327605	-0.326154	0.606346	-0.060748402	-0.612634	0.547055	0.156081	0.021301	0.052344482	-0.897354	-0.049784	-0.546056	0.176981	-0.210455	0.669691	0.093226	-0.176195	0.3150412	0.609689	-0.17251723	-0.639417	-0.858097	-0.080881	0.916619	0.237445	0.212524	0.763797	-0.844702	0.066712	0.357941	-0.28933	-0.061201	-0.770333
YDR293C	0.18777134	0.71790946	0.17878489	-0.33688053	0.45026034	0.25342312	0.29669017	-0.11518092	0.2783377	0.0703339	-0.11236617	0.3047432	0.446727	0.17186825	0.57452667	0.726364	0.298258	-0.08143464	0.24792759	-0.19177543	-1.182527	0.750878	0.249713	-0.1819186	0.450639	-0.13123241	0.5672573	0.34923634	0.6360693	-1.176637	0.642716	-0.330644	0.16708447	-0.06799587	0.2201288	-0.009241671	-0.42090794	0.21116099	-0.4113317	-0.17242543	0.037587	-1.350881	-0.543201	0.508096	-0.357131	0.659211	-0.09917673	-0.2745251	-0.17900385
YDR334W	0.706735	0.122457	0.439443	-0.766767	0.062255	-2.390089	0.08166	0.263734	0.046238	-0.226918	-0.04288	-1.172884	-0.683628	0.021323	-0.033535	0.348314	-0.356031	0.078027	0.341965	-0.18155794	0.798476	0.00206	-0.024283	-0.104309	-0.361885	0.518685	0.328295	0.02888	-0.014008	1.253564	0.575228	1.374874	-0.052843	-0.8531365	-0.092644	-1.4076986	0.658506	-0.420121	-0.721679	0.154755	-0.749279	-0.923032	-0.469991	0.131739	0.297403	-0.207508	0.170427	0.494872	-0.463007
YML041C	0.602341	0.129133	0.405077	-0.77275	0.106746	-0.361004	0.213477	0.118115	0.138961	-0.154439	0.006122	0.043664	0.245579	0.1625055	-0.149944	0.50394	0.20754	0.115629	0.365719	0.3044671	0.427651	1.12729	0.391725	0.855134	0.503539	0.136385	-0.038125	-0.012378	0.827423	0.548092	0.672365	0.551167	-0.609386	-0.55911106	0.507498	-0.9541196	0.344097	0.295293	0.009132	0.694592	0.126838	-0.332644	0.187422	0.517756	0.989091	-0.029039	0.227092	0.206065	-0.408495
YOL012C	0.393004	-0.516149	0.659987	-0.903742	0.096962	0.808023	0.872102	0.74183	0.574007	0.551431	0.77945	1.193956	1.477754	0.654689	0.768051	1.376452	0.871228	1.200722	0.512829	0.532864	0.083336	1.303904	0.498405	0.051425	-0.119559	1.532632	0.058269	0.57704	1.231081	0.77989	0.791606	0.228647	-0.46037	-0.725512	0.763793	0.06536305	1.165385	-0.168155	-0.128712	0.575609	-0.328864	-0.563792	-0.954229	-0.638424	-0.113304	0.735698	-0.727709	-0.317549	-1.285202
YGL127C	0.255198	0.128321	-0.172185	0.118294	-0.271369	-0.185921	0.298022	0.15093	-0.943359	-0.576682	-0.27859	-0.340531	-0.217606	-0.23021	-0.330207	0.336441	0.353009	0.126148	-0.45597	-0.6350197	0.613641	-0.563588	-0.531166	-0.330188	0.225886	0.787494	0.02195	-0.167485	-0.062359	-0.084857	0.214258	-0.62328	-1.461601	0.19822879	-0.638887	-0.57535803	1.727471	-0.318612	-1.305132	-0.544363	-1.565049	-2.454323	-0.096518	-0.539929	-0.60362	-0.515091	1.309308	-0.502621	-0.113694
YGL043W	0.224586	1.207016	0.044731	-0.183033	-1.639896	-1.730959	0.251963	-0.843118	-0.527347	-0.540775	-1.070905	-0.417256	0.423414	0.802359	0.570617	0.606465	0.816883	-0.22043	0.598348	-0.1458724	-0.089267	0.086889	0.014256	-0.595658	-0.246306	0.182943	-0.932144	0.319342	-0.196067	1.132439	0.020208	0.624248	-0.666098	0.42737952	0.022613	-0.042177454	-0.046939	-0.197858	-0.01542	0.398751	0.770852	0.640405	-0.219835	-0.609389	0.801448	0.030172	0.191417	0.403195	-0.00482
YNR010W	0.125983	0.324965	-0.701773	-0.476767	0.16041	-0.046359	0.561704	-0.364876	0.024177	0.965172	0.178538	0.183051	0.13527545	0.522501	0.18305	0.602042	0.563862	0.243461	-0.694768	-0.100194715	1.844167	0.404224	-0.572306	0.269947	0.417498	0.5540446	-1.288091	-1.317039	-0.666169	-0.16926706	-0.20509	-1.7287016	-0.411036	0.1802141	-0.445376	-1.1600425	-1.366418	-0.777233	-1.157162	0.308187	-0.577751	-3.315273	-0.903264	0.268997	0.659408	0.733565	-0.456832	-0.227402	-0.395168
YPR070W	0.590545	-1.165757	-1.02189	0.387054	0.044193	0.579484	0.981555	0.124006	0.162475	0.509966	0.785679	0.960392	-0.357763	1.09095	0.308129	1.052454	0.863103	0.447816	-0.566256	-0.07671257	-0.644925	0.514632	0.213269	0.384021	1.031225	-0.269721	-0.69417	-0.113555	0.290375	-0.116391	-0.518614	-2.841772	0.121921	0.32792774	0.299156	-0.83259785	-0.977909	-2.152295	-0.59898	0.390668	-0.397807	-3.781707	-0.584921	0.577577	0.393041	0.085247	-0.059227	-0.469332	-0.24188499
YDR432W	0.190314	-1.727548	-2.227123	0.959943	0.100837	0.35841	0.463745	0.264296	0.466317	-0.928135	0.601892	0.551875	0.310796	0.4695362	-0.084669	-0.646111	0.1963	0.433687	0.195564	-0.928595	0.871748	0.438444	-1.002121	-0.935701	-0.056812	2.180623	0.304439	1.490508	1.364231	-0.370211	0.195872	0.745093	0.724289	-0.964191	-0.104194	0.583429	-0.112316	-1.103506	0.254123	-0.563348	0.153707	-1.036471	-0.174323	0.321626	0.402606	1.087359	0.416187	0.001995	-0.142733
YPR178W	0.738466	0.142739	0.21193886	0.42969763	0.42138544	-0.26115122	1.6308764	0.48936927	0.4709251	-0.12121661	0.15088679	0.46820906	1.488894	1.0686226	1.017816	1.75738	-0.493784	1.0502645	0.9738456	0.65234	0.954275	0.48308924	0.668837	0.8919585	1.359166	-0.092384	0.17659722	0.77898633	1.1378362	0.206387	1.2154462	0.311728	-0.39417517	0.505318	0.37842557	0.10193	0.73435754	0.8611554	0.014351891	0.4007665	0.330403	0.598424	-1.726629	-0.991722	1.393398	1.073978	0.28342545	-0.055080608	0.019858655
YOL115W	0.53092	0.280091	0.853667	1.041393	0.66881	0.149888	0.596475	0.496591	0.212327	1.037137	0.750614	-0.008018	0.297265	0.397345	0.186054	2.283666	-0.49266	0.29292	1.200802	1.308645	-0.153756	0.960841	0.876713	0.580126	0.501998	1.560224	0.852365	0.4203	1.241154	-1.009062	0.396993	1.73196	0.35115	0.914226	1.047662	2.695035	0.551129	-0.623738	0.659709	0.829778	0.88505	0.957594	-2.382097	0.687212	2.108299	-1.270906	-0.463389	1.434136	1.238218
YJL047C	0.405859	0.555153	-0.225239	0.469393	0.584613	0.474033	0.170528	0.100106	-0.196586	-0.201917	0.041653	-0.103521	0.351692	0.335241	0.699078	0.44678885	0.740138	0.231055	0.555531	0.120755926	0.277281	-0.895097	0.150195	0.167116	1.24017	0.11676011	0.008306	-0.055095	0.893485	-0.224192	-0.091322	-1.4006014	-0.424344	0.44588652	0.412742	0.62029207	0.395235	0.756203	0.103502	-2.077327	0.543058	0.218028	0.276207	-0.084239	-0.337508	0.488844	0.283463	0.493152	1.272409
YER095W	-0.278771	0.597838	-0.545235	-0.289262	0.059931	-0.073423	0.245097	0.353726	-0.046301	0.171564	-0.150223	-0.142927	-0.11767	0.7813	-0.039018	-0.056042	-0.050769	-0.004439	0.255167	0.14260483	0.177395	-1.094572	0.334136	-0.143279	-0.125313	0.009086	0.287327	0.459101	0.727919	-0.415194	0.455713	0.154827	-0.652361	-0.3608908	0.151725	-0.33227482	-0.690548	-0.175753	-0.210208	-0.781194	-0.790885	-1.071663	-0.113688	0.420452	-0.064146	0.194913	0.452594	-0.025428	0.093208
YLL002W	0.50891745	0.691333	-0.13065085	0.04171953	0.23839019	0.086017236	0.20742607	-0.15332806	-0.5506814	-0.61093384	-0.17494637	-0.55457544	-0.332881	0.46326652	0.04177937	-0.017671	-0.098760456	-0.108983904	0.41761664	0.30338272	-0.894593	-0.3422184	-0.33928674	0.3702153	-1.1167198	0.907121	0.1324819	-0.3576855	0.17312545	-0.052926	0.6097565	-0.533692	-0.26718038	-0.51307356	0.05071505	-2.1210911	-0.013512396	0.063324995	0.0038709887	-0.41320667	-0.5939771	-0.6694507	-0.025868673	-0.23957993	-0.5288053	-0.06360965	0.22278021	-0.19724286	0.1778065
YML032C	0.774108	-1.075518	0.041322	0.389757	-0.27438828	-0.089531936	-0.091389	0.473518	-0.82643	-1.090924	0.051943	-0.002095	-0.11632	0.048192244	-0.342437	0.210062	-0.170777	-0.565125	-0.171928	-0.07468705	-1.242429	0.356969	-1.30003	-0.056632	-0.570395	0.400407	0.12758	-1.557284	-0.244232	-1.053284	1.120625	-0.583858	-0.226145	-0.29694098	0.49592	-0.40020278	-0.104844	0.756168	-0.362361	-0.171656	-1.178466	-0.740303	0.021265	-0.031509	-1.277069	0.114198	-0.227646	-0.723528	-0.483302
YDR385W	-0.540272	0.986094	-1.502934	0.461958	0.909094	-0.38786	-0.531613	-0.125981	-0.178581	-0.171524	-0.303749	-0.828178	0.616978	-0.283856	-0.141486	-0.5371636	-0.614006	-0.12681	-0.090015	-1.4856329	0.424306	-0.263206	-0.655285	-0.198427	-10.0	0.50498277	-0.79176	0.195046	0.48019	0.89724	-0.632422	0.25045332	0.450843	-0.2153247	0.677151	-1.2672918	0.412929	0.224543	-0.427051	0.420384	0.946844	0.098978	0.633986	-0.427228	0.30175	0.790122	0.232394	0.445981	0.28473
YDR439W	-4.07476	-2.396398	-2.947753	-0.842918	-0.749028	-0.609089	-4.277873	-0.752822	-1.099449	-0.564481	-1.017138	-0.525387	-0.139155	-0.397807	-0.65423	0.088324256	-0.017946	-0.530134	-0.148459	0.71100134	-1.596103	0.353016	0.40075	-0.530408	0.071365	0.23388715	-0.483105	-0.403176	0.61279	1.382984	-0.413488	-0.5961097	0.517215	0.53334594	-0.817434	-1.086328	-0.303324	0.18815	-0.654948	0.077918	-0.483746	-0.163561	-0.571741	-0.936459	-0.286474	-0.755506	-0.196327	-0.759245	0.448789
YDR363W-A	0.19331	0.067278	-0.641395	0.06206	0.086691	-0.215212	0.604735	-0.93196	-0.120478	-0.043696	0.458497	-0.208719	0.213071	0.446139	0.600614	-0.58629	-0.589767	0.082927	1.099119	0.028482553	0.121463	0.23397	-0.517439	-0.07355	1.323918	1.165475	0.466989	0.387546	0.052282	1.400519	0.69495	-0.184649	0.551421	-0.56838906	0.240439	-0.42090315	0.041925	1.642966	0.084575	-0.516386	-0.517562	0.119161	-0.032411	-1.253081	-0.227258	-0.928396	1.040412	-0.082199	0.011308
YHR167W	0.296524	0.458719	-0.233548	0.057695	0.577963	0.084505	0.584311	0.386424	0.333947	0.473316	0.124369	-0.536403	-0.781663	0.639888	0.225649	0.99646	0.260327	0.522829	0.925416	-0.44301042	0.321681	1.917277	-0.066743	0.747915	0.01464	-0.424104	-0.428357	0.094378	0.437713	0.29821	0.308575	2.173853	0.054592	0.6983997	0.118947	-0.23188488	0.018576	0.062253	-0.151039	-0.532276	0.551709	0.49020714	1.052917	0.369863	-0.878196	0.751895	-0.278379	0.931412	0.242104
YDR159W	1.18984	-1.769101	0.011031	0.532308	-0.823579	0.085422	-0.177303	-0.772616	-1.401456	-1.064974	-0.982029	0.244126	-0.053804	-0.404897	1.801005	0.5223588	1.226899	0.001466	0.580099	0.47157052	0.812579	0.684639	0.233763	-0.501543	-0.389381	0.401361	-0.068433	0.072936	-2.221853	-1.733842	0.32495	-3.423492	-0.097997	-0.4094466	0.132122	-0.5041729	-0.502236	-1.626948	-0.421146	0.106923	-0.68929493	-1.122706	0.085995	-0.815036	-0.280599	0.279437	-0.595584	0.024035	0.129444
YOL072W	0.51113313	-0.173333	-0.30521712	0.36811554	0.32328644	0.56015944	0.13543749	-0.35677314	-0.775608	-0.10504985	-0.4707854	-0.25411668	0.98576665	0.7552252	1.4464905	0.690026	1.5576776	0.7048548	0.9867837	0.22737598	0.849413	1.2752215	1.2019489	0.44123697	0.970037	0.993675	-0.32295385	0.6782008	-0.3976537	0.217021	0.5150931	-0.102962	0.49591705	-0.09606222	-0.21513052	-1.8769709	0.22741635	-0.46859	-0.2793016	0.3147594	1.2406436	0.2244221	0.8211952	0.79743886	0.47058475	0.98425555	-0.12135436	1.034266	0.18025692
YER133W	0.41014585	-0.08707718	0.32002443	0.02612534	0.06896118	0.37624186	0.6697585	0.31769177	0.010609997	0.16227826	-0.5706571	-0.1490569	-0.295268	0.44802263	1.0836109	0.38419843	-0.852694	0.36850545	0.99661654	0.051087014	0.117452	-0.34286195	0.694436	0.2197596	0.31093	0.35130158	0.1930757	0.071849234	0.68581784	0.599645	0.25048485	-2.2551591	-0.22352612	-0.7262871	0.34150392	1.1976306	0.440778	0.09605783	-0.09562459	-0.25404644	0.848225	-0.18121	-0.716691	-1.343023	-0.032659	-0.101482	0.018309603	-0.40486732	-0.04464124
YGL014W	0.957927	1.581715	-0.413804	0.255755	-0.09261	0.108317	0.001047	0.030062	0.403272	0.413985	-0.473313	0.222391	0.076853	0.579086	-0.588668	-0.057043795	0.10044	0.525616	0.253156	-0.02688114	-0.246638	0.129701	0.018419	-0.19941	0.806042	-0.02648029	0.126992	0.020485	0.892453	0.472289	0.247151	-0.5502313	0.290787	-0.26150805	0.575891	0.5465811	0.859499	0.045299	0.81184	0.02028	0.908343	0.720038	0.716137	0.24359	-0.593392	0.466575	0.229986	0.696431	0.057012
YAL003W	0.43936634	-0.21903302	-0.11529548	-0.013061891	-0.5901744	-0.12693202	0.042263653	-0.56829125	-0.68243116	-0.9388888	-0.03566044	-0.3416546	0.532671	-0.07269603	-0.123893276	0.776775	-0.772408	0.16032974	-0.018139023	-0.628356	0.161717	-0.046785757	-0.812891	-0.35392985	0.204944	0.775249	-0.35762498	-0.43463492	-0.40364715	0.059577	0.18333408	0.808585	-0.35103875	-2.071511	0.4307969	0.377641	-0.019975511	-0.54530966	-0.13790315	0.47649604	0.307235	1.504548	-0.157686	-0.463914	-0.51002	-0.10468	-0.20551683	0.042792074	-0.2011583
YOR046C	0.16337505	0.025467	-0.4550822	-0.0776675	-0.57570934	0.3320823	-0.018068396	-0.45319572	-0.17380321	-0.6342855	0.028302489	-0.82363826	-0.962627	-0.013816145	0.21530332	0.164049	0.639142	-0.74430054	0.12956367	1.038692	-0.137714	-0.058489807	-1.032384	-0.22759882	-0.983295	0.430747	-0.30748582	-0.38454834	-0.03680992	0.393136	-0.0021577429	0.661322	-0.77326065	-0.976682	0.1235712	0.561611	0.043023728	-0.708893	-0.06658115	0.15148982	0.12352	-0.738056	0.232221	-0.434887	0.024952	0.61056	-0.017165054	-0.112929344	0.11921787
YOL006C	0.831275	-0.705485	-0.273939	-0.235095	-0.051957	0.231699	0.386155	-1.280412	0.052291	-1.547423	-0.074	-0.690204	-0.106639	-0.233278	0.190162	0.839075	0.965667	-0.174543	0.067483	-0.48182327	-1.164231	-0.152607	0.267424	0.276323	-2.070066	0.573325	-0.457795	-0.606224	0.081979	0.276679	0.099323	0.590292	-0.448129	0.56323665	1.200145	-0.3523996	-0.283742	0.11924	0.549766	0.952363	-0.127583	0.730353	-0.892814	-1.27933	0.499844	0.341445	-0.081379	-0.206011	0.055721
YOR038C	0.355085	1.220074	0.736572	-0.00117	-0.059684	0.208236	0.15073	0.3471	0.177248	0.190255	1.258559	0.82009923	3.054246	1.555905	0.685613	0.524032	2.704631	0.843594	0.437106	0.08548986	-0.099706	0.767467	-0.275395	-0.724234	0.458862	1.363251	0.769855	0.684468	1.332269	-0.100217	1.128496	0.297845	-0.213831	1.1235094	-0.343766	0.28291184	0.350062	0.400353	0.712858	2.830782	1.011766	0.921607	1.180914	1.657738	1.354776	1.661303	0.620512	1.486172	0.392094
YCR077C	0.691163	0.374306	0.103156	-0.47277	0.440939	0.167204	0.120587	0.279862	-0.174828	0.093697	-0.034316	0.342597	-0.173822	0.382743	0.44582	0.5260291	0.405361	0.613575	0.774958	-0.3428132	0.686819	0.321411	0.331332	0.087186	0.051492	0.4941626	0.374993	0.869562	0.9494886	0.26065543	0.437741	-0.14829847	0.982311	0.09051995	0.999345	-0.26904145	-0.541949	-0.04967	0.279498	-0.159563	-0.322544	0.551902	0.522889	-0.055049	0.913851	-0.176861	-0.720978	0.21351	-0.448963
YJL124C	0.764736	-0.271432	0.658907	0.582996	0.862892	0.162141	0.167724	-0.408843	0.411677	-0.181896	0.187983	0.061513	0.201268	0.445346	-0.242799	0.743245	1.005877	0.078487	0.252073	-0.30765703	0.610494	0.917004	0.31562	0.340359	-0.29496	0.467471	-0.048213	0.777976	0.579005	0.5709039	0.4699	0.44589	0.77295	0.013170935	0.289201	0.3772499	-0.523982	-0.11758	0.375599	0.01711	-0.19151	0.561895	0.12993	1.249196	0.414342	1.155958	-1.482137	-0.210531	-0.273451
YPR101W	0.31348717	1.253771	-0.019616935	-0.045946628	0.28296062	-0.13842215	0.31265506	-0.43036616	-0.3274723	-0.10331346	-0.14536053	-0.40263197	-0.708103	-0.35842526	0.09449002	0.54059833	0.248973	0.30058572	0.18026394	-0.2706224	0.751747	-0.055623	-0.467406	0.078452	-0.295219	0.6226014	-0.051682957	0.35829088	0.25324455	0.41161072	0.22363031	-0.38751662	0.23663391	-0.3692919	0.17902409	0.21017882	-0.39074847	-0.22885114	0.47817364	-0.30412245	-0.686355	-0.640026	-0.057363	-0.41842	0.281971	-0.10051	-1.016423	-0.2731	-0.42479664
YLR438C-A	-0.46756414	0.074957	-0.42427045	-0.1556225	-0.7274902	-0.10711213	-0.57537603	-0.059699215	-0.7229505	-0.41197598	0.41577783	-0.21056056	0.506261	-0.7039345	0.28568968	0.160388	0.396713	-0.055206746	-0.30825174	-0.19591627	0.979912	-0.881953	-0.370613	0.07589974	-0.871922	0.911078	-1.0725361	-0.7847669	-1.0105481	0.151895	-0.12936632	-1.215703	-0.5560318	-1.355522	-0.056191687	-1.490839	-0.095076434	-1.1521157	-0.47143018	-0.06615399	-0.968055	-0.499383	1.9304	0.71225	0.017761	0.731893	0.37955657	-0.53287953	-0.30454487
YNL147W	0.33105	-2.718067	-1.734297	0.30947	-1.540432	0.393851	0.664717	-0.471566	-0.036883	-3.432341	0.951772	0.300283	-0.08055	0.420508	-0.366634	-0.5009466	-1.67583	0.025211	0.459084	0.8203958	1.075373	-0.519144	-0.270641	-1.237693	1.122575	-0.28350344	-0.080692	-0.1978	-0.162524	0.736835	-0.262519	-0.2923378	-0.91868	-0.4654222	0.196377	-0.27229533	-1.478371	0.923829	-0.004756	-0.1683	-0.335947	-0.521547	0.086925	-0.730386	0.460165	-0.620565	-0.72688	-0.699686	-0.125951
YDL013W	-0.38171417	0.26507	-0.7091252	-0.9883275	0.5846127	0.08297005	-0.19317484	-0.15625744	-0.26307192	0.3140167	0.2077914	-0.66627115	0.2973644	0.18491314	-0.13985027	-0.66170454	0.5518066	0.5699002	-0.23024738	0.7208439	-3.016325	0.07611893	1.2324115	0.39361122	0.86048067	-1.1001143	-0.31941053	0.11974134	-0.17793353	-0.64683914	-0.44689456	-1.0061064	0.125273	-0.016077057	-0.48987752	-0.16897942	-0.585396	-0.37964267	-0.4176803	-0.34565708	0.17880952	-0.086691044	0.37260267	0.2244316	0.19735336	0.24650267	0.19837715	0.92274624	-0.7396552
YER116C	0.32905972	-0.095074	-0.060124915	0.1320536	0.83920115	0.37731108	0.2620782	0.43836915	0.22790755	0.58363736	0.33711627	-0.25829998	0.95189816	0.5596279	0.24830566	-0.30388358	0.62227577	0.6010298	0.22402014	1.07463	-1.712644	0.2115774	0.94071984	0.93545616	1.0651627	-0.16228071	-0.070649035	0.67030054	0.19481501	-0.077090494	0.053808447	-0.40517622	0.65677965	-0.6798149	-0.20912568	-2.3214657	-0.10653861	-0.2835086	-0.37311122	-0.5598378	0.720789	0.45772243	0.58290374	0.16292773	0.83028495	0.13270089	0.56639034	1.047725	-0.10981005
YOL123W	-0.09672723	-0.0065451334	0.12873712	0.21123277	-0.1388254	0.29207838	0.10506587	-0.11968874	-0.28917333	-0.4294839	-0.0034379524	-0.7055624	0.174142	0.21330799	-0.05009121	-0.73881495	0.053757	0.21325731	0.120433085	0.15505011	0.517929	-0.3497683	-0.056252	0.16688128	-0.115439	-0.20327295	-0.4985927	-0.34836912	-0.23567425	0.163457	-0.2671202	-0.41713142	-0.26119757	0.27820408	-0.45833012	0.276323	-0.068341024	0.06788739	-0.4828256	-0.2122135	-0.157223	-0.843682	0.175615	-0.016427	-0.545355	-0.281664	0.029309299	0.3396849	0.033179685
YKR096W	1.311448	0.051929	0.440758	1.192119	0.123772	0.017135	0.116257	0.226574	0.039837	0.189587	-0.097723	-0.455691	1.541495	-1.353852	0.520958	-0.07620131	0.225463	0.004899	0.19412	0.63296825	0.22467	0.331623	0.255352	-0.655265	0.719201	0.3534247	-0.324025	-0.11544	-0.27581277	0.212423	0.452856	-0.10283609	0.90322	0.03469895	0.72178	-0.09706815	0.558981	-0.412948	-0.207153	0.111349	-0.77121	-1.383141	0.955982	0.526599	0.529477	-1.895327	-0.073847	-0.790843	0.162466
YEL003W	-0.2815865	-0.23066734	0.12923254	-0.35378313	0.23159453	-0.014759777	0.17098281	1.1688591	0.1112212	-0.34144756	0.22849444	0.46544284	0.485738	-0.08711394	0.41149572	-0.354839	0.930672	0.20558023	-0.13246927	0.47854826	-0.122641	0.43622	0.224449	0.13207106	0.663727	0.349789	-0.088032186	0.06765939	0.053093717	-0.618468	-0.002438851	0.72661	-0.079323485	0.5088701	0.102537565	0.20997941	-0.29504886	0.010827212	0.0023785783	-0.026244024	0.413798	-0.116579	1.027886	-1.147156	1.121008	-1.93906	-0.86254394	-0.01788834	0.3379959
YLR200W	0.156944	0.008214	-0.203887	-0.56604	-0.909111	-0.420224	0.340112	0.417748	-0.396229	-0.932198	0.608375	-0.145925	-1.435919	0.222734	0.32659	0.486769	0.872465	-0.138326	-0.102338	0.48340914	-0.674148	-0.60625	-1.263949	-0.20720366	1.410869	-4.164465	0.066705	0.067602	1.040013	-0.708072	-0.11145	-1.230801	-0.446898	0.32409975	-0.104051	-0.0983324	-1.363618	-0.926648	-1.726365	-1.537687	-2.050878	-0.235998	0.622801	-2.1178	-0.361666	-2.294577	-2.584754	0.277146	0.141185
YNL153C	-0.124563	-0.240285	0.550623	-0.040862	1.390757	1.566524	0.99903	0.925427	0.350411	1.497443	0.864092	0.742417	0.439196	-0.018143	0.77754	0.414908	0.884848	1.314878	0.133449	1.0296096	0.065999	-2.054564	0.785379	0.457741	1.098968	-0.059961	-1.353929	0.051076	-0.922939	0.511006	0.14289	0.083973	0.062264	0.79691803	0.304338	0.63203144	0.0063822046	-0.007194	0.6234	1.986531	-1.098967	-0.900277	0.328468	-0.030904	-0.563973	0.216504	-0.681629	0.509878	0.05405
YML094W	0.417466	0.021152	0.607326	-0.279524	0.067787	0.636464	0.074891	0.11723	-0.116674	-0.757953	-0.477889	-2.831868	-0.526382	-1.638608	-0.161262	0.081586555	-1.011604	0.305399	0.025901	-0.6111565	0.745473	-1.666123	-0.396185	-0.824838	-1.669683	-1.2770227	-0.931199	-0.844989	-0.342238	-0.81576514	-0.400706	0.10681039	-1.965422	-1.2833946	-0.567657	-1.0344422	-1.429089	-0.896887	-0.414942	-1.255169	-2.862084	-1.379565	-2.452449	-2.392635	-8.546253	-4.494143	-1.554535	-2.297968	-3.309601
YLR316C	0.28630444	-1.073715	-0.95245034	-0.72344667	0.055561323	-1.3936646	0.54200786	0.038053732	0.016483424	-0.4379301	-0.8049452	-0.5774366	0.496695	-0.042638894	-0.2809479	-0.81699675	-0.082025	0.47654596	0.27386633	-0.37232617	1.060196	-0.08168656	0.063993	-0.20933554	0.179725	-1.0117048	-0.91892844	-0.022781052	-0.30515718	-1.060261	0.38440314	-1.2115993	-0.9590069	-0.73246455	-0.45270166	-4.0864387	-1.5674506	0.02269446	-0.2580458	0.06612685	-0.515452	0.44126	-0.112178	-0.336792	-0.047368	-1.764858	-0.15583178	-1.0107529	-0.5366106
YBR212W	0.35034695	0.224542	0.07746718	0.17575245	-0.0691198	-0.24458493	0.17234217	0.2867016	0.035219543	-0.32334778	-0.012050145	-0.020680998	0.422314	0.67040193	0.0063174907	0.46644306	-0.208999	0.55434746	0.51855904	0.85259503	1.881377	0.32497257	0.351675	0.15654612	0.911507	0.29134285	-0.25353566	0.41449338	0.58605206	-1.017368	0.46814188	0.038375326	-0.16413385	0.67876	0.056158766	-0.23619345	0.015888032	0.13022771	-0.37351915	0.23118663	-0.063574	0.070181	0.530491	-0.400475	0.165435	-0.8493	-0.19037212	0.25875956	0.50449944
YFL029C	0.39520678	0.47905305	-0.12047481	0.2327306	1.2447752	0.24260128	0.37426475	1.2452587	0.80734277	1.0413519	0.4389728	1.0556498	2.724954	1.0025054	0.52676255	0.652832	1.121885	0.85010517	1.0073913	0.475167	-1.841431	1.378306	-1.07759	0.35593623	0.4214096	1.362763	0.4311808	0.7040347	0.60347176	-0.483327	0.29833534	3.010256	1.2385064	-2.299554	0.65245664	0.64315265	0.9499717	0.826856	1.1174645	1.1914805	1.2310961	1.197153	0.108581	-0.340686	0.230202	3.633598	-0.039087284	-0.003570143	0.3396759
YGL016W	0.363948	-1.308134	0.108875	-1.257579	0.511062	0.039734	0.580595	0.382604	0.678887	-1.344209	-2.05433	-0.473104	0.564223	-0.27289	-0.120188	0.23752199	0.43326	0.290165	1.918452	0.12770008	0.610272	0.024672	1.669579	1.19287	-0.484922	0.112895206	-0.424655	-0.48941	-0.646096	0.21632545	-0.396579	-0.409446	-1.758709	0.07487202	0.054458	-0.09099602	-0.915135	0.055977	-0.043515	0.241063	-1.25341	0.231547	-0.165769	0.51889	-1.284531	0.287084	-0.59856	-0.126332	0.142051
YLL018C	0.38703942	0.5475104	0.23812667	-0.19813858	0.9515626	0.42095637	0.456705	0.18868995	0.16166458	0.2702953	-0.089217566	0.020465273	1.569664	0.7344461	0.44956288	-0.38646474	-0.197579	0.43806282	0.40001202	-0.6519829	0.584971	0.33862612	0.628118	0.47307613	-1.018077	0.21096031	0.120862484	0.3358488	0.7180402	0.301072	0.36837178	-0.12351857	0.40206033	-0.17115735	-0.06324154	0.10599124	0.23022307	-0.18569735	0.20991725	0.36236823	-0.122221	0.969578	-2.217804	1.194864	-0.502702	-0.232708	0.35387617	-0.13530883	-0.5647119
YJR082C	0.601102	0.214344	0.737909	-0.209244	0.822698	0.022305	0.626524	0.05269	0.644101	0.776855	0.003972	-0.462187	0.996672	0.358478	0.601154	0.9980986	0.254679	0.173594	0.73317	0.6987198	0.334849	0.440484	0.991323	-0.273992	0.678159	0.05022344	0.269356	0.254585	-1.636939	0.49029	-0.416421	-0.14624907	-1.17002	0.46791798	0.792386	0.5411882	0.269112	-0.268662	0.093326	0.083959	-2.392868	0.183557	1.173745	-0.688436	0.47030196	-0.045119	-1.064794	-0.623252	-0.155015
YPR023C	-0.152879	0.595925	0.406711	-0.577553	0.498533	0.357113	0.186617	0.11037	0.137623	-0.223223	-0.279694	0.062253	0.380417	-0.623115	-0.360156	0.458316	0.507092	0.500263	1.224816	0.23885429	0.099476	0.757114	0.756023	0.499496	1.314371	-0.636309	0.472903	-0.168126	-0.846057	-0.062788	0.304456	0.062253	0.129352	0.10550921	-0.055876	-0.10133191	-0.452886	0.196418	0.608177	0.430598	-0.688879	-1.192627	0.275414	0.069157	0.736103	-1.03706	0.26218	-0.897896	-0.323079
YIL149C	-0.012234	-0.44592	-0.42449	-0.360903	0.351757	-0.025704	-0.12544	0.004043	0.33433	-0.276876	-0.073038	-0.256269	-0.450952	-0.292724	0.824206	0.37843063	0.741807	0.663794	0.562083	0.48380765	-0.384459	-0.066395	-0.35358	3.25E-4	0.527654	-0.45857304	0.463509	-0.234551	-0.045031	-0.6031067	-0.262913	-0.105497114	-0.507288	0.42305005	-2.340786	0.14239556	0.806364	0.374717	-0.788621	0.899155	-0.456306	-1.008094	0.420517	0.364419	-0.326471	0.210299	-1.255777	-1.214113	0.807683
YKL025C	-0.0081	0.054977	0.336147	0.557879	0.506209	0.500427	0.172873	-0.113478	0.444489	0.562052	-0.26643	-0.231196	0.888926	0.197587	0.109144	0.31218097	0.119299	-0.474707	0.522878	0.5353629	-0.494425	0.211776	0.802612	1.026667	1.272675	0.13732412	0.043841	-0.085622	0.019107	0.118363	0.133618	-0.3214486	-1.172817	0.46825314	-0.534598	-0.16749878	0.20684491	0.116844	0.619587	0.405806	1.135431	0.360501	0.810649	-0.502082	-0.403292	-0.348602	-0.324917	0.320113	-0.121955
YPL125W	-0.9136805	0.038204	-0.65553296	-1.0830759	-0.3341977	-0.32579952	-0.57134056	0.21167709	-0.6530141	0.1838969	-0.7387027	-0.90969664	-0.641029	-0.638128	-0.47171086	-0.29443312	-0.00306	-0.65089095	-0.42107078	0.06586929	0.747859	-1.0142301	-0.749674	-0.7120144	1.08931	-0.41951832	-0.45579025	-0.6485104	-0.43510127	0.601193	-0.55229425	-0.27173436	-0.15858324	-0.30156115	-0.94826406	-0.5865063	-0.01581813	-0.75013584	-0.43923655	-0.7984353	0.289346	0.811934	-0.296191	0.167169	-0.596144	-0.18497	-0.5296469	0.068921894	-0.69929016
YPR046W	0.19270603	-0.21622	-0.7665908	-0.23416094	0.3920481	0.10442667	0.57721186	0.26943746	0.35526022	0.63462645	0.14014454	0.433644	0.733621	0.54122466	0.7102509	0.680298	0.4755216	0.4689408	1.0318537	0.2570051	-1.065595	0.290634	0.3876827	0.3408459	0.8701604	0.09412457	0.1396118	0.20353827	-0.3667326	-0.23885962	0.2915448	0.4438642	-0.1925969	0.3758086	0.3414652	0.5143699	0.4287571	0.2792762	0.47841814	0.46381783	0.8299428	0.18932779	0.44980913	0.13391833	0.5412068	0.9683175	0.11872029	0.08361862	0.16391896
YHL034C	0.293541	-1.037459	-1.014597	-0.111497	-0.056024	-0.096474	0.643907	0.352129	0.072769	-0.092964	0.243425	0.438455	-0.525977	-1.66E-4	0.952914	-0.048004586	0.395879	0.384048	0.07809	-0.016516129	-0.149426	0.468367	-0.289384	-0.048582	0.065686	-0.01638169	-0.206755	-0.749142	-1.08483	0.663061	0.488869	-0.73992705	-0.533521	-0.16770922	0.424547	0.21794426	0.344454	-0.172019	0.15094	-0.104823	-0.70472	-0.270998	-0.790245	0.333716	-0.148659	0.827887	0.078743	0.542399	0.242942
YNL016W	-0.028254	1.140922	0.455248	-0.396682	0.671594	-1.075731	-1.159182	0.244629	-0.468824	-0.293835	-0.294211	-0.683134	-1.850364	-0.397854	-1.006543	-0.357325	1.031683	-0.776769	0.048972	0.08404643	-1.553238	-0.067286	0.306418	0.293468	-0.313895	-0.7000713	-0.595559	-0.685119	-0.652418	-0.406777	-0.518985	-0.21903545	0.641496	0.38328418	-0.515588	0.19391115	0.014591	-2.14779	-0.388167	-0.681737	-0.104216	-1.068038	0.519257	0.706448	0.655893	0.134643	-1.344693	0.104958	-0.702736
YGR200C	0.682022	0.051388	-0.261097	-0.29578	0.591351	-0.283789	0.413334	0.500136	0.661923	1.195616	0.73177	0.075057	-0.634012	0.756182	0.150317	-0.043233	0.101069	-0.025945	-0.004553	0.67713886	-1.366591	-0.580482	-0.603989	-0.903982	-0.679923	0.723964	0.101895	0.226285	-0.591756	0.739933	-0.257694	-0.570524	-0.063823	0.28263858	0.227683	-0.44358563	0.217054	-0.099321	-0.15068	0.251566	-0.392556	-0.518666	-3.17625	-4.008337	-2.309202	-2.130105	-0.051911	-0.421316	-0.110511
YIL008W	-0.053569626	0.166997	-0.60873675	0.08149682	-0.067390695	-0.63176966	-0.5937588	-0.7434876	-0.4198377	-0.4095573	-1.015809	-0.28565377	0.13016675	-0.009731608	-0.15793468	-0.44545415	-0.118978344	-0.13658188	0.83427906	0.26300886	0.100151	-0.60905063	0.3061163	-0.050542872	0.0014088305	-0.54992217	-0.94178814	-0.25514805	-0.43761483	-0.20586851	-0.4829632	-0.7946024	-0.26470187	0.18929128	-0.519368	-0.81514347	-0.21943979	-0.68757784	-0.4184174	-0.18162653	-0.43356076	-0.6359771	0.17169547	0.41388825	0.20149751	-0.63850915	-0.47415027	-0.55065465	-0.24331138
YHR187W	-0.51657903	-0.35406	-0.73388803	-0.52470624	0.84592515	-1.1147294	-0.62488526	-0.9833333	0.0023363126	-0.15216905	-0.91559875	-0.8302909	-0.735352	-0.27320108	-0.7520442	-0.35737562	-0.034599	-0.59777117	-0.033123244	0.42298886	-0.048197	-0.9223926	0.100667	-0.89405215	-2.419027	-0.09329275	-0.27249563	-0.5418016	0.034399826	-0.620854	-0.25889945	-1.7354053	-0.33773822	-0.106272876	-0.3842005	-1.0118364	-0.49577767	0.072155066	-0.40453616	-0.64273727	-0.41459	-3.594303	0.249703	-0.168364	-1.67E-4	-1.983466	-0.7947365	-1.2118318	-0.59623367
YMR312W	0.41992	0.519328	0.452906	-0.059011	0.180135	-1.537344	-1.224174	-0.764451	-0.592886	-0.593948	-0.977373	-1.180288	-0.123779	-0.21402	-1.099789	-0.223486	-1.427882	-0.576078	0.563417	0.49149042	-1.487876	-0.269676	-0.629146	-0.765849	-0.356336	0.161033	-0.525079	-0.330616	-0.587076	0.121143	-0.232709	-1.937852	-1.169777	-0.31252396	-0.101061	-1.2065783	-0.260078	0.095548	-0.832353	-1.172461	-0.072548	-1.508186	-0.547051	-0.161781	-2.030869	-1.405993	-0.561315	-1.496567	0.34872
YPL101W	-0.725062	-0.136691	-0.983596	-0.117666	0.566922	-0.365023	0.175698	-0.665325	-0.723145	-1.156436	-0.818477	-0.399255	-0.202695	-0.241879	0.08185	0.392337	0.298311	-0.539639	-0.229126	0.6929348	-0.549257	-0.537309	-0.412968	-0.93055	-0.753956	-0.275405	-0.451921	-0.455288	-0.285056	-0.001482	0.28836	0.500897	-0.304293	0.33314684	-0.837501	-0.551933	0.449472	0.233829	0.16808	0.505634	-0.258516	-1.980028	-0.793335	-0.156555	0.482608	-0.235613	-0.214461	-0.120668	-1.089506
YPL086C	-0.017802	-0.033054	-0.114538	-0.242344	0.739502	-0.05926	0.21888	-0.024922	0.618561	0.349286	0.4869	-0.510053	0.145901	-0.24197	-0.565654	-0.750418	-0.223212	-0.592157	-0.48389	0.35607705	-0.795855	0.328409	-1.612566	-0.146664	-0.164063	1.257077	-0.417238	-0.115426	-0.304661	0.040703	-0.25797	-0.445693	0.029313	-0.022695728	-0.351423	-0.75122917	0.738484	-0.985057	0.493526	-0.14496	0.72144	0.57111	-0.569772	-1.524937	-2.391411	-1.74041	-1.009268	-0.548637	-0.071468
YLR384C	-0.272555	0.78175	-0.198944	-0.91545	0.980885	-0.523866	0.243586	0.791895	-0.104375	0.734836	-0.149298	-0.993012	-0.891494	-0.565302	0.522821	0.611633	-0.69253683	0.710299	1.158391	1.640175	-1.101506	0.061822	1.216939	-0.115741	0.9194	-1.39106	-1.281718	-0.151234	-1.834574	-0.238136	0.061543	-2.159527	-0.834973	0.823601	-0.171152	-2.084687	0.123929	0.802458	0.173605	0.620302	0.667427	-1.821781	-0.435549	-0.004404	-1.202264	-0.216443	-0.580973	-1.844176	-0.903577
YOL093W	0.044897	-0.403328	-0.757231	-1.378104	-0.380114	0.450572	0.112081	0.138552	-0.214273	0.042994	0.014089	0.349975	0.013409	0.008801	0.199077	0.4240032	1.827324	0.173387	0.133595	0.96144944	0.697818	0.827605	0.514854	1.580722	0.539345	-0.40365267	-0.469791	-0.414684	0.602418	-0.235472	0.376788	-0.34711418	-0.657924	0.55953056	-0.662725	0.549823	-0.358606	-0.054881	-0.915011	-0.568457	-2.357663	-0.957281	0.338514	-0.133711	0.49915	0.044716	0.345093	-0.140527	0.004165
YML107C	0.087061	0.332232	-0.298522	-0.127777	0.026639	-0.703246	0.215252	-0.279344	0.069328	-0.344525	-0.479055	-0.364616	0.210343	-0.562283	-0.124883	-0.16402519	0.443718	0.077812	0.56871	-0.02742379	-0.018958	-0.48884	0.009337	0.620117	-0.257684	-0.58423865	0.160264	0.226823	-0.592122	-0.47425032	0.096106	-0.11848098	-0.717529	-0.07128599	-0.664083	0.038004603	1.128778	0.973999	0.639899	-0.103335	0.130268	-0.682456	0.095891	0.397661	-0.206806	0.048366	0.34393	-0.014736	0.342717
YNL232W	-0.19346103	-0.19161208	0.95408535	-0.9025064	0.25749007	0.035320226	0.0054145725	-0.16550976	0.093338914	0.16773269	-0.26643097	-0.2722652	0.25197	-0.14218742	0.28448895	-0.5561751	0.020527	-0.4313363	0.16286437	-0.012647245	-0.720643	-0.4046603	0.638756	-0.07239551	-0.012012	-0.28187588	-0.09244846	-0.032311786	-0.028816966	0.496258	-0.1957594	0.2146839	-0.17894198	0.021319067	-0.47504142	0.22404365	-0.6904215	-0.12704057	-0.17668268	-0.1980864	0.552686	0.380985	-0.118698	-0.10774	0.320857	-0.54553	0.01604128	-0.03844983	-0.051895138
YFR004W	0.8035067	0.640774	0.6968937	0.46589693	0.55971694	0.9247941	0.5648114	0.40547022	0.8379639	0.3045707	0.5468287	1.1163609	0.5566851	0.9406577	0.506495	0.23871332	0.30893585	0.5378257	0.49458772	-0.07921631	0.009984	0.5452287	0.655386	0.3042796	0.533461	0.18325236	0.72681874	0.6998177	0.29465738	-0.25533321	0.5457123	0.06205924	0.5945547	0.14252098	0.58983177	-0.08336172	0.63130754	0.5976135	0.1429319	0.83870256	-0.03602468	0.31859428	0.43033358	0.73679817	0.58501595	-0.21210141	0.3636835	0.6233805	0.6431297
YJL035C	0.10825291	-0.12511867	0.0047886698	-0.4046632	-0.9595473	-0.4021156	-0.29589114	0.18711641	-0.94988424	-0.8954817	-0.1688687	-1.3816655	-0.238484	-0.11064265	0.46470526	-0.86643857	0.061956	-0.21472597	0.3227775	-0.19347785	-1.020501	-0.49094066	0.125222	0.023567371	-0.153118	-0.12243286	-1.1053164	-0.31272814	-0.8764767	0.336145	-0.3851677	0.5676903	-0.8243232	-0.13398004	-0.10209455	0.11828403	-0.6584414	-1.0395496	-1.1408129	-0.46968985	-0.387477	0.340109	0.393043	-0.008487	0.12904	0.166817	0.17589442	-0.17593488	0.18496661
YGR030C	0.36391017	0.811014	0.43701425	-0.2752144	0.8403926	0.22158471	0.5494302	0.76806694	0.5127627	0.17813805	0.23905209	-0.19005592	-0.427481	0.7021785	0.4995409	0.54322165	1.246653	0.3790938	0.6658073	0.29820374	-0.984822	0.104880676	0.231068	0.085555986	-0.10164	-0.3994867	0.17622972	0.42508206	0.7891892	0.069405	0.41477534	0.57490253	0.5082762	0.7534359	0.06813358	0.068137385	0.32849488	0.39048022	0.3603584	0.2354398	0.414106	0.388253	0.541769	0.552819	-0.174914	-0.295708	0.6748609	0.3979799	0.68150836
YPR045C	0.20855217	-0.038094	-0.35514295	-0.68242127	0.83248913	-0.044760708	0.5797227	0.43972042	0.2611045	0.44159675	0.19114508	-0.0130827185	0.646054	0.4623862	0.5721044	0.786816	0.329435	0.31330967	0.36290863	1.445621	-0.207033	0.07719482	1.802447	0.18387182	0.748766	-0.710657	-0.09016954	0.10134141	0.23515671	-0.403474	0.43732646	-0.700351	0.06249419	1.455757	0.19973592	0.670822	-0.79964143	0.24601334	0.3440948	0.65786356	0.47695377	1.176766	-0.651092	1.110511	-0.414123	0.61222	0.39736187	0.42344785	0.21287712
YBR247C	0.15133625	0.1596739	0.02182783	-0.18731597	0.19345145	0.5855893	0.12733355	0.36428514	-0.07505435	-0.009985562	0.27333724	-0.40567136	-0.099121	0.22513102	0.03148447	-0.018749073	-0.278496	0.008552472	0.3878926	0.028582728	-0.060871	0.09469216	0.183698	-0.09490573	0.558724	0.02664666	0.06477929	-0.0792867	0.14665808	0.455406	-0.12984528	0.22602999	0.07023731	-0.26925948	0.0015360034	-0.5058606	0.1731938	-0.042165518	0.03383995	-0.15961683	0.17531	0.020119	-0.070126	0.217235	0.168108	-0.068794	0.1381637	0.39256683	0.39078045
YER125W	-0.0075326185	-0.144997	-0.12120868	-0.34878746	0.052243568	0.061713707	-0.11694149	0.04411677	0.2093038	0.32841972	-0.22212803	0.05578811	-0.2115782	0.24367376	0.35502985	-0.19697444	-0.15810458	-0.14513828	0.3324619	0.2712753	-1.510582	0.188257	-0.66576165	0.4596169	-0.054652955	-1.017379	0.16958226	-0.221505	-0.7345858	-1.0993376	-0.048033077	-0.0135296	0.14363372	0.20934355	-0.2596521	0.055658877	-0.08441149	0.044625755	0.04175599	-0.2927107	0.20572218	-0.2787499	0.18404917	-0.64609694	0.28133008	-0.029212184	-0.2365214	-0.22541389	0.049534358
YER165W	-0.18654084	-0.4971715	0.11213161	-0.41021898	-0.3546888	-0.31203142	-0.5009944	-0.13481656	-1.0641892	-0.53713095	-0.2839885	-0.31966308	0.40975	-1.0509357	-0.45321983	0.41727	0.128659	-0.5412245	-0.5490809	0.124295	0.451278	-0.83131164	-0.180442	-1.0243279	-0.014126	-0.827488	0.0030504554	-0.7973084	-0.23448269	-0.779338	-0.28357425	0.150576	0.28385106	1.510173	-0.66401565	2.710857	-0.75370944	-1.0772587	-0.43250033	-0.86788356	-0.00113	-0.009465	-0.285099	0.378737	0.10196	-0.25521	-0.56273884	-0.4496693	-0.34555197
YBL018C	-0.55006295	-0.770018	-0.28335968	-0.19216543	-0.8297534	-0.5312571	-0.08387465	-0.038505647	-0.5069915	-0.5645554	-0.31372234	-0.1919208	0.202413	-0.2983693	0.5423653	-2.583219	-3.27992	-0.2829518	0.004867788	-0.080784	0.411403	-0.1585773	-0.26492283	0.22788388	-0.274163	1.055975	-0.5536184	-0.4390495	-0.09115172	1.753172	-0.09524951	-0.948727	0.045946896	-4.798066	-0.4899779	-2.200822	0.11732009	-0.9584164	-0.5981518	-0.11600493	-2.142967	-0.330346	2.824615	-0.577538	0.312811	-0.753822	0.41794598	-0.46042097	0.8829581
YBR167C	-1.8026438	-0.232711	-1.275242	-2.2747962	-0.8765087	-1.8995787	-0.6005198	-1.2705055	-1.0145713	0.19584958	-1.6803142	-2.0140877	-0.425332	-1.2839698	-0.87973076	0.384621	-0.012821	-1.7741926	-1.3446499	-0.007007	-0.817409	-1.6413953	0.79654	-1.367686	0.509064	0.357085	-2.722872	-1.7860415	0.13647692	-1.971599	-1.93296	0.671924	-0.96260005	-2.836583	-2.165656	-0.93236	-2.8041472	-1.0539924	-1.5066383	-1.2186625	-2.215022	-0.91866	2.480922	-0.891678	0.064259	-0.692482	-1.0557377	-1.4129453	-0.15151267
YDR172W	-2.452162	-0.240853	-1.4762838	-2.2180953	-1.6633385	-2.4574854	-1.6049238	-0.6098216	-1.79117	-0.4426756	-0.9558257	-2.107006	-0.348662	-2.6323664	-1.4445885	0.188154	-0.760526	-2.1323206	-2.1291037	-0.217424	-0.792724	-1.6023809	1.512858	-1.9648907	0.205803	3.142985	-2.9333034	-2.8599207	-1.1643895	-0.934269	-2.5417485	-2.052307	-0.7157018	0.083866	-1.9213969	-3.404042	-2.4883573	-2.2234323	-2.2233593	-1.1845719	0.3961436	1.239777	1.095792	0.093107	0.824322	0.382086	-1.3042823	-0.8735281	-0.82262045
YER025W	0.5055148	0.5919405	-0.49835172	-0.52139664	0.6483276	-0.094744615	0.56212574	0.6385392	0.07037985	0.3356205	0.30201557	-0.058914382	0.405592	0.4444191	0.82336974	-0.66087186	-1.001006	0.2520744	0.9702256	1.0608552	-1.558978	0.35678062	0.922372	0.9352668	0.709488	0.84328926	-0.5137593	0.06326823	-0.09438075	0.984087	0.13590458	0.40331057	-0.38753772	-1.2700179	0.26329523	-0.76142174	0.071063824	0.26796314	-0.044851203	0.4225516	0.897792	-0.086078	-0.351762	0.062253	-0.241359	1.653957	0.6205117	0.37972862	-0.044935115
YER127W	-0.8363317	-1.7409208	-1.3763267	-3.05109	-0.053324103	-0.48677024	-1.0153385	-0.70151895	-1.7062459	-1.3536162	-2.0605187	-1.1242776	-1.55303	-1.3980031	-0.8822157	-0.6746662	0.07281	-1.2501498	-0.50639015	-0.8212474	-0.256118	-0.4426864	0.225922	-1.1974379	0.376455	0.2951297	-2.199713	-2.1285558	-0.99448204	0.217907	-0.7146031	0.3788787	-0.60346705	-1.2485864	-1.7372707	-0.76226014	-1.1978222	-2.3259916	-1.9567064	-2.115525	-0.268391	0.062275	0.62282	-0.148	-0.300809	-0.588562	-1.1070231	-0.04546093	0.2829229
YHR019C	-0.71451664	0.17008683	-0.54696447	-1.2626235	0.10307614	-1.1111896	-0.1307766	-0.19526142	-0.21395354	-0.2393434	-0.74970484	-0.37537307	-0.189797	-0.4448324	-0.44552866	-0.662493	-0.235057	-0.6772592	0.0032470697	0.139083	-0.544872	-0.004693641	0.385535	-0.5482929	-0.044513	1.392181	-0.9421548	-0.6722553	-0.46696967	-0.733644	-0.6922606	1.264274	-0.18692163	-0.486049	-0.85514855	-0.283714	-0.5362064	-0.14926116	-0.63216096	-0.5614719	0.108621	-0.026093	1.221709	0.0567	1.23806	-0.533732	-0.49226633	-0.24366806	-0.06680689
YCL031C	-0.014796623	0.6804661	-0.8028295	-1.040426	0.4691216	-0.6470582	-0.115150206	0.81346035	0.5816333	0.47507182	-0.42232642	-0.5708032	0.757059	-0.012296726	0.21860103	-1.765565	-0.466252	0.103777006	0.27032334	0.34569	0.046919	-0.18784139	0.073429	0.5827671	0.659859	0.5783	-1.6000524	-0.22906359	0.6619884	-0.955069	-0.25051963	-0.117341	-0.42168745	-4.800882	-0.08864259	-1.474827	-1.0220118	-0.3338113	-0.34415314	0.032428853	0.499461	-0.426663	0.880431	-0.654242	0.180785	0.42593	-0.06495625	-0.50667495	0.16882673
YCL059C	0.24315752	0.82304484	0.1994412	0.116022184	0.13622877	0.14120238	0.07860661	-1.4398768	0.81104517	0.38912234	0.7075701	0.06505627	-0.422786	-0.0805803	0.35784677	-1.068217	-0.467572	0.3087744	0.9442996	-0.269401	-0.65433	0.49400398	0.587857	0.7416063	0.65005	1.567282	0.22587599	-0.014218892	-0.5370859	1.017613	0.07576163	0.803772	0.41746846	0.680714	0.83881456	-0.518603	0.3675794	-0.085680716	-0.065322764	0.58449167	1.692016	0.375515	-0.613219	1.685543	1.373055	1.232141	0.52955776	0.28645664	0.16500704
YIL115C	-0.14888349	0.16227758	-1.1376209	0.19803965	0.46547285	0.24500687	-0.30286664	0.43230042	-0.20487934	0.43005514	-0.060835894	-0.29169166	-0.56373	-0.1808017	0.65328676	-0.033791	-0.703357	0.2475689	0.5643828	0.58581	-0.401141	-0.0068294844	-0.724694	0.1894193	-0.358112	1.332271	-0.1323664	0.32726854	-0.60588413	0.260404	-0.041273627	0.929609	-0.8382094	0.278599	0.29552227	0.048924	0.42935184	-0.117028564	-0.1708287	0.27548558	-0.625549	1.133265	-0.517315	0.06395	0.458539	0.598675	0.28825372	-0.23482479	-0.28147918
YDL014W	-0.21764295	-0.139965	-0.27719617	-0.8111218	0.23023763	-0.660366	0.21834745	-0.16748685	0.15387605	-0.64821124	0.14710405	0.080890104	0.626693	0.15224183	0.23970649	0.062254	0.151563	0.11586518	0.5614089	1.121045	-1.21674	0.34958637	1.550516	0.33739024	0.027406	-0.305203	-0.82384074	-0.25214803	-0.31988585	1.167812	0.016233386	-0.066386	-0.31324545	0.829255	0.11386394	-0.467472	-0.13791135	-0.28153476	-0.9400801	0.18504965	0.502051	0.939484	0.514383	0.21985	0.914642	-0.818557	0.06537879	0.18325141	0.34516266
YLR197W	0.12266505	-0.1832556	0.35251543	-0.015436054	-0.3570507	0.38186806	-0.14954895	0.052844506	-0.35688674	-0.36663502	0.061703674	-0.5311683	-1.005336	0.043467425	0.21525234	-0.44876128	0.135499	0.13917582	0.031198343	0.18940392	-0.39466	-0.2701303	-0.817661	-0.27733287	0.401334	-0.029575156	-0.2968176	-0.46419567	0.21646497	0.68643	-0.4085133	0.0613829	-0.4231093	-1.1443859	0.010309896	-1.1515434	-0.57246256	-0.6103341	-0.5906382	-0.8067348	-0.358672	-0.119236	0.681643	-0.088726	-1.182639	-1.059995	0.1530528	-0.09207227	0.16343254
YKL021C	0.17103353	0.2963634	0.571211	0.41747838	0.23368527	0.55077654	0.10385738	1.1587268	-0.7823387	0.25954178	0.833842	0.36471212	1.093026	0.2446241	0.4207743	0.726703	1.409958	0.34219226	0.67201465	1.353932	0.432657	0.45331928	0.047769	0.19559912	-0.301527	0.138152	0.93551344	-0.24677321	-0.36036476	-0.020848	0.16733743	0.683524	0.6823797	0.15086	0.24501015	1.847128	0.5536118	-0.25823453	0.02032269	0.44183844	1.641688	1.741553	0.344352	2.03929	1.489937	0.849439	1.0629349	0.9812474	0.7378952
YDR091C	0.40540934	0.08568041	-1.1087874	0.06377494	0.4397503	0.43511403	0.34237412	0.25346214	-0.24606825	0.27675578	-0.2684144	0.83969027	1.7637	0.25242752	-0.009105125	-0.759969	-0.803771	0.24335727	0.09051006	0.549425	-0.176908	-0.32170603	-0.977819	0.011472022	0.664538	0.603339	-0.33439308	-0.013275108	-1.5705336	0.318706	0.07943607	-1.088173	-0.122189775	0.112633	0.43130568	-0.506495	0.116893396	-0.33572787	-0.16582854	-0.014909759	-0.836616	0.108266	-0.008198	0.015731	-0.182822	-0.125576	0.36518174	0.6164229	0.2974593
YNL110C	-0.06948839	0.32194492	-0.9109456	0.19448084	0.2641912	0.024114553	-0.53089637	0.4536319	0.13834468	0.59007293	-0.15641475	0.505551	0.237443	0.16650541	-0.18993218	0.967567	1.236004	-0.30030775	-0.20616886	-0.260851	0.377924	0.053914674	-0.182816	0.21311717	-0.828862	3.075535	0.17451186	0.02232537	-2.3912075	0.09915	-0.31361777	1.524497	-0.23825727	0.011362	0.21173918	0.228435	0.17531541	-0.041739605	0.43335778	0.33436784	0.636894	0.632939	2.927457	0.84102	1.5477	-1.295914	0.4449988	0.47544184	0.47837424
YOL077C	0.26998362	0.35827264	-2.1191506	-0.5756665	-0.058018167	-0.99575734	0.4178584	0.5993201	-0.34371433	-0.16057298	-0.35353523	-0.75328255	-0.366067	0.3229953	-0.4000844	-0.005117196	-0.091428	0.030318277	0.48654398	0.796221	-0.364847	-0.1427997	0.057396	0.15461975	0.380966	0.69987583	-1.3538018	0.27818802	-0.9070816	-0.693532	0.16146028	-0.18620409	-1.1438193	-0.5150716	-0.03638681	-0.25583613	-1.7017844	-0.06067473	-0.6912023	0.0572461	0.418486	0.285379	0.987853	-0.204675	0.432767	-1.061162	0.3894176	0.34375593	0.594324
YDL165W	0.027269483	-0.04564481	-0.6797462	-0.3065275	0.37806815	0.60759956	0.038295962	-0.28442878	0.23144922	-0.32753506	-0.009853735	0.03980334	0.963542	0.5281636	0.16235267	-0.668876	-0.54352	0.08619672	0.11068802	-0.206333	0.213216	-0.016889717	-0.280988	-0.09195599	-1.296857	-2.164343	-0.07001793	0.13611092	-0.12850975	0.20088	0.3332431	-7.35192	0.1114981	-0.776888	0.232351	0.531289	-0.21683109	0.46811876	0.45889133	0.2378139	0.776523	-1.067965	1.440216	-0.199788	0.537087	-0.24775	-0.0371726	-0.444905	0.49515745
YDR324C	0.23567775	0.44691288	-0.1503419	-0.086272664	0.80474955	0.039627686	0.29337832	0.27709395	0.5183563	-0.21802059	0.2841553	-0.22418922	0.270905	0.5426029	0.4212459	0.673094	-0.122829	0.3116812	0.63098866	-0.219749	-0.297183	-0.03613091	-0.873264	0.3196185	0.159243	0.046964	0.26241922	0.22784898	0.348285	-0.832184	0.29497463	-6.09555	0.6991188	-3.652406	0.24853992	0.902491	-0.16037405	0.5844015	0.42872754	0.21754955	0.821679	-0.911702	1.899042	2.2981	0.137346	-0.088491	1.085911	0.4648895	0.41184217
YGL238W	0.3645743	-0.11458432	0.07734728	-0.18909737	0.62644124	0.59416217	0.12840314	0.6313815	0.5292397	0.22276822	0.06611085	0.121936485	-0.127178	0.75384545	0.5227409	0.4784261	0.689166	0.049033437	0.623991	-0.240592	-0.353794	0.29437754	0.553801	0.32983914	0.293357	-1.95964	0.5279444	0.19196187	0.28261992	-0.524585	0.42863396	-0.08537732	0.5044211	-0.338878	0.43851468	0.05876217	0.23499842	0.70145065	0.7798313	-0.35298404	0.465527	-0.65003	1.293754	-0.100051	0.293029	-0.176493	0.27031338	0.16936444	0.6454417
YBR079C	0.8973817	0.70116955	0.4707396	0.43214148	0.620498	0.38188827	0.8409282	0.41793644	0.47653157	0.15448028	0.39127237	0.5197835	0.28777	0.95089024	-0.031131912	0.6987281	0.963883	0.44273436	0.74961054	-0.045351192	0.61024827	0.24837665	0.072499	0.21261184	0.395663	0.006934307	0.38862193	0.6055756	1.0930818	0.168991	0.65478307	-0.36013475	0.49693117	0.69537026	0.08536233	0.19397826	-0.20384492	-0.083605915	-0.15268423	-0.10194619	0.489407	-0.175608	-0.174316	0.635811	-0.128943	0.23685	0.3819811	0.3160081	0.4683094
YDR211W	0.35369873	0.0061050076	0.11496911	0.04715962	0.5256768	0.31290308	0.050820835	0.37591106	0.27829328	-0.044775862	0.20821893	-0.32258013	-0.001823	0.4403491	0.4325255	0.2324545	0.224327	0.19613045	0.37357113	-0.27289253	0.723787	-0.0983201	-0.160268	0.5273939	0.271711	0.18329976	0.1249168	-0.033320725	0.4736536	-0.324923	0.35810643	-0.26030114	0.46605822	0.11161447	0.21242437	-0.40079308	0.019390328	0.1522537	0.38447785	0.24854852	-0.988846	-0.242883	-0.047362	0.361576	-0.040938	0.181657	0.2663203	-0.008363834	0.40695688
YNL221C	0.42986625	-0.14716944	-0.97063386	-0.7408931	0.3924176	-0.44767028	0.24177584	0.049419016	0.09450506	-0.10728053	-0.7169914	-0.39091134	0.480768	0.44841796	0.41277298	1.023468	0.675183	-0.042940404	0.23267004	-0.178521	0.080738	0.4224465	-0.004723	0.40000197	0.224294	-0.589581	-1.3545115	0.022424826	0.115743965	-0.275711	0.31569922	-0.334705	-0.20457122	0.409076	0.12275972	-0.978194	-1.0717511	-0.45332104	-0.82989746	-0.57049614	0.449022	-0.271379	-0.190394	0.725639	0.303555	0.338262	0.37771788	0.2968133	0.0532033
YDL060W	-0.06962915	-0.1282571	-0.51463866	-0.08554112	0.44322222	0.24385242	-0.15609759	-0.15352131	0.21566811	-0.06190013	-0.011466282	0.27039355	1.388753	0.41622514	0.08226096	-0.26541188	-0.39352617	-0.19538276	0.17285351	-0.23575282	-0.476801	-0.34474066	-1.968581	0.20706588	-1.559207	0.08665448	-0.0027168207	-0.33068347	0.06092575	-0.786162	0.13559766	-3.4912999	0.55196553	-1.2766334	-0.0568691	0.3847598	-0.6413761	0.14672096	0.5340144	-0.4137961	0.643891	-0.465717	0.861183	0.240316	1.445988	0.842957	0.19555017	0.15955149	0.3406734
YNL207W	-0.044083707	-0.38083845	-0.85327715	-0.66505426	0.2629102	-0.118357755	0.17555882	-0.21069595	-0.35816514	-0.2017404	-0.6271203	-0.3799465	0.787206	0.4091381	-0.23494282	0.4282526	0.668168	0.027189737	0.16378705	-0.30782244	-0.685387	-0.42659146	0.494715	-0.34071502	-1.240529	0.09801048	-1.169312	-0.4865231	0.009819541	0.365081	0.021986468	0.15070575	-0.56056595	-0.18274234	-0.6934193	0.10833786	-0.8205348	0.07447608	-0.17236565	0.10171329	0.224985	-0.701038	-0.080575	-0.489383	-0.242461	0.866761	-0.33501825	-0.38905483	-0.15349425
YPR144C	0.24821079	0.13496564	0.06253165	-0.033841893	0.20472409	0.13024902	0.2278804	0.32441545	0.30470043	0.38716117	0.21140099	-0.117244005	0.547406	0.47427857	0.0138943605	0.5593664	0.766694	-0.15902482	0.45133552	0.16764063	-0.719329	0.008969881	-0.203392	0.20440288	-0.106573	0.4529688	0.4048927	0.0671149	0.16150202	0.102644	-0.1768621	-0.69108886	0.27767074	-0.35360664	0.023000669	0.42223728	0.531872	-0.0090592895	0.42122513	0.17897245	-0.035988	-1.061307	0.230647	-0.109166	0.228286	0.173388	0.06714031	0.09789494	0.2804325
YLR409C	0.19009802	-0.09670282	0.37831107	-0.30142218	0.41420457	0.48174244	0.21503046	0.42443272	0.088063166	-0.4219884	-0.24039736	-0.7580279	-0.607245	0.38634387	-0.15053661	0.42581138	0.4315392	-0.1103947	0.14285646	-0.108719885	0.564582	-0.027502242	0.572972	0.03650753	0.860434	0.0828557	0.15686171	-0.18620834	0.22605848	-0.161473	0.18028289	-0.08460292	-0.30698186	0.11114893	-0.41469824	-0.037283503	-0.17308663	0.028480913	-0.04366965	-0.16617842	-0.712891	-0.110662	-0.566608	0.26579	-0.337409	0.112725	0.21267241	-0.22757986	0.21361704
YMR061W	-0.42453498	0.4658608	-0.06397091	-0.41049716	0.07432386	-0.5894439	-0.026470304	-0.0030465173	0.15625803	0.14832278	-0.60107	-0.124792285	-0.197017	0.2730231	0.01339886	0.141359	0.840873	-0.12445696	0.06619492	-0.261167	0.714341	0.6284173	0.629943	0.6488687	0.477265	0.691936	-0.34297794	0.07762829	0.122044936	-0.146024	-0.11317726	0.999956	0.16089697	-0.001778	-0.16595791	-0.070828	0.02639506	-0.3799643	-0.2472923	0.039421044	0.914097	-0.015532	1.360263	0.512602	-0.68484	0.31818	0.036578145	0.047600925	0.6053747
YJL087C	0.024563253	0.05783657	0.368155	0.37891167	0.5286262	0.946383	0.2744715	0.68562824	0.26281837	0.27577835	0.80857646	0.55696756	0.240813	0.34177986	0.105293535	0.10285798	-0.218535	-0.058246553	0.28426093	-0.16537449	-0.912619	0.12400212	-0.333086	-0.00752879	0.279403	-0.13981253	0.7985256	-0.03039189	0.4243693	0.01440457	0.03410284	0.28633887	0.53599983	0.27435333	0.11710471	-0.09143626	0.4435413	0.11913359	0.39891773	0.19258873	0.270998	0.542254	-0.407019	-0.640633	0.114774	-0.039317	0.030769294	0.04562152	0.16722552
YJR084W	-0.091376	0.253627	-0.5996	-0.637964	0.126136	0.419594	0.365594	0.150585	-0.257928	0.437039	-0.106535	-0.89703	0.287643	-0.260587	0.728911	0.39722365	-0.045236	0.117661	0.958902	0.46316567	1.31603	0.825061	0.330094	0.46984	-0.539211	0.015827319	0.381356	0.532821	0.629289	-1.7883674	0.596514	0.3317725	0.35213	0.8103259	-1.070616	-0.19500361	0.638916	0.067931	0.43662	-0.587171	0.143188	0.248756	0.575765	0.157641	0.047569767	0.297121	-0.036373	0.268732	-0.21303
YBL057C	-0.3321	0.688796	-0.035353	0.302773	0.30326	1.199802	0.227854	0.23809	0.12568	0.846519	-0.461674	-0.039106	-0.47569	0.005307	1.207	-0.16599703	-0.02457	-0.35014	-0.335315	0.058334686	0.895602	-1.08366	-1.478334	-0.844173	0.113716	-0.07400473	0.21372	0.378244	0.26269	-0.277521	0.387289	0.026962474	0.583077	-0.32144892	-0.396405	-0.16106722	1.158964	0.270871	0.288451	-0.287847	0.319482	0.531167	-0.144001	0.0255	0.63356	0.071772	0.083483	-0.272107	-0.015123
YPL237W	-0.3634041	-0.13226584	-0.96995914	0.10861848	-1.1112171	0.23063481	-0.6453433	0.44176772	0.2715041	0.3598496	-0.08602291	-0.004223825	0.054994	0.42353565	-0.32553652	-1.2728562	0.668168	-0.8445961	-0.29732868	-1.180744	0.100092	-1.2868277	-6.788079	-1.6040976	0.266258	-0.26078832	-0.24715531	0.33302486	0.18388459	0.385548	-0.333792	0.24536929	0.23043074	-0.43950582	-0.5439345	-0.06086155	-0.17742634	-0.13870029	-0.07860056	-1.2959539	0.290518	0.156203	0.602586	0.326991	0.175144	-0.138707	0.6422715	0.30855808	0.62945753
YBR061C	0.10768	0.288554	-0.818138	-0.098327	0.925681	-0.014039	-0.072828	-0.071113	-0.695653	0.564801	-0.529783	-0.156149	-0.124981	-0.944406	-0.764594	-0.07034477	0.706629	-0.465606	0.61545	0.44469503	-3.721948	-0.082632	0.210464	0.022287	1.245864	-0.12836972	-0.291198	-0.187444	-0.628304	0.1023268	-0.160691	-0.18449433	-0.001755	0.29511103	-0.305114	0.35405684	-0.567279	-0.478294	0.1601	-0.52188	-0.479666	-1.162106	-0.289186	-1.416016	0.422737	0.119921	-1.488333	-0.989981	-0.581352
YGL232W	-0.041827	-0.411601	-0.204214	0.013761	0.460053	0.395853	0.309261	0.082113	-0.185123	0.71765	-0.633455	-0.720877	-1.10413	-0.146477	-0.007131	0.5516298	1.195847	0.124056	-0.108097	0.7810399	-0.600906	0.291171	0.615462	1.029349	0.327995	-0.5358322	-0.28602	-0.061367	-0.043378	0.218431	-0.896641	-0.15778628	0.057841	0.1610287	-0.607779	-0.038577117	0.479173	0.391797	-0.031269	-0.001712	0.424483	-1.22459	-0.086894	-0.20035	-1.87946	-1.208111	-1.28823	-1.1219444	0.109112
YER112W	-0.15795204	0.15900524	0.2167777	0.027651828	0.041750442	0.5238788	0.017319176	-0.20288126	-0.13619545	-0.9566304	-0.03687211	-0.016416663	0.125044	-0.14403188	0.122028686	-0.77879524	-0.5029743	-0.25417235	-0.2698822	-0.22447193	-0.462338	-0.30742267	0.722409	0.1305565	-0.102733	-0.8154639	-0.14761601	-0.29696703	-0.048747163	-1.350147	0.05702341	-0.4651361	0.14415349	0.16790386	-0.26844236	-0.13920613	0.008525783	-0.85671973	-0.6788582	-0.47764075	-0.5786	0.680544	-0.713374	0.334791	-0.411442	-0.772994	0.16577993	0.14235172	0.1401451
YDL213C	-0.765245	-0.107567	0.231225	-1.001475	0.016321	-0.106965	-1.555018	-5.04287	-1.6393528	0.072829	-0.045443	0.619029	-0.992601	-1.065774	-0.109727	-0.23936756	-0.252203	-0.471182	0.867502	0.37565526	0.199053	-0.111217	-0.961494	0.188285	-0.26496	-0.56467766	0.12311	-0.145713	0.188667	0.863093	-0.54562	-0.13891508	0.136866	-0.20936933	0.387628	-0.26434037	-0.061859	0.110455	-0.321286	-0.325887	0.601958	0.136539	-0.197432	-0.455568	1.556638	-0.334723	-0.233384	-0.06843	0.351852
YKR060W	0.049615	-0.59574	-1.061382	0.601561	0.170289	-0.113111	-0.26505	-0.161947	-0.451167	-0.244011	0.124286	-0.455342	0.12063	0.071129	0.183883	0.1357033	0.881948	-0.765621	0.49833	0.5077292	0.60687	-0.12121	0.909968	0.651315	0.223374	0.7821534	0.019481	-0.536582	-0.082611	1.30763	0.233727	0.43832242	0.278513	0.44837475	0.293979	0.23226276	-0.842958	-1.398014	-0.0014	0.12795	0.03801	0.49412	-0.155632	-0.294854	0.826209	0.012044201	0.096108	-0.711492	0.152749
YDR496C	0.14118999	-0.020790592	-0.212214	-1.484185	0.262547	-0.748692	-0.196963	-0.407766	-0.6312	-0.303867	-0.165996	-0.285891	0.418363	-0.625363	-1.148432	-0.06073517	0.349964	-0.325904	0.023717	-0.4515118	-0.797944	-1.648511	-0.533401	0.717913	-0.989366	0.3135151	-0.243016	-0.102759	-0.902199	-0.23888963	0.062585	-0.5424488	-1.360497	0.530951	-1.291175	-0.8299037	0.271149	0.290686	0.053951	-0.091055	-0.628075	-0.698646	-0.045677	-0.669472	0.134478	-0.566872	-0.063586	-0.642273	0.122419
YLR069C	-0.07876872	-0.465905	-1.173189	-0.7721757	-0.3599344	-0.23588477	-0.1693262	-0.29259077	-0.47742498	-0.70243925	-0.5236339	-0.19209388	0.310411	0.07080404	-0.28405276	-0.46668303	0.053489	-0.3152098	-0.26459473	0.19684947	-8.363535	-0.090069	-2.323617	0.303773	1.572772	-1.1906654	-0.46148786	-0.21843514	-1.011876	-0.09029533	-0.49614418	0.36018836	-0.3896045	0.1545605	-0.6748189	-0.5277294	-0.4553764	-0.13140169	-0.88316005	-0.40457982	0.078039	0.961774	0.332428	-0.025619	0.296124	-0.042315	-0.212345	0.561962	-0.1595
YDR457W	-0.16354112	0.042744838	-1.2177831	-1.6819758	0.0390904	-0.8416085	-0.77563304	-0.37066993	-0.8811822	-0.9742775	-0.6913508	-0.67436785	-0.034777883	-0.12590408	-0.23181641	0.668878	0.89975464	-0.4127564	0.5347789	0.03309416	0.259727	0.21109138	1.197097	0.50306106	1.1560287	0.34540105	-1.1315933	-0.6809823	-0.6522007	-0.32810616	-0.65863764	-0.20879239	-1.307524	0.0924288	-0.87190306	-0.88893247	-0.7608379	-0.72301406	-1.4506462	-0.5239389	-0.34739333	-0.50574183	0.2702725	0.53529423	0.70499635	-0.017634954	-0.109234	0.03235233	-0.47270927
YHR034C	-0.072474	-0.349509	-0.999805	-2.609112	0.249092	-0.069777	-0.471227	-0.379048	0.117728	-0.181151	-0.291285	-0.400837	-1.344412	0.054302	0.176007	0.39535674	0.882132	0.102031	1.123637	0.41727495	0.068027	0.49435	0.43898	0.287222	1.454707	-0.50510585	-0.20183	-0.172994	0.273885	-0.526877	-0.449395	-0.47963458	-0.574559	-0.016139204	-0.331397	0.3041019	-0.543936	-0.47160703	0.199212	0.809165	-1.668	-1.523606	0.144781	0.397981	-0.404978	-0.561412	-0.229715	-0.654817	-0.101239
YHR066W	-0.146535	-0.344402	-0.428223	-0.608876	0.052733	-0.910516	-0.540392	0.066274	-0.581129	-0.334234	0.61445	-1.877394	-0.402854	-0.214093	-0.40173	-0.520581	0.149987	-0.039069	-0.201044	-0.07182478	-0.743617	0.36614	-0.857915	1.18244	0.24172	0.114329	-0.070345	0.360305	-1.841285	0.103868	0.189816	-0.444357	-0.596851	-0.3783148	0.00782	-0.35698664	-0.50961	-0.51146173	-1.423069	0.077548	-0.395955	-0.669238	-0.244249	-0.284637	0.84088	-1.66213	-1.143682	-1.23468	-0.867182
YER002W	0.547765	0.711897	-1.209623	0.785055	0.12855	-0.030117	0.156454	-0.344424	-0.896646	-0.823975	-0.173102	0.841877	0.347376	-0.151863	-0.846394	-0.4263794	-0.228318	-0.186257	-0.985586	0.0391462	0.351967	-1.090477	-0.309509	-0.259091	0.126866	0.06058576	0.310894	-0.150874	-5.553932	-0.458966	0.224741	-0.4355322	-0.426174	-0.52852046	0.346687	-0.28233537	0.142644	-1.173491	-0.196044	-0.466898	0.350038	-0.649799	0.413106	-0.370225	1.188134	-0.667131	0.323758	0.403841	-0.113665
YOL041C	-0.794573	-0.318833	-0.106584	-0.092374	-0.1562909	0.250269	-1.092177	-1.461569	-0.524154	-0.999494	-0.938978	-0.45211	-1.349141	-0.47767	-0.645953	-0.6113277	0.175765	-0.362175	0.615808	-0.14114954	0.070505	-0.222823	-0.83343	-0.850855	0.116951	0.07242088	-0.063148	-0.052654	1.442096	-0.852228	-0.381854	-0.3278209	-0.355086	-0.51729584	0.069415	0.27265865	-0.941479	0.124349	-0.727321	0.433566	-0.477959	-0.388928	0.331816	-0.324545	-1.333691	0.925711	0.303779	-0.478306	-1.227701
YGL064C	0.4787597	-0.3182323	-1.1068357	-0.07481127	0.27120405	-0.21125932	0.01400287	-1.1791627	-0.8484388	-0.7684446	-0.62504053	0.011271917	-0.575889	0.41356635	-0.2628205	-0.0977022	0.062252	0.089627795	0.29876995	0.16691895	-0.47245514	-0.334503	0.185513	0.327926	0.040161	0.53254884	-0.5920295	-0.34630194	-1.6271516	-1.2550683	0.04462066	-0.018861225	-0.28175497	-0.087347955	-0.032360576	0.021764934	-0.14254566	-0.8130302	-1.1009811	-0.09018619	-0.352645	-0.121404	-0.406276	0.292084	-0.140638	-1.057892	0.020946	0.602734	-0.118253
YGL078C	0.839886	0.05636	-0.475132	-0.595369	-0.179022	-1.17708	0.055563	-1.288037	-1.726943	-1.343658	-0.581214	0.440659	-0.732354	0.424236	-0.997088	0.115855284	0.226981	-0.066589	0.71587	0.4834344	-1.452143	1.1685	1.205326	0.225952	-0.554426	0.3678378	-0.936071	-0.760511	-1.546429	-0.98866	-0.221899	-0.43117565	-0.824841	0.06579667	-0.774502	-0.28769717	-0.711733	-0.35777	-1.297723	-0.173949	-0.473604	-1.001309	-0.487761	-1.136509	-0.906697	-1.560357	0.094284	0.344654	-0.243485
YKR092C	0.348041	-0.403245	-0.353071	0.394128	0.023819	0.249066	-0.337021	-0.490064	-1.185593	-0.65069	-1.212289	-0.103455	-0.847	-0.126374	-0.181279	-0.568248	-0.255533	-0.596398	0.058149	-0.35018632	-0.27671	0.309248	0.496372	0.669299	0.514656	0.005635	-0.465555	-0.26742	-1.22375	-1.16029	-0.300538	0.18987	-0.729428	-0.6568054	0.319235	-0.28797847	-0.258987	-0.7517	-1.575536	0.108981	0.555668	-0.435051	-0.946468	0.277174	-0.364355	-3.110847	-0.008599	0.614621	0.096194
YMR269W	0.254233	-1.094314	1.656001	0.094552	0.622787	1.03524	0.435353	0.518168	-0.040447	-0.174104	-1.85062	-0.222677	-1.086154	-0.393	0.078184	-0.33480215	-0.590353	0.059879	0.31103	0.071228676	-3.258081	-2.150212	0.755574	0.494703	-0.774468	-0.2751719	-1.171417	-1.641017	-1.224558	-0.7080658	0.139358	-0.11217589	-0.694467	-0.26599452	-1.352255	-0.13005486	-0.442515	0.730474	-0.578649	-0.034226	-1.211272	-1.234149	-1.247328	-1.483774	-2.556923	-2.672718	0.024256	-0.704451	-1.420204
YHR081W	0.399499	-2.543448	-1.664605	0.863973	-1.063432	-0.235023	-0.083447	-0.457311	-1.136726	0.744635	-1.278192	-0.658852	-0.05618	-0.259378	-0.394958	0.008789	0.469805	-0.459872	0.928335	-0.3609275	-0.488825	0.618715	0.259606	-0.305851	-1.088156	0.228471	-1.083969	-0.20974	-1.864095	-3.134291	0.085467	-0.456632	0.306593	-0.27748245	-0.349617	0.19149615	-0.33297	-0.838802	-0.548894	0.430631	-3.817721	-1.342376	-0.211844	-0.098468	-2.093476	-0.637089	0.656951	0.337594	0.128211
YOR001W	0.402362	0.542869	1.250248	-0.10981	1.638726	1.248575	0.60644	-0.523434	-1.639651	-1.945373	0.230563	0.196695	0.07739	-0.69752	-0.294743	0.36191	0.847008	-0.041856	0.972106	0.1747207	-0.473997	-1.472963	0.503699	-0.171181	0.688048	-0.343356	-0.468053	-0.705442	-1.40762	-0.036967	-0.331218	0.157041	-0.71817	-0.029317178	-0.79094	-0.04766273	-0.589936	0.334082	-1.356939	0.136322	-2.258824	-1.55912	-0.180142	0.206723	-0.139879	-3.156704	-0.167852	-0.065573	-0.271049
YGL029W	0.05706	-0.616174	-0.027253	0.38041	0.548201	-0.593129	0.214036	0.1346	-0.414925	0.503842	0.135257	0.063415	-0.063735	-0.203505	-0.096381	0.072748	0.56464	0.336814	-0.110965	0.35642347	-0.620653	0.062254	-0.142408	0.607834	0.385075	0.40312418	0.240125	0.281647	0.451616	0.12540497	0.170601	-0.60508114	0.155314	0.3464743	0.155349	-0.41412503	-0.235185	0.129816	-0.428468	1.848827	-1.540854	-0.460693	-0.726837	-0.727794	0.167644	-1.355627	-1.471064	0.177762	-0.099093
YGR162W	0.168631	-0.220131	0.063148	1.032026	0.410417	-1.176349	0.057968	-0.15406	-0.017527	0.463953	-0.329487	0.220373	0.804269	-0.913416	-1.278058	-0.5541822	-1.419846	0.002635	-0.163094	0.2682934	-1.883296	-1.234623	-0.29866	-0.35934	0.297406	-0.6711268	-0.486359	0.040459	0.075911	-0.61982477	0.080959775	-0.9024349	-0.838941	-0.47837567	-0.405995	-0.5675618	-0.600496	-0.042948574	0.298452	3.354691	-1.350552	-1.770859	-0.05145506	-0.27112582	-0.657411	-1.431989	-1.005719	-0.701194	-0.65009
YBR181C	-0.3202642	0.007616	-0.48436832	-0.018279029	-0.30850494	-0.6764838	-0.21820687	-0.11311381	-0.5417716	-1.161408	-0.10532897	-0.44120505	0.15944998	-0.2145306	-0.12953027	-0.14187841	-0.27859703	-0.2662034	0.16374026	-0.5558617	0.858526	-0.3142209	-0.2759617	0.44089562	0.03650089	4.3407927	-0.27363333	-0.26520574	-0.34810573	-0.50540733	-0.18678345	-0.14715162	-0.49707156	-0.45973682	-0.48248082	-1.3714211	-0.854639	-0.14758532	-0.47102118	-1.1964564	-0.34453526	-0.52774316	-0.79806226	-0.24430919	-0.86632425	-0.44715872	-0.18081693	0.020178786	-0.47144204
YDR025W	0.1587947	0.272347	-0.8627712	-0.41096875	-4.0076068E-4	-1.2437965	-0.12387292	-0.61114377	-1.1277457	-1.056151	-0.3853806	-0.6223906	0.014018542	-0.037862465	-0.54504097	0.39806622	0.24404693	-0.028092502	0.29369098	0.32784826	-1.886395	0.18909317	0.3925253	0.35975498	-0.9973134	3.05246	-0.7089538	-0.2859904	-0.5005095	-0.5444078	-0.4020228	-0.2757357	-1.5135788	-0.014711766	-0.64220154	-1.0173491	-0.38223165	-0.37824774	-0.87941164	-0.0107029565	-0.077001356	-0.2929264	-0.07727695	-0.5818625	-0.20321077	-0.38844875	-0.16300611	0.036344506	-0.5003703
YPL090C	0.36144263	0.457765	-0.41189682	-0.03724121	0.28388008	-0.6731964	0.06851537	-0.50471956	-0.6630506	-0.54440796	-0.3990483	-0.50770444	-0.09528047	0.107677855	0.33756384	-0.4473582	0.057871416	-0.06420346	0.3518558	0.32319632	-2.126025	0.090713	-0.061803166	0.49649897	-0.09077981	4.51594	-0.28188798	0.018388947	0.06203106	-0.8300315	0.14898202	-0.20172988	-0.80648386	-0.38718513	-0.26552072	-1.3073616	-0.53965396	-0.13689384	-0.4307352	0.37931892	-1.0716671	-1.2241305	-0.7252274	-0.38981566	-0.38309428	-0.48814577	-0.2986613	0.29803556	-0.28490996
YLR435W	-0.412233	-1.076582	-0.228745	-0.339698	-0.938086	-1.403513	-1.854011	-0.729594	-0.420984	-1.482646	-1.107244	-0.541359	-0.464438	-0.820985	-0.919651	-1.2387103	-1.349237	-1.01724	0.18638	0.21970043	-0.67089	-0.56715	-1.319474	-0.145948	-0.034049	-0.08376324	-0.18285	-0.639199	-0.657927	-0.104875065	-0.320235	-0.1963597	-1.76604	-0.55004436	-0.297917	-0.46362472	0.38124	-0.208625	-0.090193	-0.237294	-0.624626	-0.349069	-0.126184	-1.331796	-0.911189	-1.43321	-1.653174	-0.852145	-0.758485
YKL143W	1.106286	0.47983	-0.479088	0.003652	0.346116	-0.53999	-0.344744	-2.400252	-0.160566	-2.066498	-0.921666	-1.340298	-1.092029	-0.899438	3.031042	0.17739722	-0.596492	-0.45742	0.61194	0.55177295	-1.669796	-0.993238	1.39741	-0.595699	1.858995	-1.7703583	-2.705171	-1.644036	0.547089	0.684126	-0.504882	-0.33916238	-0.849636	0.21831946	0.157799	0.38515022	0.728785	0.002782	-0.210204	-0.361218	-1.875986	-2.281065	0.410612	-8.3E-4	3.262546	0.467533	0.120982	-0.711539	-0.593399
YDR083W	0.57657	-0.025363	0.414992	-1.023515	-0.282369	-0.895726	-1.865981	-0.564344	-1.643387	-0.522167	0.3343	-1.340339	-0.882652	-0.084301	-0.546101	0.35822803	1.791669	-0.528045	0.584373	0.10950899	-0.078603	-0.857322	-0.686879	-0.353452	0.55137	0.4449073	0.078912	0.038437	-0.059551	0.33627	0.183281	-0.076001294	-0.113293	0.64802694	0.435927	0.6331958	0.58495	-0.476897	-0.778983	-0.06159	-1.247996	-1.843673	0.098472	0.215884	0.347999	-1.281375	-1.174693	0.333699	-0.631262
YKL009W	0.700737	-0.539024	-0.994675	-0.066764	-0.933999	0.516992	1.097697	0.591398	-0.0067	-0.858312	-0.550602	-0.571568	0.606092	-0.767611	2.954629	0.46532547	1.823301	-0.029706	0.953657	0.3086676	-0.729477	0.803345	0.710218	0.120668	0.336709	0.593815	-1.67161	-0.720032	-0.818003	0.14846705	0.522752	0.619839	-1.223046	0.3841043	-0.16617	1.0314542	-0.28636625	-1.539553	-0.822004	-1.089781	0.30433	0.071362	1.197895	0.341671	0.265328	0.405799	0.179254	1.440955	0.449758
YOR078W	-0.304852	-1.324582	-1.164737	0.332955	0.077108	0.042498	-0.118013	-1.103614	-0.901026	-0.765513	-0.986624	0.834394	-0.722868	0.639693	-0.268496	-0.30356014	-0.847926	0.509937	1.555607	0.32589087	-2.926084	-1.374369	0.061208	-1.089716	0.164687	-1.1798772	-0.544507	-1.144269	0.30393	-0.23282772	0.563265	-0.43440756	-0.280341	-0.21300107	-1.254789	-0.35129023	-0.571969	-0.292367	-1.158676	-0.055774	-1.356978	-1.543795	-1.57069	0.77042	-0.330645	-1.72897	0.665713	-0.751485	0.349333
YOR295W	0.6126804	-0.404469	-0.28200603	-0.3392687	0.99561536	0.15897858	0.37648335	0.026286757	-0.13306329	0.17568952	-0.098964274	-0.12263407	-0.517116	0.1574309	0.5526798	0.7946286	-0.112585	0.48177066	0.43062836	0.4307874	-1.063372	0.05428	2.68231	0.105535	0.167843	-0.119076714	-0.22374417	0.20972554	-0.050505057	0.019777179	0.26412797	-0.5034282	-0.0907106	0.19129351	-0.0041225473	-0.4928347	0.064591885	-0.47420013	-0.42870653	0.1218309	-2.225297	-0.034647	0.095309	1.100816	2.002603	-0.441535	-0.635636	-0.282648	0.047587
YLR192C	0.391573	-0.06641	-0.545813	-1.415234	0.107396	-0.208578	-0.523493	0.871694	-0.260826	0.347233	-1.312247	0.053888	-2.106294	-1.752675	-0.242031	-0.6418899	-0.90656	-0.055275	-0.507005	-0.56335914	-1.25712	-0.418704	-0.213962	0.13876423	-0.657431	-1.816066	-1.424378	-1.137528	-1.362907	-1.379147	0.00503	-1.1895202	-1.398113	-0.64530045	0.026267	-0.7294247	1.052341	-0.53626	-0.7521	-0.109355	-2.984319	-1.796478	-0.534526	-0.562449	-3.31767	-2.631295	0.053335	-0.478326	-0.484333
YNL135C	0.499973	-0.043158	-1.0023	-0.542571	-0.181302	-0.405394	-0.282103	-0.09063	-0.746747	-0.689755	-0.902419	0.356416	0.322199	-0.898052	-0.414378	-0.5047773	-0.138472	-0.632359	0.383875	-0.5934767	-0.6904	-0.037515845	-0.504485	-0.523899	-0.791195	0.38369715	-1.728089	-0.317698	-0.46625	-0.329664	0.176898	-0.9673948	-2.040454	-0.7845191	-0.944532	-0.051100723	-0.2856	0.119949	-1.310877	-0.996839	-0.343671	-1.477001	-0.369689	0.25706	0.758426	0.100034	-0.035161	-1.101241	-0.230676
YIL079C	0.015466	0.296486	0.827445	-0.484799	0.21508	-0.454559	-0.091038	-0.507077	-0.296043	-0.994893	-1.316816	-1.137328	0.197076	-0.517537	0.461183	0.34407735	1.108785	-0.044681	0.25143	0.39675942	-0.887496	-0.389949	0.671971	0.176251	0.334961	0.34428355	-0.401816	0.236913	-0.907268	0.360706	0.136215	0.3518469	-0.259741	0.23039296	0.085071	-0.06400728	-0.757353	0.291225	0.377299	-0.364015	1.148725	0.063207	0.846862	0.342892	-0.060732	0.193429	0.047456216	0.905535	-0.866733
YNL175C	-0.244605	0.008956	-1.496138	0.987062	0.442806	0.41371	0.462791	-0.043966	-0.292484	-0.052292	-0.027773	0.103725	-0.276123	0.184959	-0.447709	0.31881586	-0.061121	-0.516914	0.434627	0.3421983	-1.199175	-1.369074	1.192966	1.288476	0.337844	0.057830594	-0.141033	0.09868	0.898955	0.253454	0.307881	0.14550373	-0.22419	0.11820241	0.052648	-0.055629555	-1.457295	0.060446	0.065886	0.20661	1.172507	0.533669	0.489721	0.504776	0.550292	0.6558	1.063447	-0.128234	0.366298
YGR054W	0.278013	-0.459178	-0.339298	-0.153572	0.186399	0.02639	0.243409	0.620913	-0.626164	0.533574	-0.104139	0.142248	-1.037105	0.414738	0.18317	0.9799482	1.182374	0.588091	0.342508	1.0540186	-0.29585	-0.758878	0.142629	-0.140627	0.748809	-0.6797108	0.195981	0.123103	0.584387	0.847921	0.415422	-0.10039389	-0.157552	0.27112794	0.327829	-0.37631553	0.602096	1.253952	0.384107	0.623075	0.138355	-0.781215	-0.271378	0.601963	1.649899	0.367071	0.131177	0.195483	-0.317844
YJL138C	0.156927	0.343583	0.456431	0.199074	-0.198881	-0.154282	0.287414	-0.977333	-0.541375	-0.636435	-0.513618	-0.937692	-0.482719	0.194104	0.60135	-0.10183138	1.305662	-0.168992	-0.012624	0.261968	0.898792	0.994449	-0.156228	-0.335355	0.320978	0.4311697	-0.2237	0.051182	-0.598329	0.094955824	0.060781	-0.36600152	0.08141	0.99515516	0.030168	-0.7532847	-1.104436	-0.655051	-0.485862	-0.052472	-2.106197	-2.400091	-0.406687	0.097527	0.471126	0.40089	-0.087306	0.486657	-0.119939
YKR059W	-0.158729	-0.178885	-0.350668	-0.327282	-0.457399	-1.060664	-0.096629	-1.007921	-1.07991	-1.493522	-0.72142	-0.1647	-0.4454	-0.42634	-0.121349	-0.6217239	-0.780465	-0.94003	0.684859	0.7613925	-0.521333	-1.174875	-1.222002	-0.263715	1.19985	-0.4507268	-1.164169	-0.001673	0.294965	-0.176458	-0.217328	-0.2160526	-0.183761	-0.31725037	0.005114	0.31946412	-1.641822	0.039172	-1.493429	-0.140179	-0.739455	-2.239033	-0.474583	-1.158512	1.389113	-0.086506434	-0.095389	-0.788931	-0.621302
YGR072W	0.177534	-0.854108	-0.26865917	-1.079885	-0.187209	-1.180805	-0.116806	0.0853	0.634341	0.102544	-0.060903	-0.420076	0.481437	-0.028061	-0.456248	0.5826298	0.093149	-0.070388	0.002545	1.1755874	-0.463377	0.197995	0.880592	1.306223	1.903043	0.34729245	-1.218354	-0.20276	0.184293	0.557446	-0.565637	-0.61936677	1.185262	0.18942812	-0.471912	-1.2236378	-0.342396	-0.228324	-1.64376	-0.271052	0.619706	0.361988	-1.358656	-0.633731	0.4463	0.46687	0.069265	0.383862	0.402322
YHR077C	-0.458641	0.255753	-0.071432	-0.777759	-0.931714	-1.000432	-0.524338	0.010959	-0.42438	-1.16033	-0.155918	0.53125	-0.257058	-0.346914	0.207839	0.39693913	-0.26921	-0.159764	-0.358119	0.76593584	-1.030425	1.192902	1.422527	0.843359	1.484702	-0.7487932	-0.361828	-0.331551	-0.178313	-0.340177	-0.008317	-0.23909526	0.923304	-0.029200373	-0.479802	-0.6532357	-0.265889	-0.42321593	-0.817822	0.168337	-0.354524	-0.598809	-0.652186	0.282309	-0.453148	0.210678	0.6037	-0.244258	-0.469966
YMR080C	0.823658	-0.516822	-0.561145	-0.386073	-0.294349	-0.520749	-0.001359	-0.186163	-0.171842	-0.044625	-0.536863	0.108426	-0.21224	0.186858	-0.564089	0.16752364	0.141166	-0.092934	-0.542035	0.64245015	-1.133208	0.632823	0.403327	0.242727	0.352852	-1.0421463	-0.228166	-0.084991	0.927566	-0.655163	-0.350257	-0.95780504	0.632918	-0.05217574	-0.324684	-0.79945683	-0.856593	-0.122095	-0.544857	-1.06508	-0.92985	-0.508649	-0.306094	-0.304413	-0.680477	-0.937146	-0.004993	-0.359357	0.152762
YLR363C	-0.001462	0.294259	-0.5252	0.496746	0.12887	0.341387	0.104652	-0.819241	0.16127	-0.363966	-0.233497	-0.363688	0.079762	0.159409	-0.064742	-0.38648036	-1.875573	-0.425852	0.698638	0.5133642	0.535401	0.340859	1.092361	0.829818	-0.168606	0.7309047	-0.200385	0.221109	0.007579	0.82462585	-0.017996	-0.48820555	0.49155	0.12619248	0.47006	-0.051378213	-0.055531	0.604201	-0.080809	0.249836	-0.725619	0.045812	-0.651291	-0.592054	-1.060807	-0.354489	-0.352269	0.367211	0.466397
YJR132W	-0.056315415	-0.206371	-0.8097892	-0.5070966	-0.27623004	0.25538006	-0.35448107	-0.062503055	-0.5730063	-0.73561406	-0.7298366	-0.1800067	-0.674098	0.073841915	0.11806278	-1.831196	-1.086893	-0.24157321	0.33948374	-0.179563	-0.829168	0.13671117	-1.499345	-0.5266369	-0.211254	0.492137	-0.70564723	-0.12795413	-0.47578615	-0.411973	0.10369913	0.520301	-1.4259723	-0.976898	-0.2814321	-2.176066	0.081452966	-0.29131386	-0.65179896	-0.7137502	-1.489465	-0.181207	-0.684113	-1.024391	-2.076157	-1.435844	-0.16868751	-0.40892273	0.049715053
YGR135W	0.521181	0.422281	-0.150387	0.367773	0.022469	0.102735	-0.038269	-0.488581	-0.211045	-0.013156	-0.69455	-0.034791	-1.627402	-0.575429	0.026058	-1.670162	0.049312	-0.458177	1.163648	0.20954432	-0.935853	-0.480392	-0.142703	0.263592	-0.395366	0.496771	-0.589581	-0.538183	-0.203105	-0.835794	-0.450619	-1.640997	-0.730319	0.15293285	-0.032542	-0.22750695	1.185704	-0.244369	-0.126945	0.014705	-0.273366	-0.263202	-1.148663	-2.03957	-0.219479	0.087102	-0.901546	0.381327	-0.073451
YLR382C	-0.1255745	-0.42541987	-0.026892647	-0.3707922	0.034984004	-0.16534711	0.1565898	0.50349295	-0.6262444	0.026524069	-0.85397625	-1.4860017	-2.413041	-0.6395922	0.7912996	0.2848342	0.30940512	-0.36606407	0.3232611	-0.08529291	-1.493529	0.15019262	0.7138	0.27111763	-0.102161	-0.42285165	-0.39859682	-0.22358257	0.2639517	-1.867732	0.051306434	-0.22806782	0.1841706	0.5188801	0.3819459	-0.06198156	0.2116864	0.066943	0.135663	0.054772753	-0.865349	0.173406	-0.592109	0.08294803	-1.633037	-0.592433	-0.0966622	-0.14481501	0.015046883
YDL140C	-0.35903323	-0.74034226	-0.25158852	-0.82558554	-0.07573806	0.15659942	-0.28342405	-0.11192245	-0.7337562	-0.25339797	-0.5383068	-1.0129498	-0.57482684	-0.061150264	0.111544944	-0.2250701	-0.13018222	-0.22488207	0.010017456	-0.51802355	-0.688346	-0.58975685	-0.781127	-0.39058596	-0.015967522	0.92950195	-0.20193398	-0.1800914	0.5914147	-1.543262	-0.54947144	-0.18247658	-0.77087986	-1.3103046	-0.44061077	-1.1347721	0.45803133	0.49331594	-0.08148368	-0.24057242	-0.08930594	0.044940643	-0.65122956	-0.35009286	-3.79549	-0.661628	-0.20982894	0.33298388	0.08344288
YLL039C	0.193023	0.179001	1.327795	0.846454	-0.838386	-0.211186	-0.040058	0.230992	0.238582	1.308373	0.479873	-0.215082	-0.39912	-0.02936	0.348571	-0.7960954	-0.688716	0.062253	0.499004	0.18517649	1.387617	-0.28802	0.164374	-0.265165	-0.911821	-0.0117408335	-0.522544	-0.103567	-0.326104	-0.488482	0.79476	-0.6454707	-0.166531	-0.8720172	-0.634432	-0.4358445	-1.230293	0.273503	-0.58930963	0.319954	-2.473414	-0.995782	-4.727509	-1.377944	-1.564408	-2.789315	-1.965344	-1.068349	-1.842994
YLR039C	0.57805	-0.574501	-0.703026	0.493277	-0.168213	-0.040837	-0.327425	0.095014	-0.421732	-1.422923	-0.766656	-1.54058	-1.025776	-0.055697	-0.265125	-0.207985	-0.392971	0.237481	0.737535	0.29925773	-2.260123	-1.122984	0.435208	-0.11373	1.441337	0.303005	-0.602516	-0.730624	-2.465264	-0.629	0.359635	0.175648	-1.335773	-0.614407	0.502831	-2.299228	0.288527	0.29355	-0.542401	-0.120733	-1.231941	-2.158087	0.794508	-0.536806	0.893601	-0.667495	0.075556	-0.573347	0.768693
YLR262C	0.511426	-0.245969	-0.935114	0.453661	0.545849	-0.976025	-0.578792	0.251518	-0.719725	-0.216254	0.48758	-2.768238	0.394438	0.280382	-0.394043	-0.341999	-0.28056	0.23819	0.673835	0.7448084	-2.520898	-0.267713	0.624388	0.031017	1.982288	0.021181	0.437894	-0.166082	-1.661352	-0.725838	0.34687	0.180165	0.226106	0.18816832	-0.051022	-1.7669402	0.106249504	0.856262	0.458185	-0.029634	-0.294234	0.062684	1.254505	0.720292	1.051534	-0.710793	0.796596	0.250422	0.779668
YKL208W	-0.362754	-1.452491	-0.008145	-2.165117	-0.092694	0.178725	-0.600901	-0.142977	-1.065622	-0.768047	-1.296168	-0.561974	-0.837617	-0.235169	0.235964	0.20558228	0.902676	-0.010489	0.154868	-0.17715015	-1.648564	1.095851	-0.775769	0.254751	0.145966	-0.9606953	-0.150327	-0.289233	0.070385	-1.256563	-1.346937	-0.6326519	-0.318297	0.13669986	-0.034333	0.42350253	0.95865	0.576966	0.495998	0.062253	0.200975	-0.187147	-1.044698	-0.919579	-0.296432	0.094184	-0.292375	-0.203679	0.247864
YGR171C	-0.856953	-2.341619	-1.020283	-0.257063	-0.574968	-0.173153	-0.242238	0.119832	-0.297433	-0.985268	-0.865446	-0.419997	0.325877	-0.057127	0.454817	0.054447476	0.233276	-0.10741	0.543223	-0.043118417	-2.253889	-0.273041	0.123433	0.374748	-0.241068	-0.88505435	-0.171285	0.325032	0.276235	-1.2490218	-0.474279	-0.20199901	-0.90569	-0.08086359	-0.705043	-0.59523475	0.991184	-1.948367	-0.263845	0.116454	-1.140855	-0.690115	0.31825322	0.07145905	-1.753193	0.077898	2.438525	0.273938	-0.362798
YMR287C	-0.222258	-0.994968	0.021434	-0.060863	0.047867	-0.3629	-0.691814	0.176252	-0.02438	-0.824876	-0.056877	-1.653594	-0.325549	-0.512294	0.298871	-0.23682836	-0.121041	-0.5607	1.439608	0.04372338	-1.7084433	0.276808	-0.529614	-0.660833	0.214239	-1.2780517	0.074899	0.478965	0.046812	-0.9583289	-0.346901	0.67232853	0.846071	-0.35904953	-0.859141	0.16046657	0.22463341	1.117059	1.204917	-0.548233	0.271502	0.062645	0.49776	0.895778	-1.06201	-0.639986	0.020344	0.952082	-1.245457
YPL029W	-0.485865	-0.909238	-0.560347	-0.549215	-0.065789	-0.576342	0.005058	-0.50828	-0.701376	-1.022786	-1.017852	-0.392399	-0.762882	-0.712968	1.668635	-0.074332505	0.253908	-1.161779	0.931938	-0.09763106	0.198121	0.277894	-0.005279	0.042256	0.320723	-1.4634551	-0.465382	0.082312	-0.595458	-0.7826687	-0.536944	0.78837293	-0.033938	-0.24130622	-0.256285	0.088816546	-0.336073	-0.420502	0.331049	-0.901012	0.02564	-0.447762	0.106914	-0.318759	-0.265961	-0.217964	-0.894831	0.350148	-1.153536
YLR168C	-0.291645	-0.204366	-0.327519	-1.224031	-0.269744	-0.508025	0.380859	-0.344434	-0.448649	-0.585275	-2.314288	-1.457559	-0.752122	-0.571608	0.252324	0.05216957	0.149927	0.311453	0.297164	0.0031757073	-1.9204608	0.500415	0.041483	-0.03098	0.417685	-1.3876945	0.028588	0.534832	-1.497403	-1.0411993	-0.149736	-0.30331853	-0.407104	-0.5352471	-0.32098	-0.72644144	0.062253	-0.79136	-0.318834	-0.842177	-0.201025	-0.647773	-0.424794	-0.239768	-0.444247	0.209017	-0.151884	-0.663283	-0.9373417
YNL073W	0.05483	-0.723103	-1.146581	-0.283968	-0.224578	-0.597282	-0.5622	0.135339	-1.232083	-1.08106	-1.083702	-1.489341	-1.208687	-0.693764	-1.470961	-0.120847225	0.682254	-0.276845	0.30574	-0.54195666	-10.0	-4.512524	-0.825116	-0.282317	0.384367	-3.224406	-1.0601	0.180682	-0.976604	-1.3713603	-0.23996	0.089145906	-0.393413	-0.37834397	-1.407409	-0.48697883	-1.872799	-0.444479	-0.837081	-0.489545	-0.418747	-1.004198	0.343265	-0.774887	-0.392891	-0.18699	-0.486856	-1.083894	-1.75903
YOR201C	0.09593	0.157421	-0.657673	-0.014594	0.242741	0.171051	0.630217	0.005494	-0.405329	-0.200423	-0.234577	-0.925942	-0.792687	0.27399	0.242772	0.14443834	0.680221	-0.445642	0.561843	0.32825637	-2.1654043	-0.20037	0.002758	0.352021	0.247399	-1.610021	-0.346292	0.107088	-0.277178	-0.9990045	-0.108271	0.86927456	-0.032041	0.15705979	-0.666474	0.16417983	-0.71830153	-1.409958	-1.081585	-1.556108	-0.14834	-0.106851	-0.203726	0.466443	-0.921545	-0.108593	0.471136	0.214677	-0.123779
YLR139C	-2.157672	0.327676	-1.3376	0.403119	-0.382633	-0.454483	0.182666	0.123827	-1.168422	-1.394792	-0.594696	-2.547811	-2.61803	-0.229378	-0.241627	0.3720036	0.691267	0.21841	0.233476	0.9518136	-1.058216	-0.385734	0.885114	0.546199	0.663885	-1.8290797	-0.16309	-0.532046	-0.257288	-0.84809405	-0.698955	0.24469051	-1.503635	0.16934448	-2.161823	0.05022966	1.914523	-1.096453	0.079093	-0.45715097	-0.774439	-0.757691	-0.460322	0.547924	-0.356442	-1.018493	-0.837256	-0.081871	0.081775
YPL104W	-0.842162	-0.982566	-1.574512	-0.381158	-0.117919	-0.004042	0.122597	-0.060516	-0.502761	-1.563001	-1.219601	-1.954102	-2.057264	0.116223	0.607606	0.2132074	0.272323	0.275597	1.891255	0.18604332	-1.587513	0.139567	0.006663	0.378904	-0.305685	-2.5320764	-0.90309	-0.050222	-0.050426	-0.7916937	-1.092168	-0.086543374	-0.227934	-0.25447118	-0.996598	0.122727446	-0.48745	-2.782543	-0.144933	-0.042388	-1.55327	-0.763517	0.375835	-1.155197	-1.220062	-1.362644	-0.660952	0.355284	-0.623362
YOR187W	-0.855633	-1.535154	-2.510303	-0.10801	-0.595608	0.188412	0.124156	0.177018	-0.113923	-2.618964	-1.07491	-0.16661	-0.700084	0.025233	0.107548	-0.010687	0.216989	-0.525866	0.499979	-0.565301	0.798201	-0.894867	-0.551632	0.464039	0.001202	-6.076864	-3.761668	-2.178752	-0.838794	-2.13172	-0.166454	1.301755	0.053822	-0.150397	-1.411362	0.626781	-0.138206	-1.085607	-1.00444	-0.303759	1.056196	-0.679775	0.509963	-0.96467	-0.681639	-0.076513	0.208615	0.40004	0.100783
YLR067C	-0.330188	-0.288934	0.769907	-0.274534	-0.943046	-0.163987	-0.034294	-0.272403	-0.129496	-0.291387	0.603067	-0.483164	-0.395208	-0.101274	0.136344	-0.912957	-0.44673	-0.476024	-0.449155	-1.746424	-1.750298	0.566276	0.22868	0.295957	-0.048813	0.669589	0.487005	1.303505	0.06677649	-0.149043	-0.283469	1.180632	0.293642	0.22820275	-1.545442	0.214129	-0.178415	0.450078	-0.358137	-0.778794	-2.57874	1.038773	0.222706	-1.660856	-0.103732	-1.185651	-0.711248	0.059161	-0.115701
YOL023W	-0.333385	-0.769869	0.57065	-1.504339	0.548569	0.375499	0.099867	0.666136	-0.645095	0.385213	0.012237	0.657881	-0.270746	-0.821628	0.27154	0.025631284	0.037311	0.298686	-0.544115	-0.08360855	-0.463467	0.562623	-0.120226	0.348332	0.582624	-0.65974766	-0.7619	-0.176217	0.337862	-0.269879	0.330297	0.4314284	0.663029	-0.0078821005	-1.847083	-0.025214337	-1.762911	-0.620039	-1.071637	0.073791	-0.802204	-0.973431	-1.059757	-1.021664	-0.474787	0.824124	-0.140211	-1.008168	-0.13916
YPL005W	-0.600175	0.059933	0.070322	-0.822189	0.407681	0.155911	0.583824	0.68985	0.123238	0.424265	-0.290288	-0.729373	-1.005731	-0.981705	0.244984	-0.20312881	0.016078	0.079481	0.657129	-0.12709518	0.326471	0.903247	0.377886	0.111222	-0.296146	-0.9009882	0.015957	0.325213	-0.758839	-0.383824	-0.482894	0.9175552	-0.606368	0.18888299	0.402752	0.7712396	0.319954	-0.47494	0.141057	-0.721222	-2.058331	-1.910934	-0.790005	-1.031984	0.475958	-0.199604	-1.557157	-0.830868	-1.39518
YMR216C	-0.089222	1.440553	-0.227739	0.00433	0.044249	-0.113076	0.212054	0.018617	-0.34539	-1.557824	0.13695945	0.744211	-0.292384	-0.02439	1.180849	0.2934548	-0.2996	0.463029	0.097887	0.516393	1.298824	0.601004	0.538317	0.487287	-0.186955	-0.33307505	-0.11899	0.389554	0.398084	-0.184444	0.42395	0.36109552	0.289232	0.2259722	0.628531	-0.18836407	-0.834478	0.063674	0.763818	0.556781	0.600092	-0.669482	0.322878	-0.389375	0.093775	0.3663	0.62798	-0.46269	0.654218
YPR134W	-0.472819	0.693127	-0.766774	-0.783045	-0.303518	-0.14415	0.441506	0.683205	-0.26549	-0.238633	-1.077692	-1.478969	-0.68763	0.12928	0.229276	-0.25617224	-0.949734	-0.299146	0.072461	0.3198597	0.754013	-0.174672	-0.498773	0.742631	0.014018	-0.56150115	-0.083207	-0.23182	-0.508812	-0.63199	-0.918903	0.16950096	-0.331959	-0.11951748	-0.860704	-0.08847524	-0.475524	-0.116966	0.072699	-0.261909	0.082246	-1.506485	-1.262484	-0.024827	0.396829	-0.189408	-0.2098	0.546998	0.176575
YCR060W	0.218949	0.1975	0.184319	-1.02576	0.609412	0.551338	-0.280233	-0.073955	0.407274	-0.444678	-0.043008	-0.633624	0.09585	0.022534	0.046999	-0.844765	0.994003	0.025791	-0.273772	0.41092107	-0.432438	0.105286	0.838123	0.621485	0.140127	1.43167	0.328453	-0.01299	-0.201653	0.24066	-0.845934	0.221161	-0.414676	0.44638515	-0.41015	0.1933529	0.043616	-0.571287	0.297666	0.547705	0.248253	-0.32835	0.404582	0.343095	0.11758	-0.119053	0.255394	0.407336	-0.244891
YGL136C	0.382541	-0.08318	-0.186847	0.005443	0.871576	0.7233	0.713537	0.327661	0.467292	0.368256	0.522126	0.526028	1.102716	-0.045965	0.808038	-0.16709183	-1.509504	1.029824	0.379313	0.30637628	-0.843681	-0.222657	0.556825	0.419285	0.611869	-0.22634508	0.252977	0.011438	-0.100735	0.862279	0.34412	-0.12585628	0.192412	-0.5237978	-0.319906	-0.71411514	-0.056708	0.402706	0.168514	0.182929	-0.071409	0.019353	-1.607831	1.059168	-0.47111	0.378972	0.579763	0.525598	0.288168
YBL072C	-0.451616	-1.160044	-0.527371	-0.149323	-1.179275	0.079352	-1.978261	-1.479581	-1.156849	-0.729746	-2.554185	0.39664	-0.973184	-0.087336	-2.394701	0.12782145	-0.632508	0.013443	0.511381	-0.11389587	0.747891	-2.685822	-1.160842	0.831449	-0.682835	3.8679206	-1.42238	-0.577503	-1.30322	-0.087266	-0.826997	-0.24593352	1.758208	-0.44336718	1.236548	0.7732137	1.38557	0.002131	0.121288	-0.050386	-0.651097	-2.655135	-1.449809	-0.81141	0.11355	0.922689	-0.086527	0.487808	-0.5222
YLR298C	-0.8547111	1.112773	-0.18013233	-0.03486138	0.033787023	0.32186744	-0.15021788	0.25185886	0.3335186	-0.30171517	0.20727511	-0.3223336	-0.126006	-0.6406113	0.0121880565	0.5832254	0.126135	-0.4466347	-0.32278767	-0.067025445	0.256691	0.12067405	0.163903	-0.17047346	-0.044452	-0.6136881	0.37572712	-0.49427548	-0.35909644	0.15056	-0.7923281	-0.14329033	0.54988	-0.30412486	-0.23821871	-0.14858465	0.1405837	0.21759695	0.21743059	-0.1636762	0.351569	-0.33343	0.051979	0.175091	0.414031	0.06206	0.40429798	0.4962673	0.6222894
YDR005C	0.20336026	-0.385261	0.26558584	0.20774527	0.5169435	0.5288856	0.4044296	0.56622463	0.3772082	0.37672025	0.09039485	-0.017046727	0.06150119	0.5005114	0.44653267	0.3560084	0.42969543	0.2557706	0.48190483	0.32775155	0.037327	0.14655545	0.23885998	0.68251145	0.33781078	-0.21957038	0.047327798	0.14245012	0.30826476	0.3973032	0.28934178	-0.33707753	0.5911352	0.12692691	0.21758097	-0.3748724	0.56885946	0.48843217	0.49746633	0.48213676	0.52423507	-0.0530237	0.32583487	0.20120285	-0.035884265	0.2671033	0.1035258	0.529191	0.66243875
YHR085W	-0.09846503	-0.0078873485	0.07327306	-0.45444494	0.3865206	0.41271877	0.2002964	0.88143367	-0.047395255	0.2780614	0.3240963	-0.16436312	-0.338581	0.046034068	0.18408646	0.664519	0.179483	-0.1620556	0.41991472	0.17225252	-0.004591	0.2850593	0.335203	0.115614384	-0.579415	-0.015651932	0.38285145	-0.4256152	0.074563175	0.683529	-0.22346187	0.6790543	0.7562224	0.15482257	-0.16090469	0.0053458745	0.50911665	-0.11507581	0.08430263	0.11325133	0.028951	0.569404	0.542503	0.78757	0.609793	0.066462	0.24628566	0.43107644	0.7854108
YGR006W	-0.13098027	0.115514375	-0.26051968	-0.4818781	0.565663	0.4151451	0.52062607	0.2022751	0.094138056	-0.12664416	-0.0029851927	0.016668135	0.710036	0.36488357	0.6844516	-0.029283535	-0.123316	0.14793724	0.12619235	-0.31881323	0.581097	-0.063889064	0.343661	-0.03606291	-0.275331	0.28674647	-0.14526792	-0.3282437	0.248051	0.667092	0.091705635	0.4245139	-0.11551583	0.10459419	0.035045344	0.92877936	-0.07336529	0.18625864	-0.024548594	0.2747007	-0.119042	-0.11873	-1.304936	-0.305839	-0.502189	0.348541	0.13056225	-0.10502801	-0.11518653
YHR020W	0.269742	0.41888905	0.29946873	0.20188169	0.33099467	0.68905103	0.4804136	1.2144035	0.14288391	0.46877518	0.582223	-0.106610134	-0.040407	0.47637504	0.5182806	0.613725	0.298655	0.17470409	0.8908619	0.20491855	-0.606498	0.2318104	0.113993	0.09515697	0.061164	0.50614786	0.76997834	0.20991139	0.57327986	0.436487	0.1493446	0.7825769	0.5631674	0.5680059	0.06946326	0.23898466	1.1618145	0.41810784	0.6016677	0.4264253	0.272644	0.612426	0.451252	1.242939	0.685888	0.280171	0.8557235	0.7064099	0.75185543
YKL014C	0.32841685	0.38048762	0.2842961	0.19737808	0.14886259	0.706336	0.074151605	0.97529465	-0.48803845	0.13831931	0.6840654	-0.60082257	-0.897523	0.130414	0.04251531	0.9012524	0.855958	0.087669425	0.43197796	-0.03679338	0.240862	0.7288859	0.695519	0.31056115	-1.345831	-0.0018357252	0.28313708	-0.0075861844	0.15826848	0.497118	0.085083686	0.8323135	0.59503645	0.17838609	0.38750532	0.4478483	0.52176565	-0.23949061	-0.30249035	0.065661475	1.176314	1.712907	0.910699	1.203833	0.808479	0.616302	0.40484494	1.0655004	1.163873
YML029W	0.165208	0.998717	0.225011	0.328434	0.9864416	2.935948	0.977776	1.201401	0.486381	0.437975	0.860035	-0.017253	-0.576291	0.41628122	0.9705	0.5879433	0.97086	0.136882	-0.034309	0.012466498	-0.538005	0.619315	-0.306138	-0.41877	-0.383275	-0.3406754	0.793913	0.308513	0.744684	-0.362368	0.451117	0.08242359	0.847021	0.17869577	0.451239	-0.4573584	0.903362	0.233033	0.363855	0.34526	0.143587	0.156367	0.070288	0.536042	-0.40875	0.764927	0.15048	0.808664	1.389725
YFL028C	0.248864	0.156452	0.186487	-0.24131	0.559123	0.39148	0.050612	1.133409	0.094632	0.916011	1.038078	0.619125	0.31183	0.644074	-0.521183	0.37957633	0.055917	-0.0442	1.135721	0.61514986	-0.203389	0.397324	-0.047423	-0.349368	1.305475	0.32360178	0.720998	0.12788	0.617497	0.34833	-0.064566	0.6541483	0.408637	0.3124772	-0.071037	0.49119312	0.298668	0.367835	0.131811	-0.443364	0.160748	0.381963	0.955027	-0.417548	0.656491	0.262326	0.494079	0.466049	0.735318
YDR088C	-0.03157407	0.02938364	0.2496076	-0.047962848	0.27867302	0.69489294	0.16783302	0.67645645	-0.073343344	0.12814054	0.39045295	-0.01593139	0.531044	0.12840672	0.13348152	0.17526379	-0.363373	-0.014769073	0.26945162	0.3179457	-0.657898	0.0895011	0.08628	-0.08879605	0.544891	0.39648896	0.3669199	-0.13715906	0.29630896	0.072602	-0.15751117	0.16910325	0.355297	0.15852627	0.06752283	0.02923844	0.31132418	0.0064892466	0.15571518	-0.3294492	-0.094786	0.005089	0.653401	-0.239582	-0.045855	0.378324	0.10517154	0.40806508	0.46403608
YGR195W	0.23901731	-0.305106	0.6020925	-0.10196627	0.31130823	0.45888585	0.19812718	0.43849704	-0.16759892	-0.0073581263	0.0075568464	-0.25185603	0.487778	0.44035503	0.032896377	-0.67337304	-0.562899	0.027395152	0.6599519	-0.250503	-0.160939	-0.29701242	-0.053923	-0.026042487	-0.038176	0.19775677	0.2580816	-0.064220786	0.39467615	0.284909	0.0730376	0.35784388	0.066279605	-0.26284745	-0.13221851	0.40558076	0.072206244	-0.23104456	0.1459696	-0.32684293	-0.137739	0.103699	-0.5093101	-1.872569	-0.486537	0.175281	-0.39021063	-0.40684593	-0.4887613
YKL172W	0.29469854	0.2321697	0.4113211	-0.13351673	0.3153384	0.93610096	0.12613642	0.84780836	-0.06883553	0.42984906	0.6140166	-0.03874201	0.293294	0.20294596	-0.103847064	-0.27546677	0.046343	-0.00702278	0.23641029	-0.23889865	0.214258	0.16261628	-0.264663	-0.094154656	0.185464	0.07834863	0.27498698	-0.055355716	0.21547242	-0.6298	0.0030551993	-0.052599996	0.09471221	0.32366687	-0.069088325	0.2833245	0.20182851	-0.2749355	0.18918134	-0.1489578	0.320706	0.378487	0.248067	0.127157	-0.215612	0.042587	0.2720498	0.36168724	0.23720716
YER168C	-0.20443073	0.011283929	0.6302204	0.050407138	0.4338798	0.7984275	-0.0921764	0.34693575	-0.18217659	0.47014433	0.7317816	0.20143898	0.129248	-0.16598251	0.015067668	0.8341592	0.526468	-0.47904328	0.1721381	0.41828915	0.085179	0.31573483	0.480409	0.21774903	0.386226	0.15072247	0.85333335	-0.28343713	0.25740677	-0.626706	-0.18681581	-0.018871458	0.55264324	0.7637104	0.28566182	0.15282372	0.8743023	-0.052492395	0.4091859	0.13299021	-0.425656	0.167502	-0.232953	0.240906	0.616171	-0.1174	0.19862603	0.086268395	0.07507543
YJL039C	-0.3459912	-0.21847752	-0.49641654	-0.30845878	-0.07202181	0.689274	-0.18557453	0.2462971	-0.18671899	-0.09665083	0.35541221	-0.112489484	-0.550626	-0.22441414	-0.5998698	-0.27496248	0.322967	-0.6151655	-0.06778184	-0.41050017	1.194924	-0.2016857	-0.629984	-0.35306683	0.492667	-0.17639634	0.46366012	-0.3358768	0.02131414	-0.092573	-0.5002596	-0.06435608	0.32526508	0.36541292	-0.5552689	0.18716529	0.1980094	-0.10871218	0.16948393	-0.32787699	-0.071073	-0.764975	0.044655	0.136992	-0.544753	-0.415944	-0.14806487	0.4087796	0.57937145
YER172C	-0.3308902	-0.19261545	0.07631899	-0.106159486	0.08843362	0.9063336	0.069743216	0.39522704	-0.07090829	-0.037911233	0.39578053	-0.011731907	0.165696	-0.10760668	-0.1960226	0.44985437	0.473749	-0.27977535	-0.012256887	-0.060032334	-0.070433	-0.038420834	-0.864731	-0.14774282	0.019318	0.15368629	0.6412364	-0.27281773	0.4237212	0.237686	-0.32170552	0.20772597	0.2894845	0.51197636	-0.25846112	0.60226184	0.08893827	0.009925368	0.28882217	-0.56901157	-0.102223	-0.346671	-0.1834	-0.361248	-0.346875	0.28343	0.01992254	0.08206335	0.29846904
YIR012W	-0.13331287	-0.06983634	0.019535633	-0.068000324	0.35562927	0.91013	0.1372481	0.5660399	-0.026649749	0.32851	0.4435404	-0.058328744	-0.109868	0.14449973	-0.06060055	0.17054325	-0.173537	-0.3342939	0.23796587	0.3804428	0.489317	0.05863772	-0.423696	-0.14328022	-0.045415	0.20241217	0.6821188	-0.11643219	0.33719224	-0.033941	-0.24187797	0.17030583	0.29227868	0.5241299	-0.23888956	0.1758439	0.47516987	0.014187996	0.41405064	-0.058666423	0.066501	0.1706	0.282888	-0.336409	-0.33134	0.280998	0.16452016	0.2830764	0.41978624
YPR107C	-0.15277027	0.005301586	-0.013953763	0.018395381	-0.04914826	0.6779291	0.01561775	0.44793907	-0.27192432	0.041847397	0.5757292	-0.15007123	-0.054251	-0.07173482	-0.070340805	0.3696736	0.268262	-0.45521343	0.09656386	0.08552783	0.004196	0.10890511	-0.833464	-0.16610904	0.135813	0.13242286	0.69423705	-0.2986009	0.41340297	-0.397198	-0.20702912	-0.10586836	0.4054266	0.4911393	-0.122468814	0.2531994	0.51345664	-0.09899935	0.2818993	-0.2207803	-0.794386	-0.299194	0.154175	0.214068	-0.116686	0.068191	0.27437118	0.3188	0.34540623
YLR249W	0.13406348	-0.021901222	0.47715518	3.133171E-4	0.2476902	0.99167037	0.121832654	0.28877056	-0.12017044	0.13284479	0.4963984	-0.13622884	-0.231601	0.18731028	-0.0152639495	0.013330887	-0.389309	-0.11487984	0.3773711	-0.24156988	-0.634993	-0.30631912	-0.39427	-0.187178	-0.120478	0.18130904	0.71818984	7.4232987E-4	0.37659946	0.012037	-0.09510264	0.10433527	0.45279086	0.034596995	-0.15943147	0.066857144	0.55619854	-0.015850743	0.44094414	-0.16787446	-0.098024	0.231796	0.17279	-0.029475	-0.215124	0.35887	0.16176476	0.06682664	0.33654296
YIL071C	0.4602143	0.284301	0.41045034	-0.031956192	0.47486168	1.073527	0.17091529	1.0900984	0.15976393	0.5781971	0.41693008	-0.3299795	0.349996	0.2904477	0.17062101	0.366509	0.060981	0.11441841	0.34982476	0.3095401	-0.431957	0.3486277	0.634139	0.35393012	0.5663384	-0.115104	0.4698912	-0.052441947	0.15013197	0.638147	0.15526369	0.715718	0.5369882	0.520311	0.14811815	0.499872	0.22211109	-0.14611007	0.2752692	-0.26580703	1.231008	0.63441	0.196229	-0.258485	-0.210234	0.472375	0.007859894	0.10066706	0.3199443
YMR025W	0.094319485	-0.937232	-0.2558968	-0.05188778	0.41474095	-0.3888326	-0.024575796	1.057124	0.16794814	-0.40385076	0.2471405	0.46240428	1.060621	0.38921124	0.32263055	3.08437	0.887622	-0.040073503	0.7560024	1.295617	0.437543	0.40410635	-0.16947119	0.4306878	1.108625	0.362413	0.36407056	0.20510788	-0.33422998	1.987367	-0.19958934	0.961218	0.39966375	1.56301	0.0024192042	1.186576	0.8437253	0.30701226	0.35360205	0.2531009	1.228062	0.43125	0.252107	-0.040673	1.334229	1.644598	0.5486087	0.6344198	0.3144826
YNL014W	0.26081005	0.62551254	0.2069465	0.19970137	0.16770737	0.2723854	0.6099029	0.8805572	0.38497582	0.41571343	0.5526677	-0.60368717	-1.958163	0.38418344	0.25968936	0.6243363	0.070765	0.49962327	0.69987655	0.5585748	-0.593298	0.5787902	0.098011	0.69956523	1.524493	-0.7480263	0.52165866	0.5364893	0.9239463	-0.228448	0.3328826	0.06671824	0.5859535	0.6645128	0.6778668	0.4018462	0.25770873	0.17097904	0.1358199	0.12785685	-0.446688	-0.53873	0.241951	-0.173346	-0.058649	0.269124	0.35933533	0.11853998	0.33546555
YNR011C	0.27992663	0.7715609	0.5561345	0.55691063	1.0698845	0.41590098	0.5101178	0.27148944	1.0789293	0.6075384	0.9301309	0.7574722	0.22853051	0.703767	0.66688365	-0.06068	1.378026	0.565803	0.996443	-0.040802	0.173243	1.0054953	0.575359	0.83744353	1.125272	0.273038	0.9930878	0.62151676	0.19951586	0.850402	0.32162398	-0.180135	0.93962216	0.490142	0.5767841	0.03892	0.613268	1.1605985	1.0701272	0.5915209	-0.050143	0.616337	-1.023364	0.99342	1.000586	1.899557	0.46670622	0.5886277	0.29782516
YPL127C	0.044524	0.253472	-0.358971	-0.587908	0.487678	-0.283256	0.82461	0.311998	0.889517	0.558352	0.621314	0.412396	0.351577	0.151571	0.51522	1.742783	1.085508	0.767456	1.654442	0.599277	-0.079798	1.333846	0.73834	0.921747	1.454482	-1.423869	0.109	0.112016	-1.978063	-1.58091	-0.049648	-0.080048	0.002095	0.304362	0.304248	-0.181335	1.186208	0.903229	0.366365	0.886061	0.497619	-0.41379	1.374586	0.577424	0.489434	1.133697	-0.21709	0.128022	-0.088179
YKL173W	-0.07313306	0.14056368	0.25592446	0.010004639	0.62997484	0.3466765	0.28507042	0.87505436	0.033691294	-0.2492677	0.13876013	0.647785	1.908588	0.50914985	-0.042388838	0.056116607	-0.681518	0.04660909	0.30013853	0.11936087	-0.206494	0.17942311	0.611594	0.33817163	0.915629	0.6651207	0.38238052	-0.053055722	0.15297367	1.119854	0.18582757	0.8174305	0.48470214	0.45747098	-0.006213923	0.60509294	-0.16648287	-0.04973848	0.08379454	-0.24953593	1.173854	0.403904	-0.503229	0.161842	0.992504	1.988556	0.4561568	0.27089465	0.16467401
YGL044C	-0.024104148	0.13392907	0.29701406	0.0327443	0.21105774	0.28864208	0.2095601	0.6868639	-0.33123004	0.0020121408	0.18673562	-0.14239722	0.401087	0.36088237	-0.20892587	-0.39267263	-0.777308	0.030383056	0.44506833	-0.16320156	0.356258	-0.07675196	-0.047786	-0.39196202	0.047173	-0.044640504	0.25238675	-0.097310565	0.4380917	0.310302	-0.039895095	-0.12082377	0.22362672	0.1772757	-0.20158543	-0.43393534	0.1721886	0.043621644	-0.2323978	-0.25025234	-0.59134	0.021228	0.319563	-0.35129	0.058457	-0.244113	-0.045883305	0.2928452	0.27928185
YNL062C	0.09255298	0.08385233	0.21798486	0.16373	0.6242621	1.1387554	0.22621787	0.7119395	-0.21510907	-0.027274754	0.4497712	0.13429868	0.239028	0.34529337	0.06822139	-0.22027296	-0.152527	0.17351407	0.3563012	-0.55554986	-0.054891	-0.03524689	0.517452	-0.1616318	-0.591432	0.14766823	0.5311144	-0.19963066	0.4931687	-0.502602	0.15952756	0.4311244	0.48418033	0.26053596	0.12661053	0.16555867	0.19368875	-0.016210167	-0.057995394	-0.1984073	-0.037477	-0.512891	0.283159	-0.287497	-4.78E-4	0.290422	-0.049628697	0.41055086	0.6161976
YNL282W	0.057969287	-0.09883436	0.4170169	-0.051147208	0.83015573	0.9051622	0.40265697	0.26318315	0.117770515	0.09792544	0.30447182	0.18012758	0.107327	0.36944833	0.0067291874	-0.5199123	-0.172916	0.05675215	0.45281494	-0.10219503	0.311791	0.1552405	0.268505	0.045758586	-0.097315	-0.25172204	0.7953183	-0.09487807	0.5415777	0.496012	0.01164434	0.08602761	0.69568443	0.26459068	-0.049294557	0.5801693	0.16778499	0.2471032	0.09507382	-0.31422487	0.022604	0.012929	0.042954	-0.034899	-0.119364	0.193037	0.0374696	0.6382704	0.61168265
YPR137W	0.118473455	0.6546114	0.4306389	0.45114723	0.6761074	0.91047937	0.30835778	0.87367606	0.06399023	0.34666952	0.8251267	0.380342	0.971133	0.45740023	0.2532827	0.02323733	0.464222	0.20936789	0.46968216	-0.12444189	0.085551	0.30633196	0.749319	-0.05734299	-0.206561	0.20554447	0.5979661	0.07080921	0.43688586	-0.778185	0.14726968	-0.009619429	0.5531316	0.57851785	0.58206457	0.32352665	0.35544518	0.33227998	0.14239012	0.21069811	-0.123986	-0.125775	-0.039192	0.501376	0.280166	0.04078	0.48732364	0.568595	0.47579792
YPR112C	0.07349066	0.23260164	0.3242836	0.3582626	0.520954	1.3364472	0.4468292	0.43618876	-0.14293298	0.012830134	0.28327805	-0.047239006	0.062252	0.37615258	0.10170771	-0.17231119	0.515768	0.12091252	0.315719	-0.10358034	0.080749	-0.11265572	-0.50616	-0.5540796	0.295018	0.1477888	0.5437032	-0.08872277	0.4233419	-0.298498	0.20992072	-0.022487069	0.63858235	0.15648572	-0.3086486	0.46990898	0.45312697	0.29583833	0.12038989	-0.0360521	-0.366269	-0.72446	0.277083	0.018317	-0.864148	-0.591931	-0.07604613	0.3452285	0.43599153
YOL021C	0.08061752	0.019256307	0.6297645	0.022691214	0.5551512	0.6267814	0.3705891	0.64320105	0.24926068	0.37569758	0.28874478	0.13263166	0.722747	0.54559964	0.1313005	0.11191757	0.470189	0.19171895	0.5458191	-0.30063075	0.378175	-0.104069605	0.180964	-0.076459706	-0.753005	0.44982544	0.6793734	0.026284104	0.34590635	-1.295092	-0.064023964	-0.10599671	0.5845401	0.5801354	-0.002525249	0.7002993	0.72860837	0.19949068	0.36855695	0.022765717	0.554028	-0.978182	0.22629	-0.754319	0.279187	0.311367	0.05263591	0.11221805	0.55203104
YJR007W	0.34116182	0.7000139	0.18319415	0.36780864	0.06346748	0.20749758	0.14374222	0.5936323	-0.16445361	-0.4679135	0.30145496	-0.6053831	-2.297538	0.19028842	0.5917173	0.8791275	0.839595	0.19235218	0.7618611	0.036106274	-0.048479	0.4185656	-0.544779	0.20951013	-0.38851	-0.5052827	0.17186068	0.121774204	0.15975377	7.35E-4	0.2785216	0.41812292	-0.5799408	0.38875473	-0.24902922	0.07230946	0.37211087	-0.06958312	-0.3290071	0.08751854	0.742538	0.931007	-0.065587	0.699322	0.007812	-0.992402	0.25522316	0.44136918	0.5953668
YGR003W	-0.0042126705	0.290556	-0.15599628	-0.04900139	-0.51267177	0.25483203	0.194311	-0.10480751	-0.2570228	-0.20391299	0.16608565	0.009038213	0.41211239	-0.07072484	-0.22188446	-0.20508634	0.24622983	0.026346356	-0.07436509	0.22111951	0.216761	-0.043213874	0.04415551	0.12373211	0.17933169	-1.0583398	-0.2898247	0.22956583	-0.27926132	0.15309323	-0.16302332	0.034542166	-0.015515809	0.4222575	0.038810816	-0.03973347	0.012225918	-0.36112094	-0.580761	-0.050831266	0.2911656	0.15971375	-0.21741533	0.016854478	0.66571087	-0.3535812	0.42865723	0.25867942	0.30359247
YNR016C	0.09445914	0.22053114	0.15859674	0.20456524	0.2094588	1.1249155	0.29501942	0.80723494	-0.063971594	0.00799777	0.73733556	0.17713383	0.38053593	0.46127117	0.034561045	-0.5085512	-0.274777	0.0651937	0.3155202	-0.47770038	0.617153	-0.321869	-0.452772	-0.27266255	0.301269	0.27672774	0.27181986	-0.016136536	0.27459264	0.026763	0.01607501	0.030124111	0.73371094	-0.16069466	-0.032563575	0.056797244	0.5875036	0.23821068	0.42667875	0.16687705	0.111472	-0.420243	-0.325536	-0.128461	-0.304152	-0.258274	0.21989763	0.4399601	0.3978627
YKR028W	0.14370598	0.02145591	0.15286428	-0.65573096	0.53758776	0.7407627	0.45821398	0.7165824	0.12920302	0.179709	0.08811991	-0.5166951	-0.699767	0.23915882	0.311903	0.057468	0.22866	0.091095164	0.097646855	-0.04646198	-1.471271	0.342552	0.140701	-0.016364876	-0.260495	0.634519	0.3121935	-0.07316972	0.45187542	0.159439	0.10036795	-0.174312	0.65439457	0.31367385	0.15426068	-0.31834412	0.27700403	0.08403721	0.32768127	0.058283765	0.255278	-0.083238	0.179365	0.237064	-0.638697	0.013383	-0.25249448	0.3649779	0.41955683
YLR003C	0.262336	-0.908092	-0.729044	-0.171642	-1.833297	-0.563263	-0.772499	0.301268	0.076647	0.453568	0.550426	-0.232324	0.41103	0.769455	-1.289413	-0.19345972	9.4E-4	0.235361	-0.411502	7.1477133E-4	0.588538	0.577748	-0.185308	-0.027949	-0.412486	-0.04043616	-0.289844	-0.455879	-0.151283	0.15408033	-0.349902	-0.06605335	0.903447	0.02722834	-0.636174	-0.5151699	0.735902	0.772045	-0.840526	-0.757359	-0.481642	0.533181	-0.477384	-0.084687	0.028564	-0.296292	0.504254	-0.723283	-0.241675
YML005W	-0.018402452	-0.845962	-0.554547	-0.16972838	-0.62784606	-0.15976219	-0.40035245	-0.14627136	-0.01836719	-0.32724592	-0.011233413	-0.06671971	-0.19812898	0.21857063	-0.25613835	0.43327847	-0.2798836	-0.13525493	-0.45052782	-0.053605694	-0.392267	-0.1765382	0.0025193058	-0.29548335	0.13795698	-0.15127552	-0.51756984	-0.3510679	-0.17454447	-0.22828098	-0.10337679	0.2840333	0.038475897	0.40309477	-0.19951944	-0.045007087	0.04935969	-0.05014945	-0.73998564	-0.23685919	-0.64119315	-0.06688977	-0.11782109	-0.22263955	0.423982	-0.33568355	0.013491286	-0.1513329	-0.21332642
YPR104C	0.3775271	0.59191614	-0.0041387603	0.3378637	0.47800365	0.6723336	0.41997603	0.8628005	0.41807026	0.31497905	0.93633014	1.0400189	3.318096	1.0743984	0.5552642	0.6398654	-0.171196	0.5140997	0.73728293	0.2339078	-0.662284	0.500659	0.251287	0.39016423	-0.766174	0.92768353	0.5866068	0.047715787	0.55162644	0.543815	0.4594087	0.2802265	0.34787354	0.4389763	0.69323164	0.10744621	0.36763293	0.4528115	0.30586126	0.37127143	0.109717	-0.849115	0.288149	0.60149	0.532612	0.319741	0.73972434	0.27007732	0.68207914
YGR013W	0.05849284	0.5952277	-0.39806634	0.0045421403	0.14511515	0.3271235	0.3894289	0.21993235	0.07762991	-0.38367197	-0.334316	-0.31285694	-0.571119	0.10920246	0.42721036	-0.4768973	0.052744	0.042870276	0.46370065	-0.52871144	1.721497	-0.083418995	-0.457254	0.4883777	-0.285686	-0.41834208	0.37406614	-0.21483107	0.47133812	-0.240722	0.3446348	-0.008214941	0.4302844	0.09614046	0.21229854	0.42151332	-0.5616644	0.39932427	0.37717414	-0.118149556	0.024832	-0.606101	-0.041632	-0.128178	-0.360681	0.228959	-0.15304096	-0.15383102	0.45409867
YJL061W	0.0144381225	-0.022171007	-0.15101849	-0.03353695	0.49454033	0.4152716	0.086967595	0.77867454	0.032819614	0.24077079	0.5345737	0.17420845	0.652835	0.269321	0.14433612	-0.15496649	0.240958	0.23398088	0.30625376	-0.19203953	0.005004	0.1685742	0.150053	0.19652383	0.16298	0.19859429	0.39309546	-0.16871949	0.3415213	-1.234506	-0.12418668	-0.25936237	0.7219278	0.31239378	0.0042780098	0.64133775	0.4202564	-0.054877646	0.16520151	0.19811036	-0.665065	-0.321717	0.692562	0.383932	0.04722	0.005686	0.45951188	0.6248704	0.7557679
YOR195W	0.009829643	0.216379	-0.042736907	-0.87072563	0.15270384	0.31422445	0.15528566	0.032131914	-0.09863809	0.05865375	-0.10677819	-0.3391572	-0.010060115	0.29703075	0.12042104	0.26656416	-0.21426144	-0.12367691	-0.052244823	0.2762677	-0.155645	0.26140463	0.5947742	-0.09835257	0.011499698	-0.6575487	-0.20529962	-0.2120198	0.48349366	-0.27791896	0.2258544	0.06361885	0.2809461	0.64936745	0.27082378	-0.25138226	0.061249156	-0.42953265	-0.2914377	0.1529474	0.5079146	-0.9057234	-0.14539857	-0.3208384	0.44335148	-0.41698533	-0.0395371	-0.20819427	0.037466697
YLR115W	0.09733947	0.26736286	-0.16799566	-0.22199301	0.2032619	-0.17658225	0.1124638	0.27161396	-0.0053414283	-0.20751518	0.17009722	-0.20614612	0.35517	0.44997558	0.36575073	-0.37435064	0.284559	0.04033179	0.14102122	-0.33576992	0.853918	-0.024291674	-0.145957	-0.17057222	0.020769	-0.15359536	-0.068087794	-0.09345943	-0.03965907	-0.186552	0.12493722	0.035703614	-0.09169088	0.44368497	0.04995482	0.46026784	-0.26110893	0.024860546	0.3247258	0.09934923	-0.139106	-0.266716	0.173335	-0.185251	0.157787	0.358517	0.101361126	-0.041597795	0.3339831
YLR129W	-0.0046513053	0.06554327	-0.13160408	-0.2139981	0.18093206	-0.015347231	-0.088161476	0.21161044	0.072316185	-0.3328308	0.16842741	-0.55047464	-0.092908	0.43368495	0.23178157	-1.1358448	-0.94098	-0.23219319	0.2755354	-0.51448214	0.058811	-0.24064024	-0.473318	-0.16151792	0.016545	0.09448954	-0.046514127	-0.116642036	-0.053443853	0.391699	0.07610265	0.36479083	-0.25213844	-0.06593553	-0.023987057	0.3853136	-0.2167076	0.098465234	0.19455303	-0.16859135	-0.089779	0.120093	-0.12917	-0.236969	0.362005	0.357201	0.040042832	-0.14071438	0.07772327
YLR119W	0.061542496	0.1654352	-1.811452	-1.0022715	0.32821074	-1.0028408	0.13702439	0.38639	-0.20694937	-0.22456163	-0.66606975	-0.8188525	0.545204	0.44355926	0.16755627	-0.2929946	-0.543827	0.17819117	0.35917073	-0.5536665	1.204795	0.122313894	-0.413229	-0.040733207	-0.579334	0.57261205	-1.4181921	-0.25641054	0.08529295	0.319687	0.21736275	0.15823321	-0.3335596	-0.31922907	-0.00567697	0.2666439	-1.8226241	0.0694778	-0.59479105	0.06842481	0.245795	-0.10748	0.467423	0.240574	0.258145	0.191142	0.019818576	0.19368306	0.5825712
YNL225C	0.14213756	0.033781122	-2.3741214	-1.2380576	0.37402606	-0.6385161	0.24489883	0.4747568	-0.0022725686	0.51812375	-0.75487036	-1.1466666	0.29952	0.6840089	-0.07972873	-0.20526537	-0.383299	0.3393695	0.5324025	-0.33470717	0.344428	-0.110488035	0.179909	0.05866887	0.007338	-0.12386546	-2.4658668	0.10265424	0.50702506	-0.472567	0.12952739	0.12695636	-0.76283836	0.048733097	-0.2853679	0.19738623	-1.765793	0.34473965	-0.7857086	0.27050817	0.038322	0.132855	-0.382028	-0.486532	0.116453	-0.344955	0.012164664	0.024244355	-0.1187709
[truncated: 503 more columns]
